# Supplementary material for: The scope and extent of literature that maps threats to species globally: a systematic map
Source: Environ Evid. 2022 Jul 9;11:26. doi: 10.1186/s13750-022-00279-7 (PMC11378821; doi:10.1186/s13750-022-00279-7)
Supplement: Supplementary file 4 — Additional file 4. Searchable database of studies: A multiple page workbook containing the coding tool and data collected per article, bibliography, term definitions, disaggregated dataset, and article searching tool. [file 13750_2022_279_MOESM4_ESM.xlsx]

## Sheet: README
README: Additional File 4.xls: Searchable database of studies: A multiple page workbook containing the coding tool and data collected per article, bibliography, term defintions, dissagreated dataset, and article searching tool.
The easiest way to search the database and access subsets of the underlying data is via the online interactive map (https://naturalandenvironmentalscience.shinyapps.io/ThreatMapping_SM/).
Guide to this workbook
Search	The Search page allows you to search for articles based on the data collected. It is split into four panes.
	1. Select the criteria by using the drop-down options
	2. The ID numbers of all articles meeting the selected criteria is displayed.
	3. The total number of articles meeting the selected criteria is displayed.
	4. Type an ID number itnto the yellow box to retrieve the bibliographic information
Completed Data Collection Tool
	The data in the format in which it was collected with one article per row
Data	The disaggregated form of the data where each observation is a unique combination of values of the variables collected
Full Bibliography		The bibliographic information for every included study
Typology	The definitions of included variables and their levels

## Sheet: Search
1.	Year	All
	Study_design	All
	Ecoregion	All
	Spatial_Scale	All
	Continent_Ocean	All		3.	Number of distinct studies
	country_eez	All			1069
	Threat_data	All
	Threat_metric	All
	threat_precision	All			Article ID	Author	Year	Title	Publication Name
	Quantity_threats	All		4.	23013	Abade_etal	2018	Spatial variation in leopard (Panthera pardus) site use across a gradient of anthropogenic pressure in Tanzania's Ruaha landscape	PLoS ONE
	Threat	All
	Pop_data	All
	Pop_metric	All
	tax_res	All
	tax_scope	All
	tax_kingdom	All
	animal_group	All
	plant_group	All
2.	Article ID
	23013
	23018
	23019
	23020
	23022
	23030
	23046
	23047
	23051
	23052
	23061
	23062
	23063
	23064
	23068
	23071
	23072
	23073
	23074
	23080
	23082
	23083
	23085
	23086
	23087
	23091
	23100
	23105
	23106
	23114
	23117
	23125
	23128
	23135
	23138
	23142
	23146
	23147
	23150
	23151
	23154
	23155
	23160
	23163
	23164
	23169
	23170
	23171
	23177
	23185
	23188
	23190
	23196
	23197
	23200
	23202
	23207
	23211
	23222
	23223
	23232
	23234
	23236
	23237
	23242
	23247
	23249
	23252
	23256
	23258
	23261
	23262
	23266
	23276
	23278
	23280
	23282
	23285
	23290
	23293
	23301
	23303
	23304
	23306
	23313
	23315
	23318
	23330
	23331
	23337
	23340
	23343
	23345
	23350
	23353
	23355
	23357
	23361
	23362
	23364
	23365
	23368
	23371
	23374
	23378
	23383
	23384
	23390
	23391
	23398
	23399
	23402
	23404
	23405
	23407
	23409
	23412
	23418
	23424
	23428
	23429
	23430
	23438
	23448
	23449
	23452
	23454
	23456
	23461
	23464
	23466
	23473
	23477
	23487
	23489
	23490
	23507
	23508
	23509
	23513
	23515
	23517
	23518
	23523
	23527
	23528
	23530
	23531
	23534
	23537
	23543
	23547
	23552
	23559
	23560
	23565
	23566
	23571
	23572
	23573
	23576
	23581
	23582
	23583
	23588
	23591
	23594
	23595
	23598
	23599
	23602
	23603
	23609
	23612
	23613
	23614
	23616
	23620
	23623
	23626
	23631
	23633
	23639
	23641
	23647
	23649
	23651
	23652
	23653
	23654
	23656
	23657
	23660
	23663
	23664
	23666
	23669
	23670
	23674
	23682
	23684
	23685
	23689
	23691
	23694
	23698
	23699
	23700
	23701
	23704
	23706
	23710
	23713
	23714
	23718
	23722
	23726
	23727
	23728
	23730
	23737
	23738
	23739
	23740
	23743
	23744
	23753
	23754
	23759
	23760
	23771
	23773
	23779
	23780
	23782
	23785
	23787
	23788
	23790
	23791
	23793
	23795
	23796
	23804
	23816
	23823
	23824
	23825
	23828
	23832
	23833
	23836
	23838
	23841
	23845
	23847
	23848
	23854
	23855
	23856
	23858
	23864
	23865
	23866
	23867
	23868
	23869
	23870
	23871
	23877
	23879
	23881
	23888
	23889
	23891
	23893
	23903
	23904
	23905
	23906
	23909
	23912
	23913
	23915
	23917
	23920
	23922
	23927
	23929
	23932
	23936
	23937
	23938
	23941
	23946
	23951
	23953
	23955
	23957
	23958
	23960
	23964
	23967
	23968
	23969
	23975
	23977
	23978
	23979
	23980
	23982
	23985
	23988
	23989
	23991
	23992
	23993
	23997
	24000
	24001
	24003
	24013
	24016
	24024
	24025
	24029
	24030
	24034
	24036
	24038
	24039
	24042
	24050
	24053
	24055
	24060
	24062
	24064
	24065
	24067
	24078
	24079
	24086
	24087
	24088
	24094
	24096
	24101
	24104
	24107
	24108
	24110
	24112
	24113
	24114
	24120
	24122
	24123
	24125
	24126
	24127
	24128
	24129
	24133
	24138
	24139
	24140
	24145
	24149
	24150
	24153
	24154
	24155
	24156
	24158
	24159
	24160
	24162
	24163
	24167
	24169
	24170
	24174
	24175
	24177
	24180
	24184
	24186
	24188
	24192
	24194
	24195
	24197
	24199
	24202
	24203
	24205
	24206
	24208
	24211
	24212
	24215
	24222
	24227
	24228
	24229
	24232
	24242
	24247
	24253
	24256
	24257
	24258
	24262
	24265
	24266
	24267
	24268
	24269
	24270
	24274
	24288
	24290
	24291
	24295
	24297
	24299
	24302
	24304
	24307
	24310
	24313
	24314
	24315
	24321
	24322
	24326
	24328
	24329
	24341
	24345
	24346
	24347
	24352
	24353
	24358
	24364
	24365
	24366
	24368
	24372
	24375
	24381
	24389
	24391
	24392
	24395
	24396
	24397
	24400
	24401
	24404
	24411
	24415
	24416
	24417
	24418
	24420
	24421
	24422
	24423
	24426
	24428
	24431
	24436
	24437
	24443
	24446
	24450
	24451
	24455
	24460
	24461
	24465
	24471
	24472
	24473
	24474
	24475
	24481
	24483
	24500
	24502
	24503
	24507
	24511
	24516
	24518
	24525
	24527
	24531
	24536
	24540
	24544
	24545
	24548
	24551
	24553
	24556
	24557
	24558
	24565
	24566
	24567
	24573
	24574
	24576
	24579
	24582
	24585
	24590
	24595
	24597
	24600
	24601
	24605
	24606
	24612
	24619
	24620
	24622
	24624
	24627
	24628
	24633
	24636
	24642
	24646
	24648
	24654
	24655
	24656
	24659
	24660
	24661
	24663
	24667
	24673
	24674
	24676
	24677
	24682
	24692
	24693
	24694
	24695
	24696
	24698
	24699
	24700
	24705
	24706
	24710
	24713
	24716
	24717
	24718
	24720
	24723
	24728
	24730
	24736
	24738
	24739
	24740
	24741
	24742
	24743
	24745
	24747
	24748
	24750
	24752
	24754
	24761
	24765
	24766
	24769
	24772
	24773
	24776
	24777
	24785
	24788
	24789
	24790
	24796
	24806
	24811
	24812
	24813
	24819
	24821
	24822
	24825
	24826
	24829
	24832
	24839
	24841
	24842
	24843
	24847
	24849
	24853
	24856
	24857
	24858
	24862
	24863
	24867
	24868
	24871
	24875
	24877
	24878
	24879
	24881
	24885
	24886
	24888
	24892
	24894
	24895
	24897
	24900
	24901
	24902
	24903
	24912
	24913
	24917
	24920
	24929
	24930
	24935
	24937
	24943
	24944
	24945
	24951
	24956
	24959
	24962
	24963
	24966
	24971
	24974
	24977
	24978
	24991
	25005
	25008
	25010
	25012
	25026
	25028
	25030
	25033
	25037
	25042
	25049
	25051
	25052
	25054
	25058
	25059
	25061
	25065
	25066
	25067
	25068
	25071
	25072
	25073
	25075
	25076
	25077
	25078
	25080
	25082
	25083
	25084
	25086
	25088
	25089
	25099
	25101
	25112
	25114
	25118
	25120
	25122
	25123
	25124
	25127
	25130
	25133
	25137
	25138
	25139
	25145
	25146
	25150
	25153
	25156
	25157
	25158
	25159
	25162
	25165
	25166
	25169
	25172
	25175
	25178
	25182
	25188
	25189
	25190
	25191
	25193
	25200
	25210
	25211
	25216
	25221
	25223
	25225
	25229
	25230
	25232
	25233
	25234
	25240
	25241
	25242
	25246
	25247
	25266
	25268
	25270
	25274
	25275
	25276
	25278
	25283
	25286
	25287
	25292
	25296
	25297
	25298
	25299
	25304
	25308
	25309
	25313
	25315
	25317
	25324
	25327
	25335
	25336
	25337
	25349
	25350
	25352
	25355
	25361
	25365
	25369
	25370
	25371
	25372
	25374
	25381
	25384
	25390
	25391
	25392
	25393
	25400
	25402
	25405
	25407
	25409
	25410
	25411
	25413
	25416
	25417
	25419
	25420
	25422
	25431
	25435
	25437
	25438
	25442
	25443
	25444
	25447
	25449
	25454
	25461
	25464
	25469
	25470
	25473
	25474
	25482
	25487
	25488
	25493
	25496
	25499
	25507
	25511
	25512
	25513
	25515
	25516
	25518
	25520
	25521
	25523
	25524
	25525
	25526
	25529
	25530
	25531
	25535
	25539
	25542
	25543
	25551
	25557
	25559
	25560
	25565
	25567
	25574
	25575
	25577
	25582
	25585
	25588
	25589
	25591
	25593
	25598
	25600
	25601
	25607
	25614
	25618
	25619
	25622
	25625
	25628
	25629
	25630
	25633
	25636
	25640
	25642
	25643
	25645
	25646
	25651
	25654
	25656
	25664
	25671
	25674
	25675
	25676
	25679
	25680
	25682
	25684
	25686
	25687
	25688
	25692
	25695
	25696
	25697
	25709
	25711
	25712
	25713
	25714
	25716
	25717
	25724
	25726
	25732
	25734
	25737
	25740
	25745
	25751
	25753
	25754
	25755
	25757
	25761
	25766
	25767
	25781
	25784
	25796
	25798
	25802
	25803
	25805
	25806
	25808
	25813
	25820
	25821
	25824
	25826
	25830
	25832
	25833
	25837
	25838
	25846
	25850
	25856
	25857
	25858
	25862
	25865
	25866
	25870
	25874
	25875
	25877
	25878
	25879
	25880
	25884
	25888
	25889
	25891
	25892
	25894
	25896
	25901
	25903
	25904
	25908
	25911
	25912
	25913
	25925
	25926
	25930
	25933
	25934
	25936
	25942
	25944
	25948
	25952
	25953
	25957
	25959
	25960
	25970
	25973
	25978
	25980
	25986
	25988
	25991
	25997
	25998
	26001
	26002
	26006
	26011
	26015
	26016
	26017
	26032
	26033
	26036
	26042
	26044
	26047
	26049
	26050
	26053
	26054
	26057
	26060
	26063
	26067
	26068
	26074
	26076
	26078
	26080
	26081
	26084
	26086
	26089
	26090
	26092
	26094
	26096
	26098
	26102
	26103
	26104
	26111
	26112
	26117
	26120
	26127
	26131
	26135
	26137
	26140
	26141
	26142
	26145
	26214
	26547
	26902
	W22911
	W26572
	W26573
	W26574
	W26575
	W26576
	W26577
	W26578
	W26579
	W26580
	W26581
	W26582
	W26583
	W26584
	W26585
	W26586
	W26587
	W26588
	W26589
	W26590
	W26591
	W26592
	W26593

## Sheet: Completed data collection tool
ArticleID	Authors	Year	Study_design	Ecoregion	Spatial_Scale	Spatial_res_unit	Spatial_res	Continent_Ocean	Country_EEZ	Threat_metric	Threat_data	Threat	Quantity_threats	threat_precision	threat_database	Pop_metric	Pop_data	pop_database	tax_res	tax_scope	tax_kingdom	plant_group	animal_group
25370	Rímalová_etal	2014	Observational	Freshwater	National	polygon	NA	europe	Czech Republic	survey	Qualitative	8.1:SDAlienInv	1	level2	NA	survey	Qualitative	NA	species	order	animalia	na	invertebrates
23013	Abade_etal	2018	Observational	Terrestrial	Local	polygon	na	africa	Tanzania, United Republic of	literature	Qualitative	1.1:DevResid;2.3:AgLivestock;5.1:UseAnimals;6.3:Other	4	cumulative	na	survey	Quantitative	na	species	species	animalia	na	mammal
23018	Abrahms_etal	2019	Observational	Marine	Local	degrees	0.1	north pacific	United States	database	Qualitative	4.3:ShipLane	1	level2	Channel Islands National Marine Sanctuary	modelled	Quantitative	NA	species	species	animalia	na	mammal
23019	Abram_etal	2015	Observational	Terrestrial	Local	km2	1	asia	Indonesia	expert	Quantitative	6.3:Other	1	level2	na	expert	Quantitative	NA	species	species	animalia	na	mammal
23020	Abreo_etal	2019	Observational	Marine	Sub-national	polygon	na	south china sea	Philippines	other	Quantitative	9.4:PollGarbSW	1	level2	na	other	Qualitative	NA	species	phylum	animalia	na	mammal;reptile
23022	Acevedo_etal	2007	Observational	Terrestrial	Sub-national	km2	1	europe	Spain	survey	Qualitative	2.3:AgLivestock	1	level2	na	modelled;survey	Quantitative	NA	species	species	animalia	na	mammal
23030	Adams and Setterfield	2015	Observational	Terrestrial	Sub-national	m	250	australasia	Australia	literature	Qualitative	8.1:SDAlienInv	1	level2	na	pchba;protected_area	Qualitative	NRETAS	other	other	other	na	na
23046	Ahmad_etal	2015	Observational	Terrestrial	Local	polygon	NA	asia	India	rs	Qualitative	2.1:AgNTC;2.3:AgLivestock;1.4:DevUnspec	3	level2	NA	protected_area	Qualitative	NA	other	other	other	na	na
23047	Ahmadi_etal	2019	Observational	Terrestrial	Multi-national	km2	1	asia	Azerbaijan;Iran;Lebanon;Turkey	modelled	Quantitative	11.1:CC_Habitat	2	level2	NA	literature;survey	Qualitative	NA	genus	genus	animalia	na	reptile
23061	Albouy_etal	2017	Observational	Marine	Global	degrees	1	na	na	pcm	Qualitative	1.2:DevComInd;3.1:OilGas;4.3:ShipLane;5.4:UseAquatic;8.1:SDAlienInv;9.1:PollDWW;11.1:CC_Habitat;11.3:CC_Temp;11.5:CC_other	10	cumulative	Halpern_2008	database	Quantitative	IUCN	order	order	animalia	na	mammal
23062	Albright_etal	2017	Observational	Terrestrial	Sub-national	degrees	0.125	north america	United States	modelled	Quantitative	11.2:CC_Drought	1	level2	NA	survey	Qualitative	NA	species	order	animalia	na	bird
23063	Alcaraz_etal	2015	Observational	Freshwater	Sub-national	km2	10	europe	Spain	survey	Qualitative	8.1:SDAlienInv	1	level2	NA	survey	Qualitative	NA	species	species	animalia	na	Fish
23051	Al-Chokhachy_etal	2014	Observational	Freshwater	Local	polygon	NA	north america	Canada;United States	survey	Quantitative	8.2:SDNativProb	1	level2	NA	survey	Qualitative	NA	species	family	animalia	na	Fish
23064	Alexander and Waters	2000	Observational	Terrestrial	Local	polygon	NA	north america	Canada	survey	Qualitative	4.1:RoadRail	1	level2	na	survey	qualitative	NA	species	class	animalia	na	mammal
23068	Alfred_etal	2010	Observational	Terrestrial	Sub-national	m	2.5	asia	Malaysia	rs	Qualitative	2.1:AgNTC;2.2:AgWood;4.1:RoadRail	3	level2	NA	survey	Quantitative	NA	species	species	animalia	na	mammal
23071	Allan_etal	2017	Observational	Terrestrial	Global	polygon	NA	na	na	pcm	Quantitative	1.1:DevResid;1.2:DevComInd;1.3:DevRnR;2.1:AgNTC;2.3:AgLivestock;4.1:RoadRail;9.6:PollEnergy	7	cumulative	HFI	protected_area	Qualitative	NaturalWorldHeritage	other	other	other	na	na
23072	Allan_etal	2019	Observational	Terrestrial	Global	km2	30	na	na	pcm	Quantitative	1.1:DevResid;1.2:DevComInd;2.1:AgNTC;2.3:AgLivestock;4.1:RoadRail;4.2:UtilityLine;5.1:UseAnimals;5.2:UsePlant;6.1:ActivRnR;6.3:Other;8.1:SDAlienInv;9.1:PollDWW;9.3:PollAgrFor;9.4:PollGarbSW;9.6:PollEnergy	15	cumulative	HFI	database	Quantitative	IUCN	phylum	phylum	animalia	na	mammal;amphibia;bird
23073	Almeida_etal	2014	Observational	Freshwater	Sub-national	km2	10	europe	United Kingdom	survey	Qualitative	8.1:SDAlienInv	1	level2	NA	survey	Qualitative	NA	species	species	animalia	na	invertebrates
23074	Almodóvar_etal	2012	Observational	Freshwater	Local	polygon	NA	europe	Spain	survey	Qualitative	11.3:CC_Temp	1	level2	NA	survey	Qualitative	NA	species	species	animalia	na	Fish
23052	Al-Nasrawi_etal	2018	Observational	Terrestrial	Local	m	0.8	australasia	Australia	rs	Qualitative	11.1:CC_Habitat	1	level2	NA	rs	Qualitative	NA	phylum	phylum	plantae	mangrove;vegetation	na
23080	Álvarez	2003	Observational	Terrestrial	National	polygon	NA	south america	Colombia	literature	Qualitative	6.2:WarConflict	1	level2	NA	literature	Qualitative	NA	kingdom	kingdom	plantae	forest	na
23082	Alvarez-Berastegui_etal	2014	Observational	Marine	Sub-national	m	300	mediterranean	Spain	expert;literature;survey	Quantitative	1.1:DevResid;2.4:Aqua;5.4:UseAquatic;6.1:ActivRnR	4	cumulative	NA	expert;literature;survey	Quantitative	NA	domain	domain	animalia;plantae	liliopsida	fish
23083	Alvarez-Berrios and Mitchell	2015	Observational	Terrestrial	Multi-national	m	250	south america	Brazil;Bolivia;Peru;French Guyana;Suriname;Guyana;Venezuela;Colombia;Ecuador	database;literature;rs	Qualitative	3.2:MinQuar	1	level2	private mining GIS databases	rs	quantitative	NA	kingdom	kingdom	plantae	forest	na
23085	Alvarez-Filip_etal	2019	Observational	Marine	Sub-national	polygon	na	north atlantic	Mexico	survey	Quantitative	8.6:DUnknownC	1	level2	na	survey	qualitative	NA	class	class	animalia	na	invertebrates
23086	Alvarez-Romero_etal	2013	Observational	Marine	Sub-national	m	500	south pacific	Australia	modelled;rs	Quantitative	9.7:PollUnspec	1	level1	NA	rs	Qualitative	NA	family	domain	animalia;plantae	liliopsida	invertebrates
23087	Alves_etal	2014	Observational	Terrestrial	Multi-national	degrees	0.16	north america	Canada;United States	literature	Qualitative	8.1:SDAlienInv	1	level2	NA	literature	Qualitative	NA	family	family	animalia	na	mammal
25335	Amano_etal	2020	Observational	Terrestrial	Global	degrees	1	na	na	database	Quantitative	11.3:CC_Temp;11.5:CC_other	2	level2	CRU TS v4.01	database;survey	Quantitative	International Bird Census_ICW	class	class	animalia	na	bird
23091	Ambastha_etal	2010	Observational	Terrestrial	Local	m	250	asia	India	rs	Qualitative	1.1:DevResid;2.4:Aqua;2.5:AgUncpec	3	level2	NA	protected_area;rs	Qualitative	NA	family	family	plantae	liliopsida	na
23100	Andersen_etal	2020	Observational	Marine	National	km2	2	north atlantic	Denmark	modelled	Quantitative	7.2:WaterSystem;11.3:CC_Temp;9.7:PollUnspec;9.4:PollGarbSW;9.6:PollEnergy;1.2:DevComInd;2.4:Aqua;6.2:WarConflict;8.1:SDAlienInv;3.1:OilGas;3.3:Renew;4.2:UtilityLine;9.2:PollIndMil;4.3:ShipLane;6.1:ActivRnR;5.4:UseAquatic	16	cumulative	NA	modelled	Quantitative	NA	domain	domain	animalia;plantae	liliopsida	chordata
W26591	Anderson_etal	2017	Observational	Marine	Local	polygon	NA	north atlantic	Belize	survey	Quantitative	8.1:SDAlienInv	1	level2	NA	protected_area	Qualitative	NA	other	other	other	na	na
23105	Andrade-Díaz_etal	2019	Observational	Terrestrial	Sub-national	NA	NA	south america	Argentina	database	Qualitative	2.1:AgNTC;2.2:AgWood	2	cumulative	geoportal.idesa.gob.ar	modelled	Quantitative	NA	order	order	animalia	na	reptile
23106	Andréfouët_etal	2015	Observational	Marine	Multi-national	m	30	south pacific	Cook Islands;French Polynesia	database;rs	Quantitative	11.3:CC_Temp	1	level2	AVHRR Pathfinder V4.1	literature	Qualitative	NA	kingdom	kingdom	animalia	na	invertebrates
23114	Anjos_etal	2018	Observational	Terrestrial	Continental	km2	6	south america	na	modelled	Quantitative	11.1:CC_Habitat	1	level2	na	rs	qualitative	NA	kingdom	kingdom	plantae	forest;habitat;habitat	na
23117	Ansari and Golabi	2019	Observational	Terrestrial	Local	polygon	NA	asia	Iran	rs;survey	Qualitative	1.1:DevResid;2.1:AgNTC;2.3:AgLivestock	3	level1	NA	survey	Qualitative	NA	species	species	animalia	na	mammal
23128	Araújo and Wang	2015	Observational	Freshwater	Sub-national	polygon	NA	south america	Brazil	literature;rs	Qualitative	7.2:WaterSystem	1	level2	NA	literature	Qualitative	NA	species	family	animalia	na	mammal
23125	Araújo_etal	2008	Observational	Terrestrial	Continental	km2	50	europe	na	database	Quantitative	1.1:DevResid;1.2:DevComInd;2.1:AgNTC;2.3:AgLivestock	3	level2	Eurostat2000	modelled	Qualitative	NA	class	domain	animalia;plantae	tracheophyta	bird;mammal;reptile;amphibia
23135	Arkema_etal	2014	Observational	Marine	National	m	500	north atlantic	Belize	expert;modelled	Quantitative	1.1:DevResid;1.2:DevComInd;1.3:DevRnR;2.4:Aqua;3.1:OilGas;4.3:ShipLane;5.4:UseAquatic;9.3:PollAgrFor;3.2:MinQuar;6.1:ActivRnR	10	level2	NA	expert	Qualitative	NA	class	domain	animalia;plantae	mangrove;liliopsida	invertebrates
23138	Armenteras_etal	2013	Observational	Terrestrial	Local	polygon	NA	south america	Colombia	rs	Qualitative	2.3:AgLivestock;7.1:FireSystem;2.1:AgNTC	3	level2	NA	rs	Qualitative	NA	kingdom	kingdom	plantae	forest	na
23142	Arroyave_etal	2020	Observational	Terrestrial	National	polygon	NA	south america	Colombia	literature	Qualitative;Quantitative	5.1:UseAnimals;6.3:Other	2	level2	NA	literature	Qualitative	NA	class	class	animalia	na	reptile
23146	Asharfi_etal	2020	Observational	Terrestrial	Local	m	20	asia	Iran	rs;survey	Quantitative	1.2:DevComInd;9.2:PollIndMil	2	level2	NA	rs;survey	Qualitative	NA	species	kingdom	plantae	forest;magnoliopsida	na
23147	Ashcroft_etal	2009	Observational	Terrestrial	Local	polygon	ha	australasia	Australia	survey	Quantitative	11.1:CC_Habitat	1	level2	na	survey	qualitative	NA	kingdom	kingdom	plantae	forest	na
23150	Asner_etal	2008	Observational	Terrestrial	Local	m	3	north america	United States	rs	Qualitative	8.1:SDAlienInv	1	level2	NA	rs	Qualitative	NA	kingdom	kingdom	plantae	forest	na
23151	Asner_etal	2009	Observational	Terrestrial	Global	m	500	na	na	literature;rs	Qualitative	2.3:AgLivestock;5.3:UseWood	2	level2	na	literature;rs	qualitative	NA	kingdom	kingdom	plantae	forest	na
23154	Assuncao_etal	2019	Observational	Terrestrial	Sub-national	degrees	0.5	south america	Brazil	pcm	Quantitative	8.1:SDAlienInv	1	level2	Oliveria2018	protected_area	Quantitative	NA	other	other	other	na	na
23155	Astiaso_etal	2013	Observational	Terrestrial	National	polygon	na	europe	Italy	modelled	Quantitative	1.1:DevResid;1.2:DevComInd	2	level1	NA	protected_area	Qualitative	NA	other	other	other	na	na
23160	Atkore_etal	2020	Observational	Freshwater	Sub-national	NA	NA	asia	India	database;survey	Quantitative	3.2:MinQuar;5.4:UseAquatic;9.1:PollDWW;9.3:PollAgrFor	4	level2	APHRODITE	survey	quantitative	NA	class	phylum	animalia	na	fish
23163	Aubrecht_etal	2008	Observational	Marine	Global	km	km	na	na	rs	Quantitative	1.1:DevResid;3.1:OilGas;5.4:UseAquatic	3	cumulative	DMSP Operational Linescan System (DMSP OLS)	rs	qualitative	NA	order	order	animalia	na	invertebrates
23164	Auerbach_etal	2014	Observational	Terrestrial	Sub-national	ha	25	australasia	Australia	modelled	Quantitative	8.1:SDAlienInv;2.3:AgLivestock	2	level2	NA	literature	Qualitative	NA	domain	domain	animalia;plantae	tracheophyta	chordata
23169	Avila_etal	2018	S_Review	Marine	Global	degrees	0.5	na	na	literature	Qualitative	2.4:Aqua;5.4:UseAquatic;4.3:ShipLane;6.1:ActivRnR;6.3:Other;9.1:PollDWW;9.4:PollGarbSW;9.6:PollEnergy;11.3:CC_Temp;11.1:CC_Habitat;11.4:CC_WetWeather;8.1:SDAlienInv;4.4:FlightPath	13	cumulative	NA	literature	Quantitative	NA	class	class	animalia	na	mammal
23170	Awkerman_etal	2016	Observational	Marine	Local	m	90	north atlantic	United States	modelled	Quantitative	3.1:OilGas	1	level2	NA	modelled	Quantitative	NA	species	species	animalia	na	Fish
23171	Ayele_etal	2016	Observational	Terrestrial	Local	m	30	africa	Ethiopia	rs	Qualitative	2.1:AgNTC;2.3:AgLivestock	2	level2	na	rs	qualitative	NA	kingdom	kingdom	plantae	vegetation;forest;vegetation	na
23177	Bacigalupe_etal	2019	Observational	Terrestrial	National	km2	1	south america	Chile	literature;survey	Qualitative	8.1:SDAlienInv	1	level2	NA	literature;pchba;survey	Quantitative	BiodiversityHotspot	class	class	animalia	na	amphibia
23185	Bahaa-El-Din_etal	2016	Observational	Terrestrial	Local	polygon	na	africa	Gabon	survey	Qualitative	1.1:DevResid;2.2:AgWood;5.1:UseAnimals;5.3:UseWood	4	cumulative	NA	survey	Qualitative	NA	species	species	animalia	na	mammal
23188	Baig and Aldosari	2012	Observational	Terrestrial	Local	NA	NA	asia	Pakistan	rs	Qualitative	1.4:DevUnspec	1	level1	NA	protected_area	Qualitative	RAMSAR	other	other	other	na	na
23190	Bailey_etal	2017	Observational	Terrestrial	Sub-national	km2	25	north america	United States	rs	Qualitative	1.1:DevResid;2.1:AgNTC;2.3:AgLivestock	2	level1	na	survey	qualitative	NA	species	species	animalia	na	mammal
23196	Balasingham_etal	2018	Observational	Freshwater	Local	polygon	na	north america	Canada	survey	Qualitative	8.1:SDAlienInv	1	level2	na	survey	qualitative	NA	species	class	animalia	na	Fish
23197	Baláž_etal	2014	Observational	Freshwater	Continental	polygon	na	europe	na	survey	Qualitative	8.1:SDAlienInv	1	level2	NA	survey	Qualitative	NA	class	class	animalia	na	amphibia
23200	Balotari-Chiebao_etal	2018	Observational	Terrestrial	National	km2	25	europe	Finland	database	Qualitative	3.3:Renew	1	level2	FinnishWindAtlas	rs	Qualitative	NA	species	species	animalia	na	bird
23202	Balzotti_etal	2016	Observational	Terrestrial	Sub-national	polygon	na	north america	United States	literature;modelled	Quantitative	3.1:OilGas;8.1:SDAlienInv;11.1:CC_Habitat	3	cumulative	NA	pchba	Qualitative	PAC;USFWS	other	other	other	na	na
23207	Bangs_etal	2018	Observational	Freshwater	Local	polygon	na	north america	United States	survey	Qualitative	8.1:SDAlienInv	1	level2	na	survey	qualitative	NA	species	genus	animalia	na	Fish
23211	Barbarossa_etal	2020	Observational	Freshwater	Global	polygon	na	na	na	database	Quantitative	7.2:WaterSystem	1	level2	GRanD;GOODD	database;literature	qualitative	IUCN	phylum	phylum	animalia	na	fish
23222	Baret_etal	2006	Observational	Terrestrial	Local	m	500	africa	Mauritius	survey	Quantitative	8.1:SDAlienInv	1	level2	NA	pchba	Qualitative	BiodiversityHotspot	other	other	other	na	na
23223	Barilani_etal	2007	Observational	Terrestrial	Multi-national	NA	NA	europe	France;Italy;Spain	survey	Qualitative	8.1:SDAlienInv	1	level2	NA	survey	Qualitative	NA	species	genus	animalia	na	bird
23232	Barthelmess	2014	Observational	Terrestrial	Local	m	30	north america	United States	survey	Qualitative	4.1:RoadRail	1	level2	NA	survey	Qualitative	NA	class	class	animalia	na	mammal
23234	Bartolino_etal	2012	Observational	Marine	Sub-national	km2	1369	north pacific	Alaska	survey	Quantitative	5.4:UseAquatic	1	level2	NA	survey	Quantitative	NA	species	species	animalia	na	fish
23236	Bartz_etal	2015	Observational	Freshwater	Local	m	30	north america	United States	rs	Qualitative	1.4:DevUnspec	1	level1	NA	literature	Qualitative	Ford etal 2011	species	species	animalia	na	fish
23237	Barve_etal	2005	Observational	Terrestrial	Local	ha	30	asia	India	literature;survey	Quantitative	1.1:DevResid;2.1:AgNTC;2.3:AgLivestock;5.1:UseAnimals;5.2:UsePlant;5.3:UseWood;7.1:FireSystem;8.1:SDAlienInv	8	level1	NA	protected_area	Qualitative	NA	other	other	other	na	na
23242	Bass_etal	2010	Observational	Terrestrial	Sub-national	km2	100	south america	Ecuador	literature	Qualitative	3.1:OilGas	1	level2	NA	literature;protected_area	Qualitative	NA	class	domain	animalia;plantae	tracheophyta	amphibia;bird;mammal
23247	Battiston_etal	2012	Observational	Terrestrial	Local	m	0.5	europe	France	rs	Qualitative	1.1:DevResid;4.1:RoadRail	2	level2	NA	survey	Qualitative	NA	species	species	animalia	na	mammal
23249	Bax_etal	2019	Observational	Terrestrial	Sub-national	NA	NA	south america	Peru	database	Qualitative	3.2:MinQuar;3.1:OilGas;2.2:AgWood	3	level2	MINAGRI;INGEMMET;PeruPetro	database;pchba	Quantitative	MINAM;BirdLife	other	other	other	na	na
23252	Baynard_etal	2017	Observational	Terrestrial	Sub-national	m	1	north america	United States	rs	Qualitative	3.1:OilGas;3.3:Renew	1	level2	NA	protected_area;rs	Qualitative	NA	kingdom	kingdom	plantae	habitat	na
23256	Beaudry_etal	2008	Observational	Terrestrial	Local	polygon	na	north america	United States	modelled;survey	Quantitative	4.1:RoadRail	1	level2	NA	survey	Qualitative	NA	species	order	animalia	na	reptile
23258	Bebbington_etal	2018	Observational	Terrestrial	Multi-national	polygon	na	asia;south america	Brazil;Peru;Indonesia	database;expert;literature	Quantitative	3.1:OilGas;4.1:RoadRail;3.2:MinQuar;2.2:AgWood;2.1:AgNTC;5.3:UseWood	6	level2	NA	database;expert;literature;protected_area	Qualitative	NA	kingdom	kingdom	plantae	forest	na
23261	Becker and Zamudio	2011	Observational	Terrestrial	National	km2	1	north america	Costa Rica	database	Qualitative	8.1:SDAlienInv	1	level2	NA	database	Qualitative	NA	order	order	animalia	na	amphibia
23262	Bedrosian_etal	2020	Observational	Terrestrial	Sub-national	km2	1	north america	United States	modelled	Quantitative	4.2:UtilityLine	1	level2	NA	literature	Quantitative	NA	species	species	animalia	na	bird
23266	Bejaoui_etal	2020	Observational	Freshwater	Local	polygon	na	africa	Tunisia	literature	Qualitative	2.4:Aqua;1.1:DevResid;1.2:DevComInd;4.3:ShipLane;5.4:UseAquatic	5	level1	NA	survey	Qualitative	NA	species	species	animalia	na	invertebrates
23276	Bellard_etal	2016	Observational	Terrestrial	Global	minutes	10	na	na	database	Quantitative	8.1:SDAlienInv	1	level2	IUCN	database	Quantitative	IUCN	class	phylum	animalia	na	mammal;bird;reptile;amphibia
23278	Belpaire_etal	2015	Observational	Freshwater	Sub-national	polygon	na	europe	Belgium	survey	Quantitative	9.2:PollIndMil	1	level2	na	survey	qualitative	NA	species	species	animalia	na	Fish
23280	Ben Rais_etal	2016	Observational	Marine	Sub-national	degrees	0.1	mediterranean	Tunisia	expert;literature	Quantitative	2.4:Aqua;5.1:UseAnimals;4.3:ShipLane;8.1:SDAlienInv;9.1:PollDWW;9.2:PollIndMil;9.3:PollAgrFor;3.1:OilGas;11.3:CC_Temp	9	level2	NA	database	Qualitative	FishMed	phylum	phylum	animalia	na	fish
23282	Bendell and Wan	2011	Observational	Marine	Local	polygon	NA	north pacific	Canada	rs;survey	Qualitative	2.4:Aqua	1	level2	NA	modelled	Quantitative	NA	class	class	animalia	na	bird
23285	Bennett_etal	2010	Observational	Freshwater	Sub-national	polygon	NA	north america	Canada	survey	Qualitative	8.1:SDAlienInv	1	level2	NA	survey	Qualitative	NA	species	species	animalia	na	Fish
23290	Benslimane_etal	2019	Observational	Freshwater	Local	polygon	na	africa	Algeria	rs	Qualitative	2.5:AgUncpec;4.1:RoadRail;1.4:DevUnspec;7.2:WaterSystem	4	level1	NA	protected_area	Qualitative	NA	other	other	other	na	na
23293	Berthon_etal	2018	Observational	Terrestrial	National	km2	1	australasia	Australia	database;literature	Qualitative	8.1:SDAlienInv	1	level2	Government	database;literature	Qualitative	Government	family	family	plantae	magnoliopsida	na
23301	Bezeng_etal	2020	Observational	Terrestrial	National	km2	1	africa	South Africa	literature	Quantitative	8.1:SDAlienInv	1	level2	NA	database;protected_area	Qualitative	SouthAfricanProtectedAreaDatabase	other	other	other	na	na
23303	Bhatt_etal	2016	Observational	Freshwater	National	NA	NA	asia	India	database;modelled	Quantitative	1.1:DevResid;2.5:AgUncpec;8.1:SDAlienInv	3	cumulative	India-WRIS	modelled	Quantitative	FishBase	phylum	phylum	animalia	na	fish
23304	Bhola_etal	2012	Observational	Terrestrial	Local	km2	25	africa	Kenya	literature;survey	Quantitative	2.3:AgLivestock;2.1:AgNTC;1.1:DevResid	3	level2	NA	survey	Quantitative	NA	species	class	animalia	na	mammal
23306	Bi_etal	2020	Observational	Marine	Multi-national	NA	NA	north atlantic	United States;Mexico;Cuba;Bahamas;Dominican Republic;Dominica;Trinidad and Tobago;Barbados;Grenada;Saint Lucia;Martinique;Aruba;Antigua and Barbuda;Anguilla;Bonaire; British Virgin Islands;Cayman Islands;Dominica;Guadeloupe;Jamaica;Montserrat;Navassa Island;Puerto Rico;Saba; Saint Kitts and Nevis;Saint Vincent and the Grenadines;Turks and Caicos Islands;United States Virgin Islands;Belize;Haiti;H…	database	Qualitative	5.4:UseAquatic	1	level2	PelagicObserverProgram_POP	database	Qualitative	POP	class	class	animalia	na	bird
23313	Binothman	2016	Observational	Terrestrial	Sub-national	polygon	na	asia	Saudi Arabia	survey	Qualitative	5.1:UseAnimals	1	level2	NA	survey	Quantitative	NA	species	genus	animalia	na	bird
23315	Birkmanis_etal	2020	Observational	Marine	National	km2	81	indian ocean	Australia	database	Quantitative	5.1:UseAnimals	1	level2	AustalianBureauofAgricultural and ResourceEconomicsandSciences_ABARES	database	Quantitative	NA	genus	class	animalia	na	Fish
23318	Bisi_etal	2019	Observational	Terrestrial	Local	polygon	m	asia	Myanmar (Burma)	survey	Qualitative	5.1:UseAnimals	1	level2	na	survey	qualitative	NA	species	class	animalia	na	mammal
23330	Böhm_etal	2013	Observational	Marine;Terrestrial	Global	km2	7770	na	na	database	Quantitative	2.2:AgWood;2.5:AgUncpec;5.1:UseAnimals	3	level2	IUCNredlist	database	Quantitative	IUCNredlist	class	class	animalia	na	reptile
23331	Böhm_etal	2016	Observational	Marine;Terrestrial	Global	km2	7770	na	na	database	Quantitative	11.3:CC_Temp;11.2:CC_Drought;11.5:CC_other	3	level1	IUCNredlist	database	Quantitative	IUCNredlist	class	class	animalia	na	reptile
23337	Bonesi_etal	2007	Observational	Freshwater	Local	km2	25	europe	United Kingdom	literature	Qualitative	8.1:SDAlienInv	1	level2	NA	literature	Qualitative	NA	species	species	animalia	na	mammal
23340	Borah_etal	2016	Observational	Terrestrial	Sub-national	km2	100	asia	India	survey	Qualitative	4.1:RoadRail	1	level2	na	survey	quantitative	NA	species	species	animalia	na	mammal
23343	Borrelli_etal	2015	Observational	Terrestrial	Local	m	500	south america	Colombia	rs	Quantitative	7.1:FireSystem	1	level2	NA	protected_area	Qualitative	NA	other	other	other	na	na
23345	Bose_etal	2020	Observational	Terrestrial	Sub-national	m	100	europe	Germany	modelled	Quantitative	3.3:Renew	1	level2	NA	survey	Quantitative	NA	species	species	animalia	na	bird
23350	Bouchard_etal	2015	Observational	Terrestrial	Local	polygon	NA	africa	South Africa	survey	Qualitative	8.1:SDAlienInv;6.1:ActivRnR	2	level2	NA	protected_area	Qualitative	NA	other	other	other	na	na
23353	Boulanger_etal	2014	Observational	Terrestrial	Sub-national	polygon	NA	north america	Canada	literature	Qualitative	4.1:RoadRail	1	level2	NA	rs	Qualitative	NA	species	species	animalia	na	mammal
23355	Bourgoin_etal	2020	Observational	Terrestrial	Sub-national	m	10	asia	Thailand	rs	Qualitative	2.1:AgNTC;2.3:AgLivestock;2.2:AgWood	1	level1	NA	rs	Qualitative	NA	kingdom	kingdom	plantae	forest	na
23357	Bozkaya_etal	2015	Observational	Terrestrial	Local	m	30	asia	Turkey	rs	Qualitative	2.5:AgUncpec;1.1:DevResid;4.1:RoadRail	3	level2	NA	rs	Qualitative	NA	kingdom	kingdom	plantae	forest	na
23361	Bradley	2010	Observational	Terrestrial	Sub-national	m	30	north america	United States	database;rs	Qualitative	11.3:CC_Temp;2.5:AgUncpec;8.1:SDAlienInv;4.1:RoadRail	4	level2	USDA_AerialPhotographyFieldOffice; 2000Census; NED1999; Landsat	database	qualitative	Sagestitch2002	genus	genus	plantae	magnoliopsida	na
23362	Bradley_etal	2020	Observational	Freshwater	Sub-national	polygon	NA	north america	United States	survey	Quantitative	9.1:PollDWW;9.3:PollAgrFor	2	level1	NA	protected_area	Qualitative	NA	other	other	other	na	na
23364	Braunisch_etal	2011	Observational	Terrestrial	Local	m	25	europe	Switzerland	rs	Qualitative	6.1:ActivRnR;1.2:DevComInd	2	level2	NA	modelled;rs	Quantitative	NA	species	species	animalia	na	bird
23365	Breen_etal	2017	Observational	Marine	Sub-national	km2	48	north atlantic	United Kingdom;Ireland	database	Quantitative	5.4:UseAquatic	1	level2	MarineInstituteIreland	database	Quantitative	SCANS1&2;CODA;JNCC;NationalBiodiversityDatacentre	species	order	animalia	na	mammal
23368	Bright_etal	2008	Observational	Terrestrial	National	km2	1	europe	United Kingdom	database	Quantitative	3.3:Renew	2	level2	ScottishNaturalHeritage_RenewableEnergyDatabase	database;survey	Quantitative	RSPB	class	class	animalia	na	bird
23371	Briscoe_etal	2014	Observational	Terrestrial	Sub-national	km2	1.44	asia	Malaysia	literature	Quantitative	5.4:UseAquatic	2	level2	NA	database;literature;modelled	Quantitative	MarineResearchFOundation_MRF	species	species	animalia	na	mammal
23374	Brito_etal	2018	Observational	Terrestrial	Multi-national	polygon	na	africa	Mauritania;Western Sahara; Algeria;Tunisia;Libya;Egypt;Sudan;Mali;Burkina Faso;Niger;Chad;Nigeria	database;literature;survey	Quantitative	3.1:OilGas;3.2:MinQuar;4.1:RoadRail;5.1:UseAnimals;6.2:WarConflict;6.3:Other	6	level2	multiple sources	expert;literature;survey	qualitative	IUCN	species	phylum	animalia	na	mammal
23378	Bröker_etal	2015	Observational	Marine	Sub-national	km2	1	north pacific	Russia	survey	Qualitative	9.6:PollEnergy;6.3:Other	2	level2	NA	survey	Quantitative	NA	species	species	animalia	na	mammal
23384	Brown and Hamilton	2018	Observational	Marine	Local	polygon	NA	south pacific	Solomon Islands	modelled;survey	Quantitative	5.3:UseWood	1	level2	NA	survey	Qualitative	NA	class	class	animalia	na	invertebrates
23383	Brown_etal	2014	Observational	Marine	National	polygon	NA	indian ocean	Australia;Indonesia;Vietnam;Philippines;Malaysia; Oecusse; Papua New Guinea; East Timor; Bangladesh; Guam; Northern Mariana Islands; Palau; Singapore; Thailand; Brunei; Taiwan; Cambodia; Myanmar	literature	Quantitative	11.3:CC_Temp;9.7:PollUnspec	2	level2	Halpern et al 2008	database	Qualitative	UNEP	order	order	plantae	liliopsida	na
23390	Bruschi_etal	2015	Observational	Terrestrial	National	m	250	europe	Italy	database	Qualitative	4.1:RoadRail	1	level2	EuropeanComission2013; ERF2011	protected_area	Qualitative	NA	other	other	other	na	na
23391	Bryce_etal	2002	Observational	Terrestrial	Local	polygon	NA	europe	United Kingdom	rs	Qualitative	8.1:SDAlienInv	1	level2	NA	rs	Qualitative	NA	species	species	animalia	na	mammal
23398	Buckland_etal	2014	Observational	Terrestrial	National	m	30	africa	Mauritius	modelled	Qualitative	8.1:SDAlienInv	1	level2	NA	modelled	Qualitative	NA	genus	genus	animalia	na	reptile
23399	Buckley_etal	2016	Observational	Terrestrial	National	km2	1	asia	China	database	Quantitative	1.1:DevResid;1.2:DevComInd;1.3:DevRnR;2.1:AgNTC;2.3:AgLivestock;4.1:RoadRail;9.6:PollEnergy	7	cumulative	NA	protected_area	Qualitative	NA	other	other	other	na	na
23402	Buma_etal	2017	Observational	Terrestrial	Sub-national	NA	NA	north america	United States	literature;modelled	Qualitative	11.3:CC_Temp	1	level2	NA	literature	Qualitative	NA	species	species	plantae	pinopsida	na
23404	Bungnamei and Saikia	2020	Observational	Terrestrial	Local	m	60	asia	India	rs	Qualitative	1.4:DevUnspec	1	level1	na	protected_area;rs	qualitative	NA	kingdom	kingdom	plantae	forest	na
23405	Burdett_etal	2010	Observational	Terrestrial	Sub-national	m	100	north america	United States	modelled	Quantitative	1.1:DevResid;1.4:DevUnspec;4.1:RoadRail	2	level2	na	survey	qualitative	NA	species	species	animalia	na	mammal
23407	Burgess_etal	2016	Observational	Marine	Sub-national	m	90	north pacific	United States	modelled	Qualitative	8.1:SDAlienInv	1	level2	na	survey	qualitative	NA	species	species	animalia	na	mammal
23409	Burivalova_etal	2020	Observational	Terrestrial	Sub-national	m	30	asia	Indonesia	rs	Qualitative	2.1:AgNTC;5.3:UseWood	2	level2	NA	literature	Qualitative	NA	species	class	animalia	na	mammal
23412	Burton_etal	2012	Observational	Terrestrial	Local	m	500	africa	Ghana	survey	Quantitative	5.1:UseAnimals	1	level2	NA	protected_area;survey	Quantitative	NA	class	class	animalia	na	mammal
23418	Butsic_etal	2015	Observational	Terrestrial	National	polygon	NA	africa	Zaire	database	Quantitative	3.2:MinQuar;6.2:WarConflict	2	level2	ACLED_Raleigh_2010; ipisresearch.be	database;protected_area	Quantitative	CentralAfricanRegionalProgramfortheEnvironment_CARPE	kingdom	kingdom	plantae	forest	na
23424	Cadima_etal	2014	Observational	Terrestrial	National	minutes	5	south america	Bolivia	database;literature	Quantitative	2.3:AgLivestock;2.1:AgNTC;1.2:DevComInd;3.1:OilGas	4	cumulative	FAO; King'sCollegeDatabaseofDams; WorldPetroleumAssessment	modelled	Quantitative	NA	genus	genus	plantae	magnoliopsida	na
23428	Callan_etal	2020	Observational	Terrestrial	Local	m	2.5	asia	China	rs;survey	Quantitative	8.1:SDAlienInv	1	level2	NA	database	Qualitative	IUCNredlist	species	species	animalia	na	mammal
23429	Calle-Rendón_etal	2018	Observational	Terrestrial	National	degrees	0.1	south america	Colombia	database	Qualitative	6.2:WarConflict	1	level2	DANE2017	database	Qualitative	IUCNredlist	class	class	animalia	na	mammal
23430	Calvert_etal	2005	Observational	Terrestrial	Sub-national	polygon	NA	north america	Canada	database	Quantitative	5.1:UseAnimals	1	level2	BirdBandingLaboratory_USGS	database	Quantitative	BirdBandingLaboratory_USGS	species	species	animalia	na	bird
23438	Campana_etal	2018	Observational	Marine	Multi-national	km2	25	mediterranean	Spain;France;Italy	survey	Quantitative	9.4:PollGarbSW	1	level2	NA	survey	Qualitative	NA	order	order	animalia	na	mammal
23448	Cao_etal	2020	Observational	Terrestrial	Sub-national	degrees	0.25	asia	China	survey	Quantitative	9.5:PollAir	1	level2	NA	pchba	Qualitative	Biodiversity Hotspot	other	other	other	na	na
23449	Caorsi_etal	2014	Observational	Freshwater	Local	polygon	NA	south america	Brazil	survey	Qualitative	2.1:AgNTC;2.3:AgLivestock	2	level2	NA	survey	Qualitative	NA	species	species	animalia	na	amphibia
23452	Carassou_etal	2013	Observational	Marine	National	polygon	NA	south pacific	New Caledonia	literature	Qualitative	5.4:UseAquatic	1	level2	NA	protected_area	Qualitative	UNESCO	class	class	animalia	na	invertebrates
23454	Cardoso_etal	2018	Observational	Terrestrial	Sub-national	degrees	0.2	south america	Brazil	survey	Qualitative	1.2:DevComInd;3.2:MinQuar;2.1:AgNTC	3	level2	NA	survey	Quantitative	NA	family	family	plantae	magnoliopsida	na
23456	Carle_etal	2019	Observational	Marine	Sub-national	NA	NA	south pacific	Chile	database	Quantitative	5.4:UseAquatic	1	level2	GovernmentRepository	rs;survey	Quantitative	NA	species	species	animalia	na	bird
23461	Caro_etal	2020	Observational	Terrestrial	Sub-national	polygon	NA	africa	Tanzania, United Republic of	expert	Quantitative	5.4:UseAquatic	1	level2	NA	expert	Quantitative	NA	species	species	animalia	na	invertebrates
23464	Carrasco_etal	2020	Observational	Terrestrial	National	km2	25	africa	Madagascar	literature	Quantitative	5.3:UseWood;1.4:DevUnspec;2.5:AgUncpec	3	level1	NA	database;modelled	Quantitative	gbif.org	phylum	kingdom	plantae	forest	na
23466	Carrete_etal	2012	Experimental	Terrestrial	Sub-national	polygon	NA	europe	Spain	database	Quantitative	3.3:Renew	1	level2	GovernmentRepository	database	Quantitative	GovernmentRepository	species	species	animalia	na	bird
W26579	Carroll	2018	Observational	Terrestrial	Multi-national	NA	NA	asia	Myanmar (Burma);Thailand;Laos;Vietnam;Cambodia	rs	Qualitative	4.1:RoadRail;2.2:AgWood	2	level2	NA	literature;rs	Qualitative	NA	phylum	phylum	plantae	forest	na
23473	Carvajal-Quintero_etal	2017	Observational	Freshwater	Local	polygon	NA	south america	Colombia	literature	Qualitative	7.2:WaterSystem	1	level2	NA	database	Quantitative	IUCNredlist	phylum	phylum	animalia	na	fish
23477	Carvalho_etal	2019	Observational	Terrestrial	Sub-national	km2	100	south america	Brazil	rs	Qualitative	1.1:DevResid;1.2:DevComInd;2.1:AgNTC;2.3:AgLivestock;7.2:WaterSystem	5	level2	TerraClassInitiative_TC; Landsat	rs	qualitative	NA	kingdom	kingdom	plantae	forest	na
23487	Cavalcante	2012	Observational	Marine	Local	NA	NA	north atlantic	Canada	survey	Qualitative	4.3:ShipLane;6.1:ActivRnR	2	level2	NA	survey	Qualitative	NA	species	order	animalia	na	mammal
23489	Ceballos-Mago_etal	2010	Observational	Terrestrial	National	polygon	NA	south america	Venezuela	survey	Quantitative	5.1:UseAnimals	1	level2	NA	survey	Quantitative	NA	order	order	animalia	na	mammal
23490	Ceia-Hasse_etal	2017	Observational	Terrestrial	Global	km2	10000	na	na	literature	Quantitative	4.1:RoadRail	1	level2	na	database	quantitative	IUCNredlist	species	order	animalia	na	mammal
W26584	Chanchani P._etal	2014	Observational	Terrestrial	Multi-national	km2	15	asia	India;Nepal	survey	Qualitative	1.1:DevResid;4.1:RoadRail	2	level2	NA	survey	Quantitative	NA	species	species	animalia	na	mammal
W22911	Charity_etal	2016	Observational	Freshwater;Terrestrial	Multi-national	NA	NA	south america	Brazil;Colombia;Peru;Ecuador;Guyana;Suriname;French Guyana;Bolivia	literature;rs	Qualitative	7.2:WaterSystem;3.1:OilGas;3.2:MinQuar;4.1:RoadRail	4	level2	NA	literature;modelled;pchba;protected_area	Qualitative	RAMSAR;WorldHeritage	class	domain	animalia;plantae	ecosystem;forest	Fish;ecosystem
23509	Chaudhary and Brooks	2019	Observational	Terrestrial	Global	polygon	NA	na	na	database	Qualitative	1.1:DevResid;2.1:AgNTC;2.3:AgLivestock;2.2:AgWood	4	cumulative	IUCNredlist	database	Quantitative	IUCNredlist	phylum	phylum	animalia	na	mammal;bird;amphibia
23507	Chaudhary and Kastner	2016	Observational	Terrestrial	Global	polygon	NA	na	na	database	Quantitative	2.2:AgWood;5.3:UseWood	1	cumulative	FAO	modelled	Quantitative	IUCNredlist	phylum	phylum	animalia	na	mammal;bird;amphibia;reptile
23508	Chaudhary_etal	2017	Observational	Terrestrial	Global	polygon	NA	na	na	database	Quantitative	2.1:AgNTC	1	level2	FAOSTAT	modelled	Quantitative	IUCNredlist	phylum	phylum	animalia	na	mammal;bird;amphibia;reptile
23513	Chaves_etal	2020	Observational	Freshwater	Local	polygon	NA	south america	Brazil	survey	Quantitative	9.1:PollDWW	1	level2	NA	protected_area	Qualitative	RAMSAR	other	other	other	na	na
23515	Chee_etal	2017	Observational	Marine;Terrestrial	Local	polygon	na	indian ocean	Malaysia	literature;rs	Qualitative	1.1:DevResid	1	level2	na	literature;rs	qualitative	NA	phylum	phylum	plantae	mangrove	na
23517	Chen	2014	Observational	Terrestrial	Local	polygon	NA	asia	China	literature	Quantitative	8.1:SDAlienInv	1	level2	NA	pchba	Qualitative	BiodiversityHotspot	other	other	other	na	na
23518	Chen and Koprowski	2015	Observational	Terrestrial	Local	m	50	north america	United States	survey	Quantitative	4.1:RoadRail;9.6:PollEnergy	2	level2	na	survey	qualitative	NA	species	species	animalia	na	mammal
23523	Cheng	2017	Observational	Terrestrial	Sub-national	polygon	NA	north america	United States	survey	Quantitative	8.1:SDAlienInv	1	level2	NA	survey	Quantitative	NA	order	order	animalia	na	mammal
23527	Chettri_etal	2013	Observational	Terrestrial	Local	NA	NA	asia	Nepal	rs	Qualitative	2.5:AgUncpec	1	level1	NA	protected_area	Qualitative	NA	other	other	other	na	na
23528	Chevaldonné and Lejeusne	2003	Observational	Marine	Local	polygon	na	mediterranean	France	survey	Qualitative	11.1:CC_Habitat;8.2:SDNativProb	2	cumulative	na	literature;survey	qualitative	NA	species	genus	animalia	na	invertebrates
23530	Chirichella_etal	2013	Observational	Terrestrial	Local	polygon	NA	europe	Italy	survey	Qualitative	2.3:AgLivestock;8.1:SDAlienInv	2	level2	NA	survey	Qualitative	NA	species	species	animalia	na	mammal
23531	Choe and Thorne	2019	Observational	Terrestrial	Multi-national	NA	NA	asia	China;North Korea;South Korea;Japan	database;modelled	Quantitative	11.3:CC_Temp	1	level2	WorldClim.org	database;rs	Qualitative	WWF	kingdom	kingdom	plantae	forest	na
23534	Choquette Jonathan_etal	2020	Observational	Terrestrial	Local	m	0.3	north america	Canada	literature;rs	Quantitative	4.1:RoadRail	1	level2	na	literature	qualitative	NA	species	species	animalia	na	reptile
23537	Chowdhury and Maiti	2016	Observational	Freshwater	Local	polygon	NA	asia	India	survey	Quantitative	1.1:DevResid;9.1:PollDWW	2	level2	NA	pchba	Qualitative	NA	other	other	other	na	na
23543	Chu_etal	2003	Observational	Freshwater	National	polygon	NA	north america	Canada	database	Quantitative	2.1:AgNTC;2.2:AgWood;9.1:PollDWW;9.4:PollGarbSW;3.1:OilGas;4.1:RoadRail	6	cumulative	AgricultureAndAgri-FoodCanada_1997	database	Quantitative	GreatLakesLabforFisheriesand AquaticSciences_Canada	phylum	phylum	animalia	na	fish
23547	Chun_etal	2020	Observational	Terrestrial	National	km2	1	asia	South Korea	database	Quantitative	6.1:ActivRnR	1	level2	KNPS_2019;NaturalCapitalProject_2017	literature;protected_area	Qualitative	NA	species	order	animalia	na	mammal
23552	Chytry_etal	2009	Observational	Terrestrial	Continental	m	250	europe	na	literature	Quantitative	8.1:SDAlienInv	1	level2	NA	literature	Quantitative	NA	kingdom	kingdom	plantae	vegetation	na
W26593	Cinner_etal	2018	Observational	Marine	Global	polygon	NA	na	na	modelled	Quantitative	5.4:UseAquatic	1	level2	NA	survey	Quantitative	NA	phylum	phylum	animalia	na	fish
23559	Clare_etal	2019	Observational	Terrestrial	Local	m	250	north america	United States	rs	Qualitative	2.2:AgWood	1	level2	NA	survey	Quantitative	NA	species	species	animalia	na	mammal
23560	Clark and Tittensor	2010	Observational	Marine	Global	degrees	1	na	na	literature	Quantitative	5.4:UseAquatic	1	level2	NA	literature	Quantitative	NA	class	class	animalia	na	invertebrates
23565	Clarke_etal	2015	Observational	Marine	Sub-national	NA	NA	north pacific	Canada	literature;modelled	Quantitative	1.2:DevComInd;3.1:OilGas;4.3:ShipLane;5.4:UseAquatic;8.1:SDAlienInv;9.1:PollDWW;9.3:PollAgrFor;11.1:CC_Habitat;11.3:CC_Temp;11.5:CC_other	10	cumulative	NA	literature;pchba	Qualitative	NA	other	other	other	na	na
23566	Clarke_etal	2018	Observational	Marine	National	polygon	na	north pacific	Costa Rica	modelled;survey	Quantitative	5.4:UseAquatic	1	level2	na	literature;survey	quantitative	NA	class	class	animalia	na	Fish
23571	Clavero and García-Berthou	2006	Observational	Freshwater	Multi-national	polygon	NA	europe	France;Spain	literature	Quantitative	8.1:SDAlienInv	1	level2	NA	literature	Quantitative	NA	phylum	phylum	animalia	na	fish
23572	Clavero_etal	2010	Observational	Freshwater	Multi-national	km2	100	europe	Andorra;Bosnia and Herzegovina;France;Italy;Greece;Croatia;Macedonia;Monaco;Montenegro;Portugal;Spain;Slovenia;San Marino;Albania	database	Qualitative	9.7:PollUnspec;7.2:WaterSystem;8.1:SDAlienInv;1.2:DevComInd;2.5:AgUncpec;5.4:UseAquatic	6	cumulative	IUCNredlist	database	Quantitative	IUCNredlist	phylum	phylum	animalia	na	fish
23573	Clay_etal	2019	Observational	Marine	Global	degrees	5	na	na	database	Quantitative	5.4:UseAquatic	1	level2	multiple	modelled;rs	Quantitative	NA	species	order	animalia	na	bird
23576	Clements_etal	2014	Observational	Terrestrial	Local	km2	1	asia	Malaysia	expert	Qualitative	4.1:RoadRail;1.1:DevResid	1	level2	NA	expert	Qualitative	NA	class	class	animalia	na	mammal
23581	Codato_etal	2019	Observational	Terrestrial	Multi-national	NA	NA	south america	Brazil;Ecuador;Bolivia	database	Qualitative	3.1:OilGas	1	level2	GovernmentRepositories	protected_area	Qualitative	ProtectedPlanet	other	other	other	na	na
23582	Coll_etal	2012	Observational	Marine	Multi-national	degrees	0.1	mediterranean	Andorra;Bosnia and Herzegovina; France; Italy; Greece; Croatia; Macedonia; Monaco;Montenegro; Spain;Slovenia;San Marino;Albania;Malta;Cyprus;Turkey;Morocco;Algeria;Tunisia;Libya;Egypt;Israel;Syria;Lebanon	literature	Quantitative	9.1:PollDWW;9.2:PollIndMil;9.3:PollAgrFor;8.1:SDAlienInv;2.4:Aqua;5.4:UseAquatic;4.3:ShipLane;3.1:OilGas;11.3:CC_Temp;11.5:CC_other	10	cumulative	NA	literature;protected_area	Quantitative	NA	class	kingdom	animalia	na	invertebrates;fish;mammal;reptile;bird
23583	Coll_etal	2015	Observational	Marine	Multi-national	degrees	0.1	mediterranean	Andorra;Bosnia and Herzegovina; France; Italy; Greece; Croatia; Macedonia; Monaco;Montenegro; Spain;Slovenia;San Marino;Albania;Malta;Cyprus;Turkey;Morocco;Algeria;Tunisia;Libya;Egypt;Israel;Syria;Lebanon	literature	Qualitative	1.2:DevComInd;11.1:CC_Habitat;11.3:CC_Temp;11.5:CC_other;3.1:OilGas;4.3:ShipLane;5.4:UseAquatic;8.1:SDAlienInv;9.1:PollDWW;9.3:PollAgrFor	10	cumulative	Halpern2008	database	quantitative	IUCNredlist	class	phylum	animalia	na	bird;fish;mammal;reptile
23588	Compa_etal	2019	Observational	Marine	Multi-national	degrees	0.2	mediterranean	Andorra;Bosnia and Herzegovina; France; Italy; Greece; Croatia; Macedonia; Monaco;Montenegro; Spain;Slovenia;San Marino;Albania;Malta;Cyprus;Turkey;Morocco;Algeria;Tunisia;Libya;Egypt;Israel;Syria;Lebanon;Bulgaria;Romania;Ukraine;Russia;Georgia	literature	Quantitative	9.4:PollGarbSW	1	level2	NA	database;literature	Quantitative	AquaMaps.org	class	kingdom	animalia	na	Fish;Fish;reptile;mammal;invertebrates;invertebrates
23591	Comte and Olden	2017	Observational	Freshwater;Marine	Global	degrees	0.1	na	na	literature	Quantitative	11.3:CC_Temp	1	level2	NA	database	Quantitative	IUCNredlist	phylum	phylum	animalia	na	fish
23594	Coppes and Braunisch	2013	Observational	Terrestrial	Local	m	10	europe	Germany	survey	Qualitative	6.1:ActivRnR	1	level2	NA	literature	Qualitative	NA	species	phylum	animalia	na	bird;mammal
23595	Coppes_etal	2017	Observational	Terrestrial	Local	m	10	europe	Germany	database	Qualitative	6.1:ActivRnR	1	level2	TourismandRecreationInformationSystemTFISBaden-Württemberg_Germany;www.lgl-bw.de;(<www._x000D_ outdooractive.de;www.gpsies.com;www.bergfex.de	rs	Quantitative	NA	species	species	animalia	na	bird
23598	Coristine and Kerr	2015	Observational	Terrestrial	Multi-national	arc_minutes	5	north america	United States;Canada	modelled	Quantitative	11.3:CC_Temp	1	level2	BBS	database	Qualitative	NorthAmericanBreedingBirdSurvey_BBS	order	order	animalia	na	bird
23599	Coristine_etal	2016	Observational	Terrestrial	Multi-national	arc_minutes	5	north america	Canada;United States	database;pcm	Qualitative	1.4:DevUnspec;11.1:CC_Habitat;4.5.UnspecLine	3	cumulative	World Database on Protected Areas; Human Footprint	literature	qualitative	NA	species	order	animalia	na	invertebrates
23602	Correa_etal	2020	Observational	Terrestrial	National	m	300	south america	Colombia	modelled	Quantitative	1.1:DevResid;4.1:RoadRail	2	cumulative	NA	pchba	Qualitative	BiodiversityHotspot	other	other	other	na	na
23603	Cosandey-Godin_etal	2014	Observational	Marine	Sub-national	km2	1	arctic ocean	Canada;Greenland	database	Quantitative	5.4:UseAquatic	1	level2	FisheriesAndOceansCanada_DFO	database	Quantitative	FisheriesAndOceansCanada_DFO	species	species	animalia	na	Fish
23609	Courtois_etal	2015	Observational	Terrestrial	National	polygon	na	south america	French Guyana	survey	Quantitative	8.1:SDAlienInv	1	level2	Bd-map database	survey	qualitative	NA	order	order	animalia	na	amphibia
23612	Cowburn_etal	2018	Observational	Marine	National	polygon	NA	south atlantic	Comores	survey	Quantitative	11.3:CC_Temp;11.1:CC_Habitat;9.7:PollUnspec	3	level1	NA	survey	Qualitative	NA	class	class	animalia	na	invertebrates
23613	Cowles_etal	2012	Observational	Freshwater	Sub-national	NA	NA	north america	United States	survey	Quantitative	9.3:PollAgrFor	1	level2	NA	literature	Qualitative	NA	family	family	animalia	na	Fish
23614	Craig_etal	2019	Observational	Terrestrial	National	NA	NA	africa	Namibia	expert	Quantitative	5.1:UseAnimals	1	level2	NA	literature	Qualitative	NA	order	order	animalia	na	bird
23616	Crano	2016	Observational	Terrestrial	Local	m2	10	north america	United States	database	Qualitative	6.1:ActivRnR	1	level2	USDAForestService_2015	protected_area	qualitative	USDAForestService_2015	other	other	other	na	na
23620	Critchell_etal	2019	Observational	Marine	Local	NA	NA	south pacific	Australia	literature;modelled	Qualitative	9.4:PollGarbSW	1	level2	NA	database	Qualitative	GeosciencesAustralia	family	domain	animalia;plantae	mangrove	reptile;invertebrates
23623	Croquer_etal	2016	Observational	Marine	Local	polygon	NA	north atlantic	Venezuela	survey	Qualitative	6.1:ActivRnR;5.4:UseAquatic;9.7:PollUnspec	3	level2	NA	survey	Qualitative	NA	species	species	animalia	na	invertebrates
23626	Crosti_etal	2017	Observational	Marine	Local	polygon	NA	mediterranean	Italy	database	Quantitative	5.4:UseAquatic	1	level2	FleetRegister_EUCommunityRegister	survey	Quantitative	NA	species	family	animalia	na	mammal
23631	Cubero-Pardo_etal	2011	Observational	Marine	Sub-national	km	22.2	north pacific	Mexico	database	Qualitative	1.1:DevResid;5.4:UseAquatic;6.1:ActivRnR;9.7:PollUnspec	4	level2	multiple	database	qualitative	NA	order	order	animalia	na	mammal
23633	Cuevas_etal	2019	Observational	Marine	Sub-national	km2	1	north atlantic	Mexico	database;expert	Quantitative	11.3:CC_Temp;3.1:OilGas;4.3:ShipLane;5.4:UseAquatic	4	level2	PACE	rs	qualitative	NA	species	family	animalia	na	reptile
23639	Cunningham_etal	2013	Observational	Terrestrial	National	polygon	na	africa	South Africa	database	Quantitative	11.3:CC_Temp	1	level2	South African Weather Service	database	qualitative	SouthAfricanBirdAtlas	species	order	animalia	na	bird
23641	Curatola_etal	2015	Observational	Terrestrial	Local	NA	NA	south america	Ecuador	rs	Qualitative	7.1:FireSystem;8.1:SDAlienInv	2	level2	NA	pchba;protected_area	Qualitative	NA	other	other	other	na	na
23649	D’amico_etal	2019	Observational	Terrestrial	Multi-national	km	10	europe	Portugal;Spain	database	Qualitative	4.2:UtilityLine	1	level2	PowerCompanies	literature	quantitative	AtlasofBreedingBirds	class	class	animalia	na	bird
23651	Dahdouh-Guebas_etal	2002	Observational	Marine;Terrestrial	Local	polygon	na	indian ocean	Sri Lanka	rs	Qualitative	2.4:Aqua	1	level2	na	rs	qualitative	NA	phylum	phylum	plantae	mangrove	na
23652	Dalle_etal	2019	Observational	Terrestrial	Local	polygon	NA	south america	Brazil	survey	Qualitative	2.1:AgNTC;2.3:AgLivestock;2.2:AgWood	3	level2	NA	survey	Quantitative	NA	family	family	animalia	na	invertebrates
23653	Dalu_etal	2017	Observational	Freshwater	Local	polygon	na	africa	Zimbabwe	expert	Quantitative	5.1:UseAnimals	1	level2	na	survey	quantitative	NA	order	order	animalia	na	invertebrates
23654	Daly_etal	2018	Observational	Marine	Multi-national	degrees	5	indian ocean	South Africa;Mozambique	database	Quantitative	5.4:UseAquatic	1	level2	IOTC	rs;survey	quantitative	NA	species	species	animalia	na	Fish
23647	D'amico_etal	2015	Observational	Terrestrial	Local	polygon	NA	europe	Spain	survey	Quantitative	4.1:RoadRail	1	level2	NA	survey	Quantitative	NA	family	phylum	animalia	na	bird;amphibia;mammal;reptile
23656	Dang_etal	2019	Observational	Terrestrial	Global	second	30	na	na	rs	Qualitative	2.5:AgUncpec	1	level1	NA	rs	Qualitative	NA	kingdom	kingdom	plantae	forest	na
23657	Dang_etal	2020	Observational	Terrestrial	Sub-national	km2	1	asia	China	modelled	Quantitative	1.1:DevResid;1.2:DevComInd;1.3:DevRnR;2.1:AgNTC;2.3:AgLivestock;4.1:RoadRail;9.6:PollEnergy	7	cumulative	HFI;resdc.cn	rs	Qualitative	NA	kingdom	kingdom	plantae	habitat	na
23660	Darwall_etal	2011	Observational	Freshwater	Continental	NA	NA	africa	na	database	Qualitative	7.2:WaterSystem;5.4:UseAquatic;8.1:SDAlienInv;9.7:PollUnspec;2.4:Aqua	5	level2	FAO	database;literature	Quantitative	IUCN	species	kingdom	animalia	na	fish
23663	Das_etal	2020	Observational	Freshwater	Local	NA	NA	asia	India	database	Quantitative	1.1:DevResid;4.1:RoadRail	2	level2	census	rs	Qualitative	NA	kingdom	kingdom	plantae	habitat	na
23664	Dasgupta and Ghosh	2015	Observational	Terrestrial	Local	polygon	NA	asia	India	database	Quantitative	4.1:RoadRail	1	level2	WestBengalForestDepartment	database	Quantitative	NA	species	species	animalia	na	mammal
23666	Dávalos_etal	2011	Observational	Terrestrial	National	km2	1	south america	Colombia	rs	Qualitative	2.1:AgNTC;4.1:RoadRail	2	level2	NA	rs	Quantitative	NA	kingdom	kingdom	plantae	forest	na
23669	De Abreu_etal	2011	Observational	Terrestrial	Local	polygon	NA	south america	Brazil	survey	Qualitative	8.1:SDAlienInv	1	level2	NA	survey	Qualitative	NA	kingdom	kingdom	plantae	vegetation	na
23670	De Alban_etal	2020	Observational	Marine;Terrestrial	Local	m	30	asia	Myanmar (Burma)	rs	Qualitative	1.4:DevUnspec;2.1:AgNTC	2	level2	NA	rs	Qualitative	NA	phylum	phylum	plantae	mangrove	na
23674	De Castro_etal	2017	Observational	Terrestrial	Sub-national	polygon	km2	south america	Brazil	database	Qualitative	3.2:MinQuar	1	level2	NationalDepartmentofMineralResources	modelled;other;survey	quantitative	NA	species	phylum	animalia	na	amphibia;bird
23682	De Luna_etal	2018	Observational	Terrestrial	Local	polygon	NA	south america	Colombia	literature	Qualitative	2.1:AgNTC;4.1:RoadRail;3.1:OilGas;4.2:UtilityLine;3.2:MinQuar	5	level2	NA	survey	Qualitative	NA	species	order	animalia	na	mammal
23684	De Noronha_etal	2013	Observational	Terrestrial	Local	polygon	NA	europe	Portugal	rs	Qualitative	1.1:DevResid;2.5:AgUncpec	2	level1	NA	rs	Qualitative	NA	kingdom	kingdom	plantae	forest;habitat	na
23685	De Oliveira_etal	2020	Observational	Freshwater;Terrestrial	Sub-national	ha	25	south america	Brazil	rs	Qualitative	2.1:AgNTC;2.3:AgLivestock;2.2:AgWood;1.1:DevResid	4	level2	NA	pchba	Qualitative	NA	other	other	other	na	na
23689	De Solan_etal	2019	Observational	Terrestrial	Sub-national	km2	1	europe	France	database	Qualitative	4.1:RoadRail	1	level2	data.Montpellier3m.fr	database	qualitative	TheMalpolonDatabase	class	class	animalia	na	reptile
23691	De Sousa_etal	2011	Observational	Freshwater	Local	polygon	NA	south america	Brazil	survey	Qualitative	8.1:SDAlienInv	1	level2	NA	protected_area	Qualitative	NA	other	other	other	na	na
23694	De Thoisy_etal	2010	Observational	Terrestrial	National	km2	1	south america	French Guyana	survey	Quantitative	4.1:RoadRail;5.1:UseAnimals;5.3:UseWood	3	cumulative	NA	survey	Qualitative	NA	phylum	phylum	animalia	na	chordata
23698	Death_etal	2019	Observational	Terrestrial	Local	polygon	NA	australasia	Australia	survey	Quantitative	9.2:PollIndMil	1	level2	NA	rs;survey	Qualitative	NA	species	species	animalia	na	mammal
23699	Deb_etal	2014	Observational	Terrestrial	Local	NA	NA	asia	India	rs	Qualitative	1.4:DevUnspec	1	level1	NA	literature;protected_area	Qualitative	NA	other	other	other	forest	na
23700	Deb_etal	2019	Observational	Terrestrial	Continental	km2	1	asia	na	database	Quantitative	11.1:CC_Habitat;11.3:CC_Temp	2	level1	WorldClim	database	Qualitative	IUCNredlist	species	class	animalia	na	mammal
23701	Deb_etal	2020	Observational	Terrestrial	Sub-national	polygon	na	asia	India	rs	Qualitative	3.3:Renew	1	level2	na	expert;survey	qualitative	NA	species	class	animalia	na	bird
23704	Deith and Brodie	2020	Observational	Terrestrial	Sub-national	NA	NA	asia	Malaysia	modelled;survey	Quantitative	5.1:UseAnimals	1	level2	NA	survey	Qualitative	NA	class	class	animalia	na	mammal
23706	Delefosse_etal	2018	Observational	Marine	Sub-national	polygon	na	north atlantic	Denmark	survey	Qualitative	3.1:OilGas	1	level2	na	survey	qualitative	NA	order	order	animalia	na	mammal
23710	Delsen	2020	Observational	Terrestrial	Continental	km2	9	europe	na	database	Qualitative	1.1:DevResid;9.3:PollAgrFor;6.1:ActivRnR;2.1:AgNTC;5.1:UseAnimals;5.2:UsePlant;9.4:PollGarbSW;2.3:AgLivestock;9.1:PollDWW;5.3:UseWood;4.1:RoadRail;4.2:UtilityLine;1.2:DevComInd;1.3:DevRnR;2.2:AgWood;3.2:MinQuar;3.3:Renew;7.2:WaterSystem	20	cumulative	various	database;protected_area	Qualitative	IUCNredlist	phylum	phylum	animalia	na	chordata
23713	Deribew	2019	Observational	Terrestrial	Local	m	10	africa	Ethiopia	rs	Qualitative	2.3:AgLivestock	1	level1	NA	protected_area	Qualitative	NA	other	other	other	na	na
23714	Desta and Fetene	2020	Observational	Freshwater;Terrestrial	Local	m	57	africa	Ethiopia	rs	Qualitative	1.1:DevResid;2.1:AgNTC;2.2:AgWood;2.3:AgLivestock	4	level2	na	rs	qualitative	NA	kingdom	kingdom	plantae	forest	na
23718	Deudero and Alomar	2015	S_Review	Marine	Multi-national	polygon	NA	mediterranean	Bosnia and Herzegovina; France; Italy; Greece; Croatia; Macedonia; Monaco;Montenegro; Spain;Slovenia;San Marino;Albania;Malta;Cyprus;Turkey;Morocco;Algeria;Tunisia;Libya;Egypt;Israel;Syria;Lebanon	literature	Qualitative	9.4:PollGarbSW	1	level2	NA	literature	Qualitative	NA	domain	domain	animalia;plantae	liliopsida	fish;invertebrates;mammal;reptile
23722	Di_etal	2019	Observational	Terrestrial	Continental	polygon	NA	europe	na	modelled	Quantitative	2.1:AgNTC;3.3:Renew	1	level2	NA	modelled	Quantitative	NA	domain	domain	animalia	tracheophyta	mammal;bird;amphibia;reptile
23726	Di_etal	2018	Observational	Terrestrial	Global	km2	1	na	na	pcm	Quantitative	1.1:DevResid;1.2:DevComInd;1.3:DevRnR;2.1:AgNTC;2.3:AgLivestock;4.1:RoadRail;9.6:PollEnergy	7	cumulative	HFI	database	Qualitative	IUCNredlist	class	class	animalia	na	mammal
23727	Di_etal	2019	Observational	Terrestrial	Global	arc_seconds	30	na	na	pcm;rs	Qualitative	1.4:DevUnspec;2.5:AgUncpec;3.4:EnergUnspec;4.5.UnspecLine	4	cumulative	LandUseHarmonizationDataset_LUH2_Hurttetal2017	database	quantitative	NA	phylum	phylum	plantae	tracheophyta	na
23728	Di_etal	2013	Observational	Terrestrial	Sub-national	m	200	africa	South Africa	expert;modelled	Quantitative	2.1:AgNTC;2.2:AgWood;3.2:MinQuar	3	level2	NA	database;modelled	Quantitative	Goodman2006	domain	domain	animalia;plantae	plant;vegetation	mammal;bird;amphibia;reptile;invertebrates;invertebrates;invertebrates;invertebrates;invertebrates;invertebrates
23730	Di_etal	2016	Observational	Marine	Local	km2	1	south atlantic	Brazil	survey	Qualitative	5.4:UseAquatic	1	level2	NA	survey	Qualitative	NA	species	species	animalia	na	mammal
23737	Dignan, S.P.,	2014	Observational	Marine	Local	km2	1	north atlantic	United Kingdom	literature;rs	Quantitative	5.4:UseAquatic	1	level2	NA	protected_area;survey	Quantitative	NA	species	kingdom	animalia	na	invertebrates;invertebrates
23738	Dillon Whalen_etal	2013	Observational	Terrestrial	Sub-national	km2	1	north america	United States	database;literature;modelled	Qualitative	1.4:DevUnspec;2.2:AgWood;8.6:DUnknownC	3	level2	FIA_USDA2008; NationalLandCoverDatabase_NLCD	literature	qualitative	NA	species	species	plantae	magnoliopsida	na
23739	Dimitrakopoulos_etal	2017	Observational	Terrestrial	National	polygon	na	europe	Greece	modelled;survey	Quantitative	8.1:SDAlienInv	1	level2	na	protected_area	quantitative	Natura2000	other	other	other	na	na
23740	Dimobe_etal	2015	Observational	Terrestrial	Sub-national	m	30	africa	Sudan	rs	Qualitative	2.5:AgUncpec	1	level2	NA	protected_area	Qualitative	NA	other	other	other	na	na
23743	Diwediga_etal	2015	Observational	Terrestrial	Local	NA	NA	africa	Togo	rs	Qualitative	1.4:DevUnspec;2.1:AgNTC	2	level1	NA	protected_area	Qualitative	NA	other	other	other	na	na
23744	Diwediga_etal	2017	Observational	Terrestrial	Multi-national	polygon	na	africa	Burkina Faso;Ghana;Togo	rs	Qualitative	1.4:DevUnspec;2.5:AgUncpec	2	level1	na	rs	qualitative	NA	kingdom	kingdom	plantae	vegetation	na
23753	Doherty	2008	Observational	Terrestrial	Sub-national	polygon	NA	north america	United States	database;modelled	Qualitative	3.1:OilGas	1	level2	WyomingOilnGasConservationCommision	rs;survey	Quantitative	NA	species	species	animalia	na	bird
23754	Doherty_etal	2017	Observational	Terrestrial	Global	polygon	NA	na	na	database	Qualitative	8.1:SDAlienInv	1	level2	IUCNredlist	database	Quantitative	IUCNredlist	phylum	phylum	animalia	na	bird;mammal;reptile;amphibia
23759	Dong_etal	2018	Observational	Terrestrial	National	polygon	NA	asia	China	database;modelled	Quantitative	2.1:AgNTC	1	level2	GovernmentData_China	database;literature;survey	Quantitative	NA	species	genus	plantae	magnoliopsida	na
23760	Dorcas_etal	2012	Observational	Terrestrial	Local	polygon	NA	north america	United States	survey	Qualitative	8.1:SDAlienInv	1	level2	NA	protected_area;survey	Qualitative	NA	class	class	animalia	na	mammal
23771	Dransfield_etal	2014	Observational	Marine	Local	km2	1	north pacific	United States	database;modelled	Quantitative	4.3:ShipLane	1	level2	StellwagenBankMarineSanctuary	modelled;survey	Quantitative	NA	species	species	animalia	na	mammal
23773	Duan_etal	2020	Observational	Freshwater;Terrestrial	National	m	30	asia	China	database;modelled	Qualitative	1.4:DevUnspec;4.1:RoadRail;2.5:AgUncpec	3	cumulative	2000NationalTerrestrialEcosystemSpatialDistribution	database	Qualitative	eBird;GBIF	class	class	animalia	na	bird
23779	Dulvy_etal	2014	Observational	Marine	Global	NA	NA	na	na	database	Quantitative	5.4:UseAquatic	1	level2	IUCNredlist;FAO	database	Quantitative	IUCNredlist	class	class	animalia	na	Fish
23780	Duncan_etal	2014	Observational	Terrestrial	Multi-national	polygon	NA	africa	Algeria;Niger	rs	Qualitative	3.1:OilGas	1	level2	NA	protected_area	Qualitative	NA	other	other	other	na	na
23782	Duncan_etal	2018	Observational	Marine;Terrestrial	Multi-national	m	62.5	south atlantic;indian ocean;north atlantic	Bangladesh;Madagascar;Tanzania;Mozambique;Senegal;Sierra Leone	rs	Qualitative	11.1:CC_Habitat;2.5:AgUncpec	2	cumulative	na	rs	qualitative	NA	phylum	phylum	plantae	mangrove	na
23785	Duran	2008	Observational	Marine	Local	NA	NA	north atlantic	Spain	survey	Qualitative	5.4:UseAquatic	1	level2	NA	survey	Qualitative	NA	class	class	animalia	na	invertebrates
23787	Durango-Cordero_etal	2018	Observational	Freshwater;Terrestrial	Sub-national	km2	25	south america	Ecuador	database;modelled	Quantitative	3.1:OilGas	1	level2	NationalBoradofHydrocrabons;PetroEcuador;PRAS;SENPLADES	pchba	Qualitative	BiodiversityHotspot	other	other	other	na	na
23788	Dutta_etal	2017	Observational	Terrestrial	Local	polygon	m	asia	India	rs	Qualitative	1.1:DevResid;4.1:RoadRail	2	level2	na	protected_area;rs	qualitative	NA	kingdom	kingdom	plantae	forest	na
23790	Duvall and Barron	2000	Experimental	Freshwater;Terrestrial	Local	polygon	NA	north america	United States	survey	Quantitative	9.2:PollIndMil	1	level2	NA	survey	Qualitative	NA	phylum	kingdom	animalia	na	invertebrates;fish
23791	Dwyer_etal	2016	Observational	Terrestrial	Sub-national	km2	1	north america	United States	database;modelled	Quantitative	4.2:UtilityLine	1	level2	ElectricUtilityProviders	database	Qualitative	DraperNaturalHistoryMuseum	species	species	animalia	na	bird
23793	Dzialak_etal	2011	Observational	Terrestrial	Local	NA	NA	north america	United States	rs	Qualitative	3.1:OilGas;4.1:RoadRail	2	level2	NA	modelled;survey	Quantitative	NA	species	species	animalia	na	bird
23795	Easterday_etal	2016	Observational	Terrestrial	Sub-national	km2	1	north america	United States	database	Qualitative	1.1:DevResid	1	level2	US.CensusBureau2014	literature;modelled	Qualitative	NA	species	genus	plantae	magnoliopsida	na
23796	Ebdon_etal	2020	Observational	Marine	Sub-national	m	250	south pacific	New Zealand	database	Quantitative	4.3:ShipLane	1	level2	IMO	survey	Quantitative	na	species	species	animalia	na	mammal
23804	Eguchi_etal	2017	Observational	Marine	Sub-national	degrees	0.5	north pacific	United States	database;modelled	Quantitative	5.4:UseAquatic	1	level2	DGN_Fishery_Dataset	modelled;protected_area;rs	Qualitative	NA	species	species	animalia	na	reptile
23816	Elleouet_etal	2014	Observational	Marine	Multi-national	degrees	0.1	mediterranean	Bosnia and Herzegovina; France; Italy; Greece; Croatia; Macedonia; Monaco;Montenegro; Spain;Slovenia;San Marino;Albania;Malta;Cyprus;Turkey;Morocco;Algeria;Tunisia;Libya;Egypt;Israel;Syria;Lebanon	database	Quantitative	8.1:SDAlienInv	1	level2	altasof_MediterraneanScienceCommission_CIESM	literature	quantitative	NA	phylum	phylum	animalia	na	fish
23823	Enrichetti_etal	2019	Observational	Marine	Multi-national	polygon	na	mediterranean	Italy;France	modelled;survey	Quantitative	4.3:ShipLane;5.4:UseAquatic;9.7:PollUnspec	3	cumulative	na	modelled;survey	quantitative	NA	kingdom	kingdom	animalia	na	animal
23824	Enríquez-Andrade_etal	2005	Observational	Marine	Sub-national	NA	NA	north pacific	United States	expert	Qualitative	2.5:AgUncpec;2.4:Aqua;1.3:DevRnR;5.4:UseAquatic;6.1:ActivRnR	5	cumulative	NA	expert	Qualitative	NA	domain	domain	animalia;plantae	plant	animal
23825	Epa and Mohotti	2016	Observational	Freshwater	Local	polygon	na	asia	Sri Lanka	survey	Qualitative	5.4:UseAquatic	1	level2	na	survey	qualitative	NA	class	class	animalia	na	Fish
23828	Erbe_etal	2014	Observational	Marine	Sub-national	km2	25	north pacific	Canada	survey	Quantitative	4.3:ShipLane	1	level2	NA	survey	Quantitative	NA	species	class	animalia	na	mammal;mammal
23832	Escobar_etal	2015	Observational	Terrestrial	Continental	km2	21.16	asia	na	rs	Qualitative	1.1:DevResid	1	level2	NA	database	Qualitative	IUCNredlist	species	species	animalia	na	mammal
23833	Esetlili_etal	2014	Observational	Terrestrial	Local	m	15	asia	Turkey	rs	Qualitative	4.1:RoadRail	1	level2	NA	literature;rs	Qualitative	NA	domain	domain	animalia;plantae	forest	mammal
23836	Espinoza-Tenorio_etal	2010	Observational	Marine	Local	polygon	NA	north pacific	United States	literature	Qualitative	5.4:UseAquatic	1	level2	NA	literature	Qualitative	NA	kingdom	kingdom	animalia	na	invertebrates;invertebrates;fish;Fish;protectedspecies
23838	Esselman and Allan	2011	Observational	Freshwater	Multi-national	polygon	NA	north america	Mexico;Belize;Honduras;Guatemala	literature	Quantitative	1.1:DevResid;2.1:AgNTC;2.2:AgWood;2.3:AgLivestock;4.1:RoadRail	5	cumulative	NA	literature;modelled	Qualitative	NA	phylum	phylum	animalia	na	fish
23841	Estoque and Murayama	2012	Observational	Terrestrial	Local	m	30	asia	Philippines	rs	Qualitative	1.1:DevResid;1.3:DevRnR;4.1:RoadRail;2.1:AgNTC	4	level2	NA	rs	Qualitative	NA	kingdom	kingdom	plantae	forest	na
23845	Etter_etal	2011	Observational	Terrestrial	National	km2	1	south america	Colombia	database;literature;modelled	Quantitative	1.1:DevResid;2.1:AgNTC;2.2:AgWood;2.3:AgLivestock;3.2:MinQuar;4.1:RoadRail	6	cumulative	IGAC; DANE	database;modelled	quantitative	NatureServe_2009	phylum	phylum	animalia	na	amphibia;mammal
23847	Evans_etal	2011	Observational	Terrestrial	National	polygon	na	australasia	Australia	literature;modelled	Qualitative	8.1:SDAlienInv	1	level2	SpeciesOfNationalSignificanceDatabase_Australia	database	qualitative	SpeciesOfNationalSignificanceDatabase_Australia	domain	domain	animalia;plantae	tracheophyta	amphibia;reptile;bird;mammal
23848	Evans_etal	2011	Observational	Freshwater;Terrestrial	National	NA	NA	australasia	Australia	database	Quantitative	8.1:SDAlienInv;7.1:FireSystem;9.7:PollUnspec;5.2:UsePlant;5.1:UseAnimals;8.2:SDNativProb	6	level2	environment.gov.au/sprat	database;literature	Quantitative	environment.gov.au/sprat	domain	domain	animalia;plantae	tracheophyta	amphibia;bird;mammal;fish;reptile;invertebrates
23854	Fa_etal	2013	Observational	Terrestrial	Multi-national	polygon	NA	africa	Cameroon;Nigeria	survey	Quantitative	5.1:UseAnimals	1	level2	NA	survey	Quantitative	NA	class	class	animalia	na	mammal
W26589	Fabian C. Kyne_etal	2020	Observational	Marine	Multi-national	polygon	NA	north atlantic	Anguilla;Antigua and Barbuda;Aruba;Bahamas;Barbados;Bonaire;British Virgin Islands;Cayman Islands;Panama;Curaçao;Dominica;Dominican Republic;Grenada;Guadeloupe;Jamaica;Montserrat;Haiti;Puerto Rico;Saba;Saint-Barthélemy;Netherlands;Saint Kitts and Nevis;Saint Lucia;Collectivity of Saint Martin;Saint Vincent and the Grenadines;Trinidad and Tobago;Turks and Caicos Islands;United States Virgin Island…	survey	Qualitative	8.1:SDAlienInv	1	level2	NA	protected_area	Qualitative	NA	other	other	other	na	na
23855	Fabrizio_etal	2019	Observational	Terrestrial	Sub-national	m	40	europe	Italy	database;modelled;rs;survey	Qualitative	4.1:RoadRail	1	level2	csre.riservagenzana.it;ExistingData;CitizenScienceProject	database;modelled;rs;survey	Qualitative	csre.riservagenzana.it;ExistingData;CitizenScienceProject	species	species	animalia	na	mammal
23856	Fabrizio_etal	2019	Observational	Terrestrial	Sub-national	km2	1	europe	Italy	database;modelled	Qualitative	4.1:RoadRail	1	level2	therio.unimol.it:8080/lontra	database	Qualitative	therio.unimol.it:8080/lontra	species	species	animalia	na	mammal
23858	Fakarayi_etal	2015	Observational	Terrestrial	Local	polygon	NA	africa	Zimbabwe	rs	Qualitative	2.5:AgUncpec	1	level1	NA	pchba	Qualitative	IBA	other	other	other	na	na
23864	Farella_etal	2020	Observational	Marine	Local	m	250	mediterranean	Italy	database;modelled	Quantitative	2.4:Aqua;4.2:UtilityLine;6.1:ActivRnR;1.3:DevRnR;9.3:PollAgrFor;9.2:PollIndMil;1.2:DevComInd;7.3:OtherSystem;4.3:ShipLane;3.1:OilGas;5.4:UseAquatic	11	cumulative	EMODnet_2019; Tools4MSP_2019;Barbantietal_2017	pchba	Qualitative	BiodiversityHotspot	other	other	other	na	na
23865	Farfán_etal	2019	Observational	Terrestrial	Local	km2	0.25	africa	Cameroon	modelled;survey	Quantitative	5.1:UseAnimals;7.1:FireSystem	2	level2	NA	modelled;protected_area;survey	Quantitative	NA	species	domain	animalia	na	mammal
23866	Fargione_etal	2012	Observational	Terrestrial	Sub-national	m	200	north america	United States	rs	Qualitative	2.1:AgNTC;3.1:OilGas;3.2:MinQuar;1.4:DevUnspec	4	cumulative	NA	pchba	Qualitative	IBA; NatureConservancyCanada_ConservationPriorityAreas	other	other	other	na	na
23867	Farizal_etal	2020	Observational	Terrestrial	Local	polygon	NA	asia	Indonesia	rs	Qualitative	1.1:DevResid;4.1:RoadRail;2.2:AgWood	3	level2	NA	protected_area	Qualitative	NA	other	other	other	na	na
23868	Fasola and Roesler	2018	Observational	Terrestrial	Sub-national	km2	2500	south america	Argentina	survey	Qualitative	8.1:SDAlienInv	1	level2	na	literature	qualitative	NA	species	class	animalia	na	bird
23869	Fassnacht_etal	2015	Observational	Terrestrial	Sub-national	m	30	asia	China	rs	Qualitative	1.1:DevResid	1	level2	NA	literature;rs	Qualitative	NA	kingdom	kingdom	plantae	habitat	na
23870	Fauzi_etal	2019	Observational	Marine;Terrestrial	Multi-national	degrees	1	south china sea	Myanmar;Thailand;Cambodia;Vietnam;Malaysia;Indonesia;Singapore;Philippines;Brunei;Oecusse;East Timor;Palau_x000D_	rs	Quantitative	2.1:AgNTC;7.2:WaterSystem;1.4:DevUnspec	3	level2	NA	rs	Qualitative	NA	phylum	phylum	plantae	mangrove	na
23871	Favilli_etal	2018	Observational	Terrestrial	Sub-national	polygon	NA	europe	Italy	database	Qualitative	4.1:RoadRail	1	level2	NA	database	Qualitative	NA	class	class	animalia	na	mammal
23877	Feist_etal	2011	Observational	Marine	Local	m	30	north pacific	United States	database	Qualitative	1.1:DevResid;9.1:PollDWW	2	level1	NorthwestFisheriesScienceCenter_NWFSC	database	Qualitative	NorthwestFisheriesScienceCenter_NWFSC	species	species	animalia	na	fish
23879	Feitosa_etal	2018	Observational	Marine	Sub-national	polygon	NA	north atlantic;south atlantic	Brazil	survey	Qualitative	5.4:UseAquatic	1	level2	NA	survey	Qualitative	NA	class	class	animalia	na	Fish
23881	Felton Annika_etal	2013	Observational	Terrestrial	Multi-national	polygon	na	south america	Bolivia;Brazil;Peru	database	Qualitative	2.2:AgWood	1	level2	CFB_2010	database	qualitative	NA	genus	genus	plantae	magnoliopsida	na
23888	Fernandes_etal	2017	Observational	Marine	National	km2	25	north atlantic	Portugal	pcm	Quantitative	1.2:DevComInd;3.1:OilGas;4.3:ShipLane;5.4:UseAquatic;8.1:SDAlienInv;9.3:PollAgrFor;11.1:CC_Habitat;11.3:CC_Temp;11.5:CC_other;4.2:UtilityLine;1.3:DevRnR;6.1:ActivRnR;9.2:PollIndMil;9.4:PollGarbSW	12	cumulative	Halpern_2008	pchba;protected_area	Qualitative	NA	other	other	other	na	na
23889	Fernandes_etal	2020	Observational	Marine	National	NA	NA	north atlantic	Portugal	database	Qualitative	2.4:Aqua;9.3:PollAgrFor;9.4:PollGarbSW;9.7:PollUnspec;8.1:SDAlienInv;3.3:Renew;1.3:DevRnR	7	level2	ESRI_2019;ICNF_2018	protected_area	Qualitative	NA	other	other	other	na	na
23891	Fernández-Bellon	2020	S_Review	Terrestrial	Global	polygon	NA	na	na	literature	Quantitative	3.3:Renew	1	level2	NA	literature	Qualitative	NA	genus	genus	animalia	na	bird
25210	Ferrarini_etal	2021	Observational	Terrestrial	Sub-national	polygon	NA	europe	Italy	survey	Quantitative	1.3:DevRnR;9.7:PollUnspec;7.2:WaterSystem	3	level2	NA	protected_area;survey	Qualitative	Natura2000	class	class	animalia	na	bird
23893	Ferreguetti Á_etal	2018	Observational	Terrestrial	Local	polygon	NA	south america	Brazil	survey	Quantitative	5.1:UseAnimals	1	level2	NA	pchba	Qualitative	BiodiversityHotspot	other	other	other	na	na
23903	Filius_etal	2020	Observational	Terrestrial	Local	polygon	NA	south america	Ecuador	survey	Quantitative	4.1:RoadRail	1	level2	NA	survey	Quantitative	NA	phylum	phylum	animalia	na	mammal;reptile;amphibia;bird
23904	Findlay_etal	2018	Observational	Marine	Sub-national	km2	25	north atlantic	United Kingdom	survey	Quantitative	2.4:Aqua;9.6:PollEnergy	2	level2	HebrideanWhaleAndDolphinTrust_HWDT	pchba	qualitative	NA	species	species	animalia	na	mammal
23905	Finer_etal	2008	Observational	Terrestrial	Multi-national	polygon	NA	south america	Brazil;Peru;Colombia;Bolivia	database	Qualitative	3.1:OilGas;4.2:UtilityLine	2	level2	GovernmentWebsites	protected_area	Qualitative	NA	other	other	other	na	na
23906	Fiorini_etal	2017	Observational	Terrestrial	Sub-national	polygon	NA	europe	Italy	database	Qualitative	1.1:DevResid	1	level2	ItalianMilitaryGeographicalInstitute	protected_area	Qualitative	NA	other	other	other	na	na
23909	Flechas_etal	2017	Observational	Terrestrial	Sub-national	polygon	NA	south america	Colombia	survey	Qualitative	8.1:SDAlienInv	1	level2	NA	pchba;survey	Qualitative	BiodiversityHotspot	class	class	animalia	na	amphibia
23912	Flory_etal	2012	Observational	Terrestrial	Sub-national	polygon	NA	north america	United States	database	Qualitative	8.1:SDAlienInv	1	level2	GovernmentRepository	database	Qualitative	GovernemntRepository	order	order	animalia	na	mammal
23913	Floyd_etal	2006	Observational	Terrestrial	Local	polygon	NA	north america	United States	modelled;survey	Qualitative	7.1:FireSystem;8.1:SDAlienInv	2	level2	NA	protected_area	Qualitative	NA	kingdom	kingdom	plantae	vegetation	na
23915	Focardi_etal	2006	Observational	Freshwater	Multi-national	polygon	na	africa	Kenya;Tanzania;Uganda	rs	Qualitative	2.5:AgUncpec;9.3:PollAgrFor	2	level2	na	literature;rs	qualitative	NA	domain	domain	animalia;plantae	vegetation	fish
23917	Foden_etal	2013	Observational	Freshwater;Marine;Terrestrial	Global	km2	1	na	na	database	Quantitative	11.1:CC_Habitat	2	level1	NA	database	Quantitative	NA	kingdom	kingdom	animalia	na	bird;amphibia;invertebrates
23920	Fonnesbeck_etal	2008	Observational	Marine	Local	km2	16	north atlantic	United States	modelled;survey	Quantitative	4.3:ShipLane	1	level2	NA	survey	Quantitative	NA	species	species	animalia	na	mammal
23922	Foo and Numata	2019	Observational	Terrestrial	Local	m	30	asia	Malaysia	rs	Qualitative	1.4:DevUnspec;2.5:AgUncpec	2	level2	na	protected_area;rs	qualitative	NA	kingdom	kingdom	plantae	forest	na
23927	Fort_etal	2013	Observational	Marine	Multi-national	polygon	NA	arctic ocean;north atlantic	Greenland;Canada;Iceland;Faeroe	database	Qualitative	3.1:OilGas;11.1:CC_Habitat;4.3:ShipLane	3	level2	Various	rs	Qualitative	NA	species	species	animalia	na	bird
23929	Fortini Lucas_etal	2019	Observational	Terrestrial	Sub-national	m	500	north america	United States	survey	Quantitative	8.4:SDUnknownO	1	level2	NA	survey	Qualitative	NA	species	species	plantae	magnoliopsida	na
23932	Foveau_etal	2017	Observational	Marine	Sub-national	degrees	0.03	north atlantic	United Kingdom	database;rs	Quantitative	5.4:UseAquatic	1	level2	ICESofSpatialFisheryData	survey	Quantitative	NA	kingdom	kingdom	animalia	na	animal
23936	Foxcroft_etal	2007	Observational	Freshwater	Sub-national	polygon	NA	africa	South Africa	modelled;survey	Qualitative	8.1:SDAlienInv	1	level2	NA	protected_area	Qualitative	NA	other	other	other	na	na
23937	Foxcroft_etal	2009	Observational	Freshwater	Sub-national	km2	25	africa	South Africa	survey	Qualitative	8.1:SDAlienInv	1	level2	NA	protected_area	Qualitative	NA	other	other	other	na	na
23938	Francesco_etal	2019	Observational	Terrestrial	Local	polygon	NA	europe	Italy	database;rs	Qualitative	1.1:DevResid;1.2:DevComInd;1.3:DevRnR;2.1:AgNTC;2.2:AgWood;2.3:AgLivestock;4.1:RoadRail	7	level1	CorineLandCover	database	Quantitative	NationalEcologicalNetwork	class	class	animalia	na	mammal
23941	Fraschetti_etal	2016	Observational	Marine	Local	polygon	NA	mediterranean	Italy	survey	Qualitative	3.1:OilGas	1	level2	NA	survey	Qualitative	NA	phylum	phylum	animalia	na	invertebrates
23946	Fremout_etal	2020	Observational	Terrestrial	Multi-national	arc_seconds	30	south america	Ecuador;Peru	database	Qualitative	2.1:AgNTC;5.2:UsePlant;7.1:FireSystem;11.1:CC_Habitat	4	level2	Various	database;modelled	Quantitative	Various	species	species	plantae	magnoliopsida	na
23951	Fryxell_etal	2020	Observational	Terrestrial	Sub-national	NA	NA	north america	Canada	modelled;survey	Qualitative	2.2:AgWood	1	level2	NA	modelled;survey	Quantitative	NA	species	species	animalia	na	mammal
23953	Fuentes_etal	2016	Observational	Marine;Terrestrial	Sub-national	polygon	m	north atlantic	United States	database;rs	Quantitative	1.1:DevResid;9.6:PollEnergy	2	level2	na	database	quantitative	GovernmentRepositories	species	family	animalia	na	reptile
23955	Fugère_etal	2018	Observational	Freshwater	Local	polygon	na	africa	Uganda	survey	Qualitative	2.1:AgNTC	1	level2	na	protected_area	qualitative	NA	other	other	other	na	na
23957	Furlan_etal	2018	Observational	Marine	Multi-national	km2	100	mediterranean	Italy;Croatia;Slovenia;Albania;Bosnia and Herzegovina;Serbia	database;modelled	Quantitative	5.4:UseAquatic;1.2:DevComInd;3.1:OilGas;4.2:UtilityLine;4.3:ShipLane;9.4:PollGarbSW;9.2:PollIndMil;3.2:MinQuar;8.1:SDAlienInv;11.3:CC_Temp;11.1:CC_Habitat	11	cumulative	Various	database;modelled	Quantitative	Various	order	domain	animalia;plantae	liliopsida	invertebrates
23958	Furlan_etal	2019	Observational	Marine	Multi-national	polygon	NA	mediterranean	Italy;Croatia;Slovenia;Albania;Bosnia and Herzegovina;Serbia	database;modelled	Quantitative	1.2:DevComInd;3.1:OilGas;2.4:Aqua;4.2:UtilityLine;4.3:ShipLane;9.2:PollIndMil;9.6:PollEnergy;9.1:PollDWW	8	cumulative	Various	database;protected_area	Qualitative	NA	order	domain	animalia;plantae	liliopsida	invertebrates
23960	Gabriel_etal	2012	Observational	Terrestrial	Sub-national	polygon	na	north america	United States	survey	Quantitative	5.1:UseAnimals	1	level2	na	survey	qualitative	NA	species	species	animalia	na	mammal
23964	Gaines_etal	2005	Observational	Freshwater;Terrestrial	Local	ha	10	north america	United States	modelled;survey	Quantitative	9.2:PollIndMil	1	level2	na	modelled;rs;survey	quantitative	NA	species	species	animalia	na	mammal
23967	Gairola_etal	2016	Observational	Terrestrial	Local	m	0.5	africa	South Africa	rs	Qualitative	8.1:SDAlienInv	1	level2	na	rs	qualitative	NA	species	kingdom	plantae	magnoliopsida;vegetation	na
23968	Gaisberger_etal	2017	Observational	Terrestrial	Sub-national	arc_seconds	2.5	africa	Burkina Faso	database;expert	Quantitative	5.2:UsePlant;2.3:AgLivestock;7.1:FireSystem;2.1:AgNTC;3.2:MinQuar;11.1:CC_Habitat	6	level2	Various	expert	Qualitative	NA	species	phylum	plantae	magnoliopsida	na
23969	Gaisberger_etal	2020	Observational	Terrestrial	Multi-national	arc_seconds	30	asia	Kyrgyzstan;Tajikistan;Uzbekistan	database;expert;literature;modelled	Qualitative	11.1:CC_Habitat;2.3:AgLivestock;5.2:UsePlant	3	level2	na	survey	qualitative	NA	species	species	plantae	magnoliopsida	na
23975	Gallagher_etal	2008	Observational	Terrestrial	Local	m	10	north america	United States	survey	Quantitative	9.2:PollIndMil	1	level2	na	survey	qualitative	NA	kingdom	kingdom	plantae	vegetation	na
23977	Gallagher_etal	2019	Observational	Terrestrial	Continental	km2	10000	australasia	Australia	database;modelled	Quantitative	11.1:CC_Habitat;11.3:CC_Temp	2	level2	AtlasOfLivingAustralia_api.ala.org.au	database	Qualitative	AtlasOfLivingAustralia_api.ala.org.au	kingdom	kingdom	plantae	vegetation	na
23978	Gallão and Bichuette	2018	Observational	Terrestrial	Sub-national	polygon	NA	south america	Brazil	database	Qualitative	2.1:AgNTC;2.3:AgLivestock;3.2:MinQuar;7.2:WaterSystem;9.7:PollUnspec;4.1:RoadRail;3.3:Renew;9.3:PollAgrFor;6.1:ActivRnR	9	level2	NA	database	Qualitative	IUCNredlist	kingdom	kingdom	animalia	na	animal
23979	Gallardo and Aldridge	2013	Observational	Freshwater	Continental	km2	16	europe	na	database	Qualitative	8.1:SDAlienInv	1	level2	GlobalBiodiversityInformationFacility_GBIF	database	Qualitative	GlobalBiodiversityInformationFacility_GBIF	species	kingdom	animalia	na	invertebrates;invertebrates
23980	Gallardo_etal	2017	Observational	Freshwater;Marine;Terrestrial	Continental	arc_seconds	30	europe	na	database	Quantitative	8.1:SDAlienInv	1	level2	Various	protected_area	quantitative	NA	other	other	other	na	na
23982	Gallego-Zamorano_etal	2020	Observational	Terrestrial	Global	arc_seconds	30	na	na	database;modelled	Qualitative	1.1:DevResid;2.1:AgNTC;2.2:AgWood;2.3:AgLivestock;5.1:UseAnimals	5	level2	ESA_2017	database	Qualitative	IUCNredlist	species	class	animalia	na	mammal
23985	Gaoue and Ticktin	2007	Observational	Terrestrial	National	polygon	na	africa	Benin	survey	Qualitative	5.2:UsePlant	1	level2	na	survey	qualitative	NA	species	species	plantae	magnoliopsida	na
23988	Garcês_etal	2019	Observational	Terrestrial	Sub-national	polygon	na	europe	Portugal	database	Quantitative	1.1:DevResid;1.2:DevComInd;2.5:AgUncpec;3.3:Renew;4.1:RoadRail;4.2:UtilityLine;5.1:UseAnimals;5.4:UseAquatic;7.1:FireSystem;7.2:WaterSystem;9.4:PollGarbSW	11	level2	Wildlife Rehabilitation Centre	database	quantitative	NA	class	class	animalia	na	bird
23989	Garcia_etal	2014	Observational	Freshwater;Terrestrial	Multi-national	degrees	1	africa	Angola;Botswana;Benin;Burundi;Chad;Congo;Zaire;Cameroon;Central African Republic;Djibouti;Equatorial Guinea;Ethiopia;Gambia, The; Gabon;Ghana;Guinea;Ivory Coast;Kenya;Liberia;Lesotho;Malawi;Mali;Eritrea; Nigeria;Niger;Rwanda;South Africa;Sierra Leone;Sudan;Togo;Tanzania, United Republic of; Uganda;Burkina Faso;Namibia;Swaziland;Zambia;Zimbabwe	database;literature	Quantitative	11.3:CC_Temp;11.1:CC_Habitat	2	level2	NA	database	Quantitative	Various	class	class	animalia	na	amphibia
23991	García-Barcelona_etal	2010	Observational	Marine	Sub-national	polygon	NA	mediterranean	Spain	survey	Quantitative	5.4:UseAquatic	1	level2	NA	survey	Qualitative	NA	class	class	animalia	na	bird
23992	Garcia-Carrasco_etal	2020	Observational	Terrestrial	Local	polygon	NA	south america	Ecuador	survey	Quantitative	4.1:RoadRail	1	level2	NA	survey	Quantitative	NA	class	class	animalia	na	bird
23993	Garcia-De-Vinuesa_etal	2018	Observational	Marine	Local	km2	1	mediterranean	Spain	survey	Quantitative	5.4:UseAquatic	1	level2	NA	survey	Quantitative	NA	class	class	animalia	na	Fish
23997	Gargan_etal	2011	Observational	Freshwater	Local	polygon	NA	europe	Ireland	survey	Qualitative	7.2:WaterSystem	1	level2	NA	survey	Qualitative	NA	species	species	animalia	na	Fish
24000	Garrard_etal	2016	Observational	Terrestrial	Local	m	200	asia	Nepal	rs	Qualitative	2.5:AgUncpec;2.3:AgLivestock;1.1:DevResid;6.1:ActivRnR;5.3:UseWood;1.3:DevRnR	6	level2	NA	protected_area	Qualitative	NA	other	other	other	na	na
24001	Garratt_etal	2019	Observational	Marine;Terrestrial	Local	m	6	north atlantic	United Kingdom	survey	Quantitative	9.6:PollEnergy	1	level2	NA	survey	Quantitative	NA	phylum	phylum	animalia	na	invertebrates
24003	Garrote_etal	2018	Observational	Terrestrial	Sub-national	polygon	na	europe	Spain	database;modelled	Qualitative	4.1:RoadRail	1	level2	Andalusian Regional ministry of the Environment	database	qualitative	GovernmentData	species	species	animalia	na	mammal
24013	Genovart_etal	2017	Observational	Marine	Multi-national	degrees	0.1	mediterranean	Spain;France	modelled	Quantitative	5.4:UseAquatic	1	level2	NA	survey	Quantitative	NA	species	species	animalia	na	bird
24016	Gerlach	2002	Observational	Terrestrial	Local	polygon	NA	north america	United States	survey	Qualitative	8.1:SDAlienInv	1	level2	NA	protected_area	Qualitative	NA	other	other	other	na	na
24024	Ghorbani_etal	2014	Observational	Terrestrial	Sub-national	polygon	NA	asia	Iran	survey	Qualitative	5.2:UsePlant	1	level2	NA	survey	Qualitative	NA	family	family	plantae	magnoliopsida	na
24025	Ghulam_etal	2015	Observational	Terrestrial	Local	m	30	africa	Madagascar	rs	Quantitative	2.5:AgUncpec	1	level2	NA	rs	Qualitative	NA	kingdom	kingdom	plantae	forest	na
24029	Gibson_etal	2018	Observational	Terrestrial	Local	polygon	na	north america	United States	database	Qualitative	4.2:UtilityLine	1	level2	EnvironmentalSystemsResearchInstitute_CA	survey	qualitative	NA	species	species	animalia	na	bird
24030	Giersch_etal	2015	Observational	Terrestrial	Local	NA	NA	north america	United States	survey	Quantitative	11.3:CC_Temp	1	level2	NA	survey	Qualitative	NA	species	species	animalia	na	invertebrates
24034	Gillen and Kiviat	2012	Observational	Terrestrial	Sub-national	polygon	NA	north america	United States	literature	Qualitative	3.1:OilGas	1	level2	NA	database	Qualitative	IUCNredlist; USDA; NaturServe;BAMONA	species	domain	animalia;plantae	liliopsida;magnoliopsida	amphibia;fish;invertebrates;mammal
24036	Gilman_etal	2008	Experimental	Marine	Local	NA	NA	north pacific	Hawaii	modelled;survey	Quantitative	5.4:UseAquatic	1	level2	NA	survey	Qualitative	NA	class	class	animalia	na	bird
24038	Gimpel_etal	2013	Observational	Marine	Local	km2	5	north atlantic	Germany	literature	Qualitative	3.2:MinQuar;3.3:Renew;5.4:UseAquatic	3	level2	na	literature	quantitative	NA	species	species	animalia	na	Fish
24039	Giordano_etal	2008	Observational	Terrestrial	Local	polygon	na	south america	Argentina	literature	Qualitative	2.1:AgNTC;2.3:AgLivestock	2	level1	na	rs	qualitative	NA	species	species	animalia	na	bird
24042	Girardet_etal	2015	Observational	Terrestrial	Sub-national	m	10	europe	France	survey	Quantitative	4.1:RoadRail	1	level2	NA	survey	Qualitative	NA	species	species	animalia	na	mammal
24050	Goldberg_etal	2020	Observational	Marine;Terrestrial	Global	m	30	na	na	rs	Qualitative	1.1:DevResid;1.2:DevComInd;2.1:AgNTC;2.4:Aqua;3.1:OilGas;3.2:MinQuar	6	level1	na	rs	qualitative	NA	phylum	phylum	plantae	mangrove	na
24053	Gomez_etal	2014	Observational	Freshwater	Local	degrees	0.05	south america	Argentina	database;expert;rs	Qualitative	1.1:DevResid	1	level1	ArgentineanGeorgraphicINstitute	survey	Quantitative	NA	species	species	animalia	na	mammal
24055	Gomez_etal	2017	Observational	Marine	Sub-national	km2	1	north atlantic	Canada	database	Qualitative	4.3:ShipLane;3.1:OilGas	2	level2	C-NSOPB.ns.ca	database	Qualitative	DFO;OBIS;NARWC	species	order	animalia	na	mammal
24060	González-Andrés_etal	2020	Observational	Marine	Local	degrees	0.03	north pacific	Costa Rica	survey	Quantitative	5.4:UseAquatic	1	level2	NA	survey	Qualitative	NA	species	phylum	animalia	na	Fish;Fish
24062	Gonzalez-Quevedo_etal	2014	Observational	Terrestrial	Sub-national	polygon	NA	europe	Spain	survey	Qualitative	8.2:SDNativProb	1	level2	NA	survey	Qualitative	NA	species	species	animalia	na	bird
24064	Gonzalez-Suarez_etal	2013	Observational	Marine;Terrestrial	Global	degrees	2	na	na	database	Quantitative	1.4:DevUnspec;11.5:CC_other;2.5:AgUncpec;3.4:EnergUnspec;4.5.UnspecLine;5.1:UseAnimals;5.2:UsePlant;5.3:UseWood;5.4:UseAquatic;6.3:Other;7.3:OtherSystem;8.1:SDAlienInv;9.7:PollUnspec	12	cumulative	IUCNredlist	database	qualitative	IUCNredlist	class	class	animalia	na	mammal
24065	González-Suárez_etal	2018	Observational	Terrestrial	National	degrees	1	south america	Brazil	database;literature	Quantitative	4.1:RoadRail	1	level2	na	database;literature	quantitative	NA	class	phylum	animalia	na	bird;mammal
24067	Good_etal	2020	Observational	Marine	Sub-national	arc_minutes	4.8	north pacific	United States	modelled	Quantitative	9.4:PollGarbSW	1	level2	NA	survey	Quantitative	NA	species	class	animalia	na	bird
24078	Graham_etal	2016	Observational	Terrestrial	Global	km2	1	na	na	database	Quantitative	11.1:CC_Habitat;11.3:CC_Temp	2	level2	CMIP3	database	Quantitative	IUCNredlist	family	family	animalia	na	mammal
24079	Grainger_etal	2018	Observational	Terrestrial	Multi-national	km2	1	asia	Myanmar (Burma);Brunei;Cambodia;Indonesia;Laos;Malaysia;Philippines;Singapore;Thailand;Vietnam	database;modelled	Quantitative	5.1:UseAnimals	1	cumulative	CIESIN and CIAT	database	Quantitative	IUCNredlist	family	family	animalia	na	bird
24086	Grecchi_etal	2014	Observational	Freshwater;Terrestrial	Sub-national	NA	NA	south america	Brazil	rs	Qualitative	2.1:AgNTC;2.3:AgLivestock;1.1:DevResid	3	level1	NA	pchba;rs	Qualitative	BiodiversityHotspot	kingdom	kingdom	plantae	vegetation	na
24088	Grech and Marsh	2008	Observational	Marine	Sub-national	NA	NA	south pacific	Australia	expert	Qualitative	5.4:UseAquatic;4.3:ShipLane;9.3:PollAgrFor;9.2:PollIndMil	4	cumulative	NA	rs	Qualitative	NA	species	species	animalia	na	mammal
24087	Grech_etal	2008	Observational	Marine	Sub-national	NA	NA	south pacific	Australia	modelled	Qualitative	5.4:UseAquatic	1	level2	NA	rs	Qualitative	NA	species	species	animalia	na	mammal
24094	Grenouillet and Comte	2014	Observational	Freshwater	National	km2	64	europe	France	modelled	Qualitative	11.1:CC_Habitat	1	level2	NA	modelled	Qualitative	NA	species	phylum	animalia	na	fish
24096	Grigolato_etal	2018	Observational	Terrestrial	Local	polygon	NA	europe	Italy	modelled;survey	Quantitative	5.3:UseWood;9.6:PollEnergy	2	cumulative	NA	protected_area	Qualitative	NA	other	other	other	na	na
24101	Guerra_etal	2017	Observational	Terrestrial	Local	polygon	NA	south america	Brazil	literature	Qualitative	1.1:DevResid;2.5:AgUncpec	2	level1	NA	pchba;survey	Qualitative	BiodiversityHotspot	kingdom	kingdom	plantae	forest	na
24104	Guerrini_etal	2019	Observational	Marine	Sub-national	NA	NA	europe	Italy;France	modelled	Quantitative	9.4:PollGarbSW	1	level2	NA	modelled	Qualitative	NA	species	species	animalia	na	mammal
24107	Gül and Griffen	2018	Observational	Marine	Local	polygon	NA	north america	United States	survey	Qualitative	6.1:ActivRnR	1	level2	NA	survey	Qualitative	NA	family	family	animalia	na	invertebrates
24108	Gumbs_etal	2020	Observational	Terrestrial	Global	degrees	1	na	na	pcm	Quantitative	1.1:DevResid;1.2:DevComInd;1.3:DevRnR;2.1:AgNTC;2.3:AgLivestock;4.1:RoadRail;9.6:PollEnergy	7	cumulative	HFI	database	Quantitative	GARD_GlobalAssessmentOfReptileDistributions	class	class	animalia	na	reptile
24110	Gunson_etal	2012	Observational	Terrestrial	Local	m	15	north america	Canada	database;modelled	Qualitative	4.1:RoadRail	1	level2	Ontario Road Network	database	qualitative	NA	class	class	animalia	na	amphibia;reptile
24112	Guo_etal	2005	Observational	Terrestrial	Sub-national	km2	1	north america	United States	modelled;survey	Quantitative	8.1:SDAlienInv	1	level2	NA	survey	Qualitative	NA	phylum	phylum	plantae	magnoliopsida	na
24113	Guo_etal	2018	Observational	Terrestrial	Global	degrees	0.5	na	na	database;literature	Quantitative	11.3:CC_Temp;11.1:CC_Habitat	2	level1	chelsa-climate.org; lta.cr.usgs.gov; crudata.uea.ac.uk	literature	Qualitative	NA	domain	domain	animalia;plantae	plant	animal
24114	Gutiérrez_etal	2020	Observational	Terrestrial	Local	km2	1	europe	Spain	survey	Quantitative	1.4:DevUnspec	1	level2	NA	survey	Qualitative	NA	species	species	animalia	na	bird
24120	Hager_etal	2013	Observational	Terrestrial	Local	NA	NA	north america	United States	modelled;survey	Quantitative	1.4:DevUnspec	1	level1	NA	modelled;survey	Quantitative	NA	class	class	animalia	na	bird
24122	Haines_etal	2010	Observational	Terrestrial	Sub-national	m	90	north america	United States	database	Quantitative	1.1:DevResid;2.1:AgNTC;2.3:AgLivestock;5.3:UseWood;4.1:RoadRail;7.1:FireSystem	6	level1	BirdofNorthAmerica; IdahoCWCS	database	Quantitative	IdahoVertebrateMonitoringDatabase	class	class	animalia	na	bird
24123	Hajiahmadi and Amanollahi	2018	Observational	Terrestrial	Local	NA	NA	asia	Indonesia	modelled	Qualitative	2.5:AgUncpec	1	level1	NA	protected_area	Qualitative	NA	other	other	other	na	na
24125	Halpern_etal	2008	Observational	Marine	Global	NA	NA	na	na	modelled	Qualitative	9.3:PollAgrFor;9.2:PollIndMil;9.1:PollDWW;1.4:DevUnspec	4	cumulative	NA	literature;modelled	Qualitative	NA	domain	domain	animalia;plantae	ecosystem	ecosystem
24126	Halpern_etal	2009	Observational	Marine;Terrestrial	Global	polygon	NA	na	na	modelled	Qualitative	9.3:PollAgrFor;9.2:PollIndMil;1.2:DevComInd;6.3:Other	4	cumulative	NA	modelled	Qualitative	NA	domain	domain	animalia;plantae	ecosystem	ecosystem
24127	Halpern_etal	2009	Observational	Marine	Sub-national	km2	1	north pacific	United States	database	Quantitative	9.3:PollAgrFor;9.2:PollIndMil;9.1:PollDWW;1.2:DevComInd;6.1:ActivRnR;3.4:EnergUnspec;11.1:CC_Habitat;9.6:PollEnergy;9.5:PollAir;4.3:ShipLane;8.1:SDAlienInv;9.4:PollGarbSW;2.4:Aqua;5.4:UseAquatic;3.1:OilGas;11.3:CC_Temp	16	cumulative	Various	literature	Qualitative	NA	domain	domain	animalia;plantae	ecosystem	ecosystem
24128	Halpern_etal	2015	Observational	Marine	Global	km2	1	na	na	modelled	Quantitative	5.4:UseAquatic;11.3:CC_Temp;11.5:CC_other;1.4:DevUnspec;3.1:OilGas;9.1:PollDWW;9.2:PollIndMil;9.3:PollAgrFor;4.3:ShipLane;1.2:DevComInd;3.1:OilGas;4.3:ShipLane;5.4:UseAquatic;8.1:SDAlienInv;9.3:PollAgrFor;11.1:CC_Habitat;11.3:CC_Temp;11.5:CC_other	9	level2	NA	modelled	Qualitative	NA	domain	domain	animalia;plantae	ecosystem	ecosystem
24129	Hamilton_etal	2016	Observational	Marine	Local	polygon	NA	south pacific	Solomon Islands	survey	Quantitative	5.4:UseAquatic	1	level2	NA	survey	Quantitative	NA	species	species	animalia	na	fish
24133	Hammouda_etal	2019	Observational	Terrestrial	Local	polygon	na	africa	Algeria	survey	Qualitative	2.3:AgLivestock	1	level2	na	rs;survey	qualitative	NA	species	phylum	plantae	liliopsida;magnoliopsida	na
24138	Han_etal	2019	Observational	Freshwater;Terrestrial	Sub-national	km2	16	asia	China	database	Qualitative	1.4:DevUnspec;2.5:AgUncpec	2	level1	RESDC_ChineseAcademyofSciences	database	Qualitative	RESDC_ChineseAcademyofSciences	kingdom	kingdom	plantae	forest;habitat	na
24139	Han_etal	2019	Observational	Terrestrial	Sub-national	km2	km2	asia	China	literature	Qualitative	1.1:DevResid;2.3:AgLivestock;4.1:RoadRail	3	cumulative	QinghaiStatisticalYearbook_2015	database;survey	quantitative	ChineseVirtualHerbarium_cvh.ac.cn	kingdom	kingdom	plantae	plant	na
24140	Handley_etal	2020	Observational	Marine	Sub-national	NA	NA	southern ocean	South Georgia and the South Sandwich Islands	database	Qualitative	5.4:UseAquatic	1	level2	NA	database	Qualitative	Various	species	phylum	animalia	na	bird;mammal
24145	Hao_etal	2018	Observational	Terrestrial	Sub-national	km2	1	asia	China	rs	Quantitative	2.3:AgLivestock	1	level2	NA	rs	Qualitative	NA	kingdom	kingdom	plantae	vegetation	na
24149	Hari_etal	2014	Observational	Terrestrial	Sub-national	m	500	asia	India	modelled;rs	Qualitative	4.1:RoadRail;1.1:DevResid;8.1:SDAlienInv;2.5:AgUncpec	4	level2	NA	rs	Qualitative	NA	kingdom	kingdom	plantae	vegetation	na
24150	Harik_etal	2017	Observational	Terrestrial	Local	m	15	africa;asia;europe	France;Italy;Lebanon;Tunisia	modelled;rs	Quantitative	1.1:DevResid;1.2:DevComInd;3.1:OilGas;1.3:DevRnR;4.3:ShipLane;2.5:AgUncpec	6	cumulative	NA	database	Quantitative	NA	domain	domain	animalia;plantae	plant	animal
24153	Harris_etal	2014	Observational	Terrestrial	Local	arc_seconds	30	asia	Indonesia	database	Qualitative	2.5:AgUncpec	1	level2	Miettinenetal_2011	database	Qualitative	Miettinenetal_2011	kingdom	kingdom	plantae	forest	na
24154	Harris_etal	2017	Observational	Marine	Multi-national	degrees	5	indian ocean	South Africa;Mozambique;Madagascar	database	Quantitative	5.4:UseAquatic;3.1:OilGas	2	level2	IOTC_2015; InfieldSystemsLimited_2014	rs;survey	Quantitative	NA	species	family	animalia	na	reptile
24155	Harrison_etal	2011	Observational	Terrestrial	Sub-national	polygon	NA	asia	Indonesia	expert	Quantitative	5.1:UseAnimals	1	level2	NA	expert	Quantitative	NA	family	family	animalia	na	mammal
24156	Harsch and Hillerislambers	2016	Observational	Terrestrial	Sub-national	polygon	NA	north america	Canada;United States	database	Qualitative	11.1:CC_Habitat;11.3:CC_Temp	2	level1	Various	database	Qualitative	NA	kingdom	kingdom	plantae	plant	na
24158	Hart_etal	2014	Observational	Marine	Sub-national	km2	100	north atlantic	United States	database	Quantitative	3.1:OilGas;5.4:UseAquatic	2	level2	NOAA	rs;survey	Quantitative	NA	species	family	animalia	na	reptile
24159	Hart_etal	2018	Observational	Marine	Sub-national	km2	100	north atlantic	United States;Mexico	database	Quantitative	3.1:OilGas;9.2:PollIndMil;1.2:DevComInd;5.4:UseAquatic;4.3:ShipLane	5	cumulative	Various	rs;survey	Quantitative	NA	species	family	animalia	na	reptile
24160	Hassan_etal	2018	Observational	Terrestrial	Local	m	10	asia	Bangladesh	rs	Qualitative	6.2:WarConflict	1	level2	NA	rs	Qualitative	NA	kingdom	kingdom	plantae	forest	na
24162	Hauser_etal	2018	Observational	Marine	Multi-national	NA	NA	arctic ocean	Canada;Russia;Greenland	literature;modelled	Qualitative	4.3:ShipLane	1	level2	NA	literature	Qualitative	NA	species	class	animalia	na	mammal
24163	Hausmann_etal	2019	Observational	Terrestrial	Global	km2	1	na	na	other	Quantitative	6.1:ActivRnR	1	level2	SocialMedia	pchba	Qualitative	IBAs	other	other	other	na	na
24167	Hayashi_etal	2018	Observational	Marine;Terrestrial	Sub-national	m	5	south america	Brazil	database;rs	Qualitative	1.1:DevResid;4.1:RoadRail	2	level2	GlobalHumanSettlement	rs	Qualitative	NA	phylum	phylum	plantae	mangrove	na
24169	Hayes_etal	2015	Observational	Terrestrial	Multi-national	km2	1	north america	Canada;Mexico;United States	database	Qualitative	3.3:Renew	1	level2	na	database;modelled	quantitative	sciencebase.gov	species	species	animalia	na	mammal
24170	Haywood_etal	2016	Observational	Marine	Local	polygon	NA	south pacific	Papua New Guinea	survey	Qualitative	9.2:PollIndMil	1	level2	NA	survey	Qualitative	NA	class	class	animalia	na	invertebrates
24174	He_etal	2018	Observational	Freshwater	Global	km2	10	na	na	pcm	Qualitative	1.4:DevUnspec;2.5:AgUncpec;5.4:UseAquatic;7.2:WaterSystem;8.1:SDAlienInv;9.7:PollUnspec;9.6:PollEnergy	7	cumulative	IncidentBiodiversityThreatIndex_IBT; TemporalHUmanPressureIndex_THPI	database	quantitative	IUCNredlist	phylum	phylum	animalia	na	chordata
24175	Heard_etal	2015	Observational	Freshwater	Local	polygon	NA	australasia	Australia	modelled;survey	Quantitative	8.1:SDAlienInv	1	level2	NA	survey	Quantitative	NA	species	species	animalia	na	amphibia
24177	Hedd_etal	2016	Observational	Marine	Sub-national	km2	10000	arctic ocean;north atlantic	Canada	survey	Quantitative	5.4:UseAquatic	1	level2	NA	survey	Quantitative	NA	class	class	animalia	na	bird
24180	Hegland and Hamre	2018	Observational	Terrestrial	Sub-national	NA	NA	europe	Norway	database	Qualitative	4.1:RoadRail	1	level2	Statistics-Norway_2015	database	Qualitative	Statistics-Norway_2015	species	species	animalia	na	mammal
24184	Hein_etal	2015	Observational	Marine	Local	polygon	NA	south china sea	Thailand	literature	Qualitative	6.1:ActivRnR	1	level2	NA	survey	Qualitative	NA	class	class	animalia	na	invertebrates
24186	Heinemeyer_etal	2019	Observational	Terrestrial	Sub-national	NA	NA	north america	United States	rs;survey	Quantitative	1.3:DevRnR;6.1:ActivRnR	2	level2	NA	rs;survey	Qualitative	NA	species	species	animalia	na	mammal
24188	Heinrich_etal	2019	Observational	Marine	Local	polygon	na	south pacific	Chile	database	Quantitative	2.4:Aqua	1	level2	Chilean Fisheries Service	modelled;survey	quantitative	NA	species	family	animalia	na	mammal
24192	Helldin	2019	Observational	Terrestrial	National	NA	NA	europe	Sweden	literature	Qualitative	4.1:RoadRail	1	level2	NA	protected_area	Qualitative	Natura2000	class	class	animalia	na	bird
24194	Hemami_etal	2018	Observational	Marine	Local	km2	4	indian ocean	Iran	rs	Qualitative	1.2:DevComInd	1	level2	na	survey	qualitative	NA	species	species	animalia	na	mammal
24195	Henriques_etal	2014	Observational	Marine	National	nm2	1	north atlantic	Portugal	rs	Quantitative	5.4:UseAquatic	1	level2	NA	database	Qualitative	IPMA	phylum	phylum	animalia	na	fish
24197	Herder_etal	2012	Observational	Freshwater	Local	NA	NA	asia	Indonesia	survey	Qualitative	8.1:SDAlienInv	1	level2	NA	pchba	Qualitative	NA	other	other	other	na	na
24199	Hermoso_etal	2015	Observational	Freshwater	Sub-national	polygon	na	australasia	Australia	database	Quantitative	2.3:AgLivestock	1	level2	Department of Agriculture, Fisheries and Forestry	literature	qualitative	NA	phylum	phylum	animalia	na	fish
24202	Hernández-Lambraño_etal	2018	Observational	Terrestrial	Sub-national	m	20	europe	Spain	database;modelled	Qualitative	4.2:UtilityLine	1	level2	regionalNetworkofWildlifeRecoveryCentres	database	qualitative	regionalNetworkofWildlifeRecoveryCentres	class	class	animalia	na	bird
24203	Hernández-Matías_etal	2020	Observational	Terrestrial	Sub-national	km2	100	europe	Spain	expert	Qualitative	4.2:UtilityLine	1	level2	na	survey	qualitative	NA	species	species	animalia	na	bird
24205	Hernout_etal	2018	Observational	Terrestrial	National	km2	100	europe	United Kingdom	modelled	Qualitative	9.2:PollIndMil	1	level2	NA	modelled	Qualitative	NA	species	class	animalia	na	bird
24206	Herr_etal	2009	Observational	Marine	Sub-national	nm2	36	north atlantic	Germany	rs;survey	Quantitative	5.4:UseAquatic	1	level2	NA	survey	Quantitative	NA	species	phylum	animalia	na	mammal;fish
24208	Hervé_etal	2016	Observational	Freshwater;Terrestrial	Sub-national	m	100	europe	France	literature;modelled	Qualitative	4.1:RoadRail;1.1:DevResid;2.5:AgUncpec	3	cumulative	NA	modelled	Qualitative	NA	kingdom	kingdom	plantae	habitat	na
24211	Hiddink_etal	2015	Observational	Marine	Multi-national	degrees	0.2	north atlantic	United Kingdom;Germany;Norway;Denmark	database	Qualitative	11.3:CC_Temp	1	level2	ocean.ices.dk	database	Qualitative	NorthSeaBenthosProject	kingdom	kingdom	animalia	na	invertebrates
24212	Hierink_etal	2020	Observational	Terrestrial	Global	NA	NA	na	na	database	Quantitative	5.1:UseAnimals	1	level2	CITEStradeDatabase	database	Qualitative	CITEStradeDatabase	order	order	animalia	na	reptile
24215	Hillers_etal	2008	Observational	Terrestrial	Local	polygon	m	africa	Guinea;Ivory Coast	database	Qualitative	3.2:MinQuar	1	level2	World Database on Protected Areas	survey	quantitative	NA	species	genus	animalia	na	amphibia
24222	Hogan_etal	2012	Observational	Freshwater;Terrestrial	Sub-national	m	30	north america	United States	database	Qualitative	1.1:DevResid;1.2:DevComInd;2.5:AgUncpec;4.1:RoadRail;3.2:MinQuar;4.2:UtilityLine	6	level2	Various	protected_area	Qualitative	NA	other	other	other	na	na
W26586	Hogg_etal	2010	Observational	Marine	Sub-national	polygon	NA	arctic ocean	Canada	database	Quantitative	5.4:UseAquatic	1	level2	NAFO_2008	database	Quantitative	NAFO_2008	phylum	phylum	animalia	na	invertebrates
24227	Holon_etal	2015	Observational	Marine	Sub-national	m	20	mediterranean	France	modelled	Quantitative	1.1:DevResid;1.4:DevUnspec;2.5:AgUncpec;2.4:Aqua;5.4:UseAquatic;9.2:PollIndMil;6.1:ActivRnR;9.1:PollDWW	8	cumulative	NA	literature	Qualitative	NA	domain	domain	animalia;plantae	habitat	ecosystem
24228	Holon_etal	2015	Observational	Marine	Local	km2	25	mediterranean	France	rs	Qualitative	1.2:DevComInd;1.3:DevRnR;4.2:UtilityLine	3	level2	NA	rs	Qualitative	NA	species	species	plantae	liliopsida	na
24229	Holon_etal	2018	Observational	Marine	Multi-national	m	50	mediterranean	France	literature;modelled	Qualitative	1.1:DevResid;1.4:DevUnspec;2.4:Aqua;2.5:AgUncpec;5.4:UseAquatic;6.1:ActivRnR;9.1:PollDWW;9.2:PollIndMil	8	level2	Holon et al 2015_other	database;literature	qualitative	medtrix.fr; Holon et al 2015	species	species	plantae	liliopsida	na
24232	Hornseth_etal	2018	Observational	Terrestrial	Sub-national	m	1	north america	United States	modelled	Quantitative	6.1:ActivRnR	1	level2	NA	protected_area	Qualitative	NA	other	other	other	na	na
24242	Howard_etal	2018	Observational	Freshwater	Sub-national	NA	NA	north america	United States	modelled	Qualitative	2.5:AgUncpec;1.1:DevResid;7.1:FireSystem;8.1:SDAlienInv;7.2:WaterSystem	5	cumulative	NA	modelled	Qualitative	NA	phylum	phylum	animalia	na	amphibia;reptile;fish
24247	Hu_etal	2018	Observational	Marine	Sub-national	m	30	north atlantic	United States	rs	Quantitative	9.6:PollEnergy	1	level2	NA	survey	Qualitative	NA	species	family	animalia	na	reptile
24253	Hughes	2019	Observational	Terrestrial	Global	polygon	NA	na	na	database	Qualitative	4.1:RoadRail;3.2:MinQuar	2	level2	Various	database;pchba;protected_area	Qualitative	Various	domain	domain	animalia;plantae	magnoliopsida	reptile;amphibia;bird;mammal
24256	Hui_etal	2020	Observational	Terrestrial	Local	polygon	na	asia	China	survey	Qualitative	4.1:RoadRail;6.1:ActivRnR	1	level2	na	protected_area;survey	qualitative	NA	phylum	phylum	plantae	tracheophyta	na
24257	Hull_etal	2011	Observational	Terrestrial	Local	polygon	NA	asia	China	survey	Qualitative	1.1:DevResid;4.1:RoadRail;1.3:DevRnR	3	level2	NA	protected_area;survey	Qualitative	NA	species	species	animalia	na	mammal
24258	Hull_etal	2014	Observational	Terrestrial	Local	polygon	m	asia	China	rs;survey	Qualitative	2.3:AgLivestock	1	level2	na	protected_area;survey	qualitative	NA	species	species	animalia	na	mammal
W26592	Humber_etal	2014	S_Review	Marine	Global	polygon	NA	na	na	expert;literature	Quantitative	5.4:UseAquatic	1	level2	NA	expert;literature	Qualitative	NA	order	order	animalia	na	reptile
24262	Hurley_etal	2019	Observational	Marine	Sub-national	km2	25	north atlantic	Canada	survey	Quantitative	5.4:UseAquatic	1	level2	NA	survey	Quantitative	NA	species	phylum	animalia	na	fish
24265	Hyde_etal	2018	Observational	Terrestrial	Sub-national	m	30	south america	Brazil	rs	Qualitative	3.3:Renew;4.2:UtilityLine;7.2:WaterSystem	3	level2	na	pchba;protected_area	qualitative	NA	phylum	phylum	plantae	forest	na
24266	Iacona_etal	2014	Observational	Terrestrial	Sub-national	m	30	south america	Brazil	database;modelled	Qualitative	4.2:UtilityLine;1.2:DevComInd;7.2:WaterSystem	1	level2	ESRI_2017	pchba	Qualitative	NA	other	other	other	na	na
24267	Iacona_etal	2016	Observational	Terrestrial	Sub-national	polygon	NA	north america	United States	database	Qualitative	8.1:SDAlienInv	1	level2	FLInvgeodatabase	protected_area	Qualitative	NA	other	other	other	na	na
24268	Ibanez_etal	2019	Observational	Terrestrial	National	NA	NA	australasia	New Caledonia	database	Qualitative	3.2:MinQuar	1	level2	isee.nc; dimenc.gouv.nc; oeil.nc	protected_area	Qualitative	GovernmentRepository	other	other	other	na	na
24269	Ibharim_etal	2015	Observational	Marine;Terrestrial	Local	NA	NA	asia	Malaysia	rs	Qualitative	1.1:DevResid;1.3:DevRnR;2.1:AgNTC;2.4:Aqua;11.1:CC_Habitat	5	level2	NA	rs	Qualitative	NA	species	phylum	plantae	mangrove	na
24270	Ibouroi_etal	2019	Observational	Terrestrial	Local	NA	NA	africa	Comoros	survey	Qualitative	1.1:DevResid;2.5:AgUncpec	2	level1	NA	survey	Quantitative	NA	species	species	animalia	na	bird
24274	Iglesias-Merchan_etal	2015	Observational	Terrestrial	Local	m	100	europe	Spain	modelled	Quantitative	9.6:PollEnergy;4.4:FlightPath	2	level2	NA	protected_area	Qualitative	NA	other	other	other	na	na
24288	Ioki_etal	2019	Observational	Terrestrial	Local	polygon	NA	asia	Malaysia	expert	Qualitative	2.5:AgUncpec;2.1:AgNTC	2	level2	NA	expert;pchba;protected_area	Qualitative	NA	domain	domain	animalia;plantae	plant	animal
24290	Issaris_etal	2012	Observational	Marine	Sub-national	polygon	NA	mediterranean	Greece	database;literature;rs;survey	Qualitative	2.4:Aqua;5.4:UseAquatic;6.1:ActivRnR	3	level2	Hellenic Ministry of Maritime Affairs, Islands and Fisheries; Google Earth; Greek National Tourism Organization	survey	Qualitative	NA	species	domain	animalia;plantae	liliopsida	mammal;bird;reptile;Fish;invertebrates
24291	Isunju and Kemp	2016	Observational	Freshwater	Local	NA	NA	africa	Uganda	rs	Qualitative	1.4:DevUnspec;2.1:AgNTC	2	level2	NA	rs	Qualitative	NA	kingdom	kingdom	plantae	habitat;habitatvegetation;tracheophyta	na
24295	Jackson_etal	2020	Observational	Terrestrial	Global	km2	1	na	na	database	Qualitative	6.2:WarConflict;5.3:UseWood	2	level2	GSI_2016; GlobalForestWatch_2001-2018	database	Qualitative	NA	kingdom	kingdom	plantae	tracheophyta	na
25557	Jacoby_etal	2020	Observational	Marine	Local	degrees	0.01	indian ocean	Chagos Archipelago	expert;modelled	Quantitative	5.4:UseAquatic	1	level2	NA	survey	Qualitative	NA	species	class	animalia	na	Fish
24297	Jalali_etal	2015	Observational	Marine	Local	polygon	NA	indian ocean	Australia	survey	Qualitative	5.4:UseAquatic	1	level2	NA	survey	Qualitative	NA	species	species	animalia	na	fish
24299	Janik_etal	2020	Observational	Terrestrial	Local	km2	0.25	europe	Czech Republic	rs	Quantitative	1.3:DevRnR;1.1:DevResid;6.1:ActivRnR	3	level2	NA	protected_area	Qualitative	NA	other	other	other	na	na
24302	Jaric_etal	2019	Observational	Freshwater	Continental	NA	NA	europe	na	database;modelled	Quantitative	11.1:CC_Habitat	2	level2	Fishbase; WRI and CIESIN; MERRAclim	database	Quantitative	FishBase; IUCNredlist	phylum	phylum	animalia	na	fish
24304	Jarvis_etal	2010	Observational	Terrestrial	Continental	km2	1	south america	na	database;literature;rs	Quantitative	1.2:DevComInd;2.1:AgNTC;2.3:AgLivestock;4.1:RoadRail;7.1:FireSystem;7.2:WaterSystem	6	level2	Various	pchba	qualitative	NA	domain	domain	animalia;plantae	ecosystem	ecosystem
24307	Jenkins_etal	2016	Observational	Marine	Global	km2	2500	na	na	database	Quantitative	1.2:DevComInd;3.1:OilGas;4.3:ShipLane;5.4:UseAquatic;8.1:SDAlienInv;9.1:PollDWW;11.1:CC_Habitat;11.3:CC_Temp;11.5:CC_other	8	cumulative	Halpern_2015	database	Quantitative	IUCNredlist; Fishbase; Birdlife; NaturServe; Halpinetal_2009; Kotetal_2015	domain	domain	animalia;plantae	mangrove;liliopsida	fish;invertebrates;invertebrates;invertebrates;invertebrates;mammal;reptile;bird
24310	Jensen_etal	2019	Observational	Terrestrial	Global	polygon	NA	na	na	other ;survey	Quantitative	5.1:UseAnimals	1	level2	SocialMedia; OnlineSearch	other;survey	Quantitative	SocialMedia; OnlineSearch	order	order	animalia	na	reptile
24313	Jézéquel_etal	2020	Observational	Freshwater;Terrestrial	Multi-national	polygon	NA	south america	Brazil;Colombia;Peru;Bolivia	modelled	Quantitative	7.2:WaterSystem	1	level2	SimAmazon; Soares-FIlho2006	database	Quantitative	AmazonFishDatabase	phylum	phylum	animalia	na	fish
24314	Jia,S.	2016	Observational	Terrestrial	Sub-national	km2	1	north america	United States	database;rs	Quantitative	1.1:DevResid;1.2:DevComInd;1.3:DevRnR;2.1:AgNTC;2.3:AgLivestock;4.1:RoadRail;9.6:PollEnergy;9.6:PollEnergy	7	level2	DMSP-OLS	protected_area	qualitative	NA	other	other	other	na	na
24315	Jiang_etal	2020	Observational	Terrestrial	Continental	arc_seconds	30	africa;asia	na	database;literature;modelled	Quantitative	8.2:SDNativProb;11.1:CC_Habitat	2	cumulative	OIE_OfficeInternationalDesEpizooties	database	Qualitative	IUCNredlist	species	family	animalia	na	mammal
24328	Jones Alice_etal	2018	Observational	Marine	Sub-national	m	250	indian ocean	Australia	database;expert	Quantitative	1.2:DevComInd;1.3:DevRnR;6.1:ActivRnR;5.4:UseAquatic;9.6:PollEnergy;9.2:PollIndMil;2.4:Aqua;3.1:OilGas;4.3:ShipLane;9.5:PollAir;11.4:CC_WetWeather;11.1:CC_Habitat;11.3:CC_Temp	13	level2	DEWNR;PIRSA;SARDI	database	Qualitative	DEWNR	order	kingdom	plantae	liliopsida;mangrove;habitat	na
24322	Jones and Power	2012	Observational	Terrestrial	Sub-national	km2	5	europe	United Kingdom	survey	Quantitative	9.5:PollAir	1	level2	NA	survey	Qualitative	NA	species	species	plantae	magnoliopsida	na
24321	Jones_etal	2009	Observational	Freshwater	National	polygon	NA	africa	Madagascar	survey	Qualitative	8.1:SDAlienInv	1	level2	NA	pchba	Qualitative	NA	other	other	other	na	na
24326	Jones_etal	2017	Observational	Marine	National	km2	25	north atlantic	United Kingdom	rs;survey	Quantitative	4.3:ShipLane	1	level2	NA	rs;survey	Quantitative	NA	species	family	animalia	na	mammal
24329	Jongsomjit_etal	2013	Observational	Terrestrial	Sub-national	m	800	north america	United States	database	Qualitative	1.4:DevUnspec	1	level1	ICLUS	database	Quantitative	CalifornianAvianDataCentre	class	class	animalia	na	bird
24341	Kahler_etal	2012	Observational	Terrestrial	Local	m	10	africa	Namibia	expert;modelled	Quantitative	5.1:UseAnimals	1	level2	NA	expert	Qualitative	NA	kingdom	kingdom	animalia	na	animal
24345	Kamino_etal	2020	Observational	Freshwater	Sub-national	polygon	NA	south america	Brazil	database	Qualitative	9.2:PollIndMil	1	level2	ANM; FEAM	pchba;protected_area	Qualitative	NA	other	other	other	na	na
24346	Kamp_etal	2015	Observational	Terrestrial	Continental	polygon	degrees	asia	na	literature	Quantitative	5.1:UseAnimals	1	level2	na	literature;survey	qualitative	BirdLife	species	species	animalia	na	bird
24347	Kamrowski_etal	2014	Observational	Marine	National	polygon	NA	indian ocean;south pacific	Australia	rs	Qualitative	9.6:PollEnergy	1	level2	NA	database	Qualitative	QueenslandTurtleConservationProjectDatabase_2012	species	family	animalia	na	reptile
24352	Kano_etal	2016	Observational	Freshwater	Multi-national	polygon	km2	asia	Cambodia;Laos;Myanmar (Burma);Thailand;Vietnam	literature	Qualitative	7.2:WaterSystem	1	level2	na	database	quantitative	Kano_2013	phylum	phylum	animalia	na	fish
24353	Kantola_etal	2019	Observational	Terrestrial	Sub-national	m	30	north america	United States	modelled;survey	Quantitative	4.1:RoadRail	1	level2	NA	survey	Quantitative	NA	species	species	animalia	na	invertebrates
24358	Karimi and Jones	2020	Observational	Terrestrial	National	m2	100	asia	Iran	database	Quantitative	1.4:DevUnspec;2.1:AgNTC;2.3:AgLivestock;4.1:RoadRail;9.6:PollEnergy	5	cumulative	Various	protected_area	Qualitative	NA	other	other	other	na	na
24364	Katsis_etal	2018	Observational	Terrestrial	Local	polygon	NA	africa	Kenya	database;modelled	Quantitative	4.2:UtilityLine	1	level2	KenyaPower; ColobusConservation	database	Quantitative	ColobusConservation	family	family	animalia	na	mammal
24365	Katzner_etal	2020	Observational	Terrestrial	Sub-national	NA	NA	north america	United States	database	Qualitative	3.3:Renew	1	level2	APWRA	database	Quantitative	BirdLife	species	class	animalia	na	bird
24366	Kauano É_etal	2017	Observational	Freshwater;Terrestrial	Sub-national	polygon	na	south america	Brazil	database	Quantitative	5.4:UseAquatic;5.1:UseAnimals;3.2:MinQuar;1.4:DevUnspec;5.2:UsePlant;2.5:AgUncpec;9.7:PollUnspec	7	cumulative	ICMBio/DMIF_2017	protected_area	Qualitative	NA	other	other	other	na	na
24368	Kehoe_etal	2015	Observational	Terrestrial	Global	km2	12100	na	na	database	Quantitative	2.1:AgNTC;9.3:PollAgrFor;2.3:AgLivestock	3	level2	Various	database	Quantitative	BirdLife; IUCNredlist	phylum	phylum	animalia	na	bird;mammal;amphibia
24372	Keith_etal	2012	Observational	Terrestrial	Local	m	25	australasia	Australia	modelled;survey	Quantitative	8.1:SDAlienInv	1	level2	NA	survey	Qualitative	NA	kingdom	kingdom	plantae	tracheophyta	na
24375	Kelly and Meentemeyer	2002	Observational	Terrestrial	Sub-national	m	5	north america	United States	rs	Qualitative	8.1:SDAlienInv	1	level2	na	rs	qualitative	NA	genus	genus	plantae	magnoliopsida	na
24381	Khaliq_etal	2014	Observational	Terrestrial	Global	polygon	NA	na	na	literature	Quantitative	11.3:CC_Temp	1	level2	NA	literature	qualitative	NA	class	phylum	animalia	na	bird;mammal
24389	Kidane_etal	2012	Observational	Terrestrial	Local	m	2.5	africa	Ethiopia	rs	Qualitative	2.5:AgUncpec;7.1:FireSystem	2	level2	na	pchba;rs	qualitative	NA	kingdom	kingdom	plantae	vegetation;forest;habitat	na
24391	Kilshaw_etal	2016	Observational	Terrestrial	Sub-national	m	500	europe	United Kingdom	survey	Quantitative	8.1:SDAlienInv	1	level2	NA	survey	Quantitative	NA	species	species	animalia	na	mammal
24392	Kim_etal	2020	Observational	Marine	National	degrees	0.5	north pacific	South Korea	database	Quantitative	5.4:UseAquatic	1	level2	Various	database	Quantitative	NA	species	phylum	animalia	na	fish
24395	Kirk_etal	2019	Observational	Terrestrial	Local	polygon	NA	africa	Tunisia	survey	Qualitative	2.3:AgLivestock	1	level2	NA	pchba	Qualitative	IPA	kingdom	kingdom	plantae	plant	na
24396	Kirkman_etal	2019	Observational	Marine	Multi-national	km2	km2	south atlantic	Angola;Namibia;South Africa	database;modelled	Quantitative	3.1:OilGas;4.3:ShipLane;5.4:UseAquatic	3	level2	Various	literature;pchba;rs	qualitative	NA	domain	domain	animalia;plantae	ecosystem	ecosystem
24397	Kirol_etal	2015	Observational	Terrestrial	Local	m	30	north america	United States	database	Qualitative	1.2:DevComInd;4.2:UtilityLine	2	level2	WOGCC_2010	literature;modelled;survey	Quantitative	NA	species	species	animalia	na	bird
24400	Kitzes and Shirley	2016	Observational	Freshwater	Sub-national	polygon	NA	asia	Malaysia	other	Qualitative	7.2:WaterSystem	1	level2	NA	database	Quantitative	BirdLife;IUCNredtlist	class	phylum	animalia	na	bird;mammal
24401	Kitzes_etal	2017	Observational	Terrestrial	Global	polygon	NA	na	na	literature	Quantitative	2.1:AgNTC;2.3:AgLivestock;2.2:AgWood;1.4:DevUnspec	4	cumulative	NA	database	Quantitative	BirdLife	class	class	animalia	na	bird
24404	Klarenberg_etal	2019	Observational	Freshwater;Terrestrial	Sub-national	polygon	NA	south america	Brazil;Bolivia;Peru	survey	Qualitative	4.1:RoadRail	1	level2	NA	protected_area	Qualitative	NA	other	other	other	na	na
24411	Knouft and Chu	2015	Observational	Freshwater	Local	m	30	north america	United States	database	Quantitative	1.1:DevResid;2.5:AgUncpec	2	level2	MRLC_2012	survey	Quantitative	NA	phylum	phylum	animalia	na	fish
24415	Koen_etal	2018	Observational	Freshwater;Terrestrial	Global	km2	400	na	na	rs	Quantitative	9.6:PollEnergy	1	level2	NA	database	Quantitative	IUCNredlist	class	phylum	animalia	na	mammal;bird;amphibia;reptile
24416	Koerner_etal	2017	Observational	Terrestrial	Multi-national	polygon	NA	africa	Gabon;Zaire;Congo;Equatorial Guinea; Central African Republic;Cameroon	survey	Qualitative	5.1:UseAnimals	1	level2	NA	survey	Qualitative	NA	class	class	animalia	na	mammal
24417	Kokkonen_etal	2010	Observational	Marine	Local	km2	1	arctic ocean	Finland;Russia;Estonia	modelled	Qualitative	9.2:PollIndMil	1	level2	NA	database	Quantitative	IUCNredlist	phylum	phylum	animalia	na	mammal;bird
24418	Kolbe_etal	2016	Observational	Terrestrial	Sub-national	NA	NA	north america	United States	database	Quantitative	1.1:DevResid	1	level2	NA	survey	Qualitative	NA	kingdom	kingdom	plantae	vegetation	na
24420	Kominoski_etal	2018	Observational	Freshwater	Sub-national	polygon	NA	north america	United States	database;modelled	Quantitative	7.2:WaterSystem	1	level2	HydroClimaticDataNetwork; USGS	database;expert;literature	Quantitative	FishBase; AquaticGAP	phylum	phylum	animalia	na	fish
24421	Konstantopoulos_etal	2020	Observational	Terrestrial	National	km2	100	europe	Cyprus	database	Quantitative	4.1:RoadRail	1	level2	GovernmentRepository	database	Quantitative	Birdlife	class	class	animalia	na	bird
24422	Kooistra_etal	2005	Observational	Terrestrial	Local	polygon	NA	europe	Netherlands	modelled;survey	Quantitative	9.2:PollIndMil;9.3:PollAgrFor	2	level2	NA	modelled	Qualitative	NA	species	species	animalia	na	bird
24423	Kope?_etal	2020	Observational	Terrestrial	Local	m	1	europe	Poland	rs	Qualitative	8.1:SDAlienInv	1	level2	NA	rs	Qualitative	NA	kingdom	kingdom	plantae	vegetation	na
24426	Korpilo_etal	2018	Observational	Freshwater;Terrestrial	Local	polygon	NA	europe	Finland	expert	Quantitative	6.1:ActivRnR	1	level2	NA	database;expert;modelled	Quantitative	MuncipalForestInventory_2010,2014	domain	domain	animalia;plantae	tracheophyta	bird;mammal;reptile;amphibia;invertebrates
24428	Kostoski_etal	2010	Observational	Freshwater	Local	polygon	NA	europe	Albania;Macedonia	expert;literature;survey	Qualitative	2.5:AgUncpec;2.4:Aqua;7.2:WaterSystem;9.1:PollDWW;9.3:PollAgrFor;3.2:MinQuar;7.1:FireSystem;1.1:DevResid;1.2:DevComInd;1.3:DevRnR	10	level2	NA	protected_area	Qualitative	NA	other	other	other	na	na
24431	Kovach_etal	2017	Observational	Freshwater	Local	polygon	NA	north america	Canada	database	Qualitative	8.1:SDAlienInv	1	level2	GovernmentData	database	Qualitative	GovernmentData	species	species	animalia	na	fish
24436	Kraus_etal	2012	Observational	Terrestrial	Sub-national	polygon	NA	north america	United States	expert;other	Qualitative	8.1:SDAlienInv	1	level2	MuseumSpecimens	survey	Qualitative	NA	phylum	phylum	animalia	na	invertebrates
24437	Krawczyk_etal	2019	Observational	Terrestrial	Local	polygon	NA	europe	Greece	rs	Quantitative	1.3:DevRnR;4.1:RoadRail	2	level2	HellenicMilitaryGeographyService_HMGS	survey	Qualitative	NA	domain	domain	animalia;plantae	vegetation	bird;reptile
24443	Kuemmerle_etal	2014	Observational	Terrestrial	Sub-national	km2	10	asia	Russia	database	Quantitative	1.2:DevComInd;3.1:OilGas	2	level2	HIS_2013; Defense Meteorological Satellite Programe	expert;literature	quantitative	NA	species	species	animalia	na	mammal
24446	Kumagai_etal	2018	Observational	Marine	Sub-national	km2	1	north pacific	Japan	database	Quantitative	11.3:CC_Temp	1	level2	SangoMap	database	Qualitative	NA	family	family	animalia	na	invertebrates
24450	Kurekin_etal	2019	Observational	Marine	National	m	20	north atlantic	Ghana	rs	Qualitative	5.4:UseAquatic	1	level2	NA	rs	Qualitative	NA	phylum	phylum	animalia	na	fish
24451	Kurland_etal	2018	Observational	Terrestrial	Local	km2	1	north america	United States	survey	Qualitative	5.3:UseWood	1	level2	na	rs	qualitative	NA	species	species	plantae	pinopsida	na
24455	Kwak_etal	2019	Observational	Freshwater	Local	polygon	NA	north america	United States	survey	Qualitative	7.2:WaterSystem	1	level2	NA	survey	Quantitative	NA	species	species	animalia	na	Fish
24460	Lagabrielle_etal	2009	Observational	Terrestrial	Local	m	25	africa	Reunion	modelled	Qualitative	1.1:DevResid;2.1:AgNTC;2.2:AgWood;8.1:SDAlienInv	4	level2	NA	modelled	Qualitative	NA	kingdom	kingdom	plantae	vegetation	na
24461	Lagabrielle_etal	2018	Observational	Marine	Sub-national	km2	10	indian ocean	South Africa	database;expert;modelled	Quantitative	5.4:UseAquatic;6.1:ActivRnR;2.4:Aqua;8.1:SDAlienInv;3.1:OilGas;7.3:OtherSystem;4.3:ShipLane;9.2:PollIndMil;9.1:PollDWW;7.2:WaterSystem;1.1:DevResid;1.2:DevComInd;11.1:CC_Habitat	13	cumulative	NA	modelled	Qualitative	NA	domain	domain	animalia;plantae	habitat	reptile;mammal;fish
24465	Laneri_etal	2010	Observational	Marine	Multi-national	polygon	na	mediterranean	Morocco;Algeria;Spain	survey	Qualitative	5.4:UseAquatic	1	level2	na	survey	qualitative	NA	species	species	animalia	na	bird
24471	Lasky_etal	2011	Observational	Terrestrial	Multi-national	polygon	NA	north america	United States;Mexico	database	Qualitative	6.3:Other	1	level2	GovernmentRepositories	database	Quantitative	IUCN;NatureServe; ConservationInternational	class	phylum	animalia	na	amphibia;reptile;mammal
24472	Laslo	2017	Observational	Freshwater;Terrestrial	Local	polygon	NA	europe	Romania	rs	Qualitative	1.4:DevUnspec;4.1:RoadRail;2.1:AgNTC;2.3:AgLivestock;1.1:DevResid	5	level2	NA	protected_area	Qualitative	NA	other	other	other	na	na
24473	Lasram_etal	2016	Observational	Marine	National	degrees	0.1	mediterranean	Tunisia	expert	Quantitative	5.4:UseAquatic;2.4:Aqua;9.7:PollUnspec;4.3:ShipLane;8.1:SDAlienInv;11.1:CC_Habitat	6	level2	NA	database	Quantitative	FishBase	phylum	phylum	animalia	na	fish
24474	Latrubesse_etal	2020	Observational	Freshwater	Multi-national	polygon	NA	south america	Bolivia;Brazil;Peru;Colombia;Venezuela;Guyana;French Guyana;Suriname;Ecuador	modelled	Quantitative	7.2:WaterSystem	1	level2	NA	database;literature	Quantitative	Various	class	domain	animalia;plantae	tracheophyta	bird;fish
24475	Lattuada_etal	2020	Observational	Marine	Multi-national	NA	NA	caspian sea	Russia;Kazakhstan;Turkmenistan;Iran;Azerbaijan	literature	Quantitative	5.4:UseAquatic;9.2:PollIndMil;8.1:SDAlienInv;3.1:OilGas;7.2:WaterSystem	5	cumulative	NA	literature	Quantitative	NA	class	phylum	animalia	na	invertebrates;invertebrates
24481	Lavorel_etal	2020	Observational	Terrestrial	Local	m	10	europe	France	modelled	Quantitative	6.1:ActivRnR;1.3:DevRnR	2	level2	NA	modelled	Quantitative	NA	phylum	phylum	animalia	na	chordata
24483	Lawler_etal	2003	Observational	Terrestrial	Sub-national	km2	1	north america	United States	pcm	Qualitative	1.4:DevUnspec;2.5:AgUncpec;3.2:MinQuar	3	level1	NLCD_Vogelmann_2001	database;expert;literature;other	Quantitative	NA	class	phylum	animalia	na	amphibia;bird;fish;mammal;reptile
W26587	Leach_etal	2016	Observational	Terrestrial	Continental	km2	10000	africa	na	database	Quantitative	3.1:OilGas;4.2:UtilityLine	2	level2	NA	pchba;protected_area	Qualitative	KBA	other	other	other	na	na
24500	Leclerc_etal	2018	Observational	Freshwater;Marine;Terrestrial	Global	polygon	na	na	na	database	Qualitative	1.1:DevResid;11.5:CC_other;2.5:AgUncpec;3.4:EnergUnspec;4.5.UnspecLine;5.5:UseUnspec;8.1:SDAlienInv;9.7:PollUnspec	8	level1	IUCNredlist	database	qualitative	IUCN	domain	domain	animalia;plantae	plant	amphibia;invertebrates;bird;fish;invertebrates;mammal;reptile
24502	Lee and Jetz	2008	Observational	Terrestrial	Global	degrees	0.5	na	na	database;modelled	Quantitative	1.4:DevUnspec;2.1:AgNTC	2	cumulative	GLC_LandCover	modelled;protected_area	Qualitative	NA	other	other	other	na	na
24503	Lee_etal	2016	Observational	Marine	Sub-national	km2	1	north pacific	United States	database	Qualitative	5.4:UseAquatic;5.1:UseAnimals;4.3:ShipLane;6.1:ActivRnR	4	cumulative	NOAA	database	Qualitative	IUCNredlist	family	species	animalia	na	mammal
24507	Leeney_etal	2008	Observational	Marine	Sub-national	km2	400	north atlantic	United Kingdom	rs	Quantitative	5.4:UseAquatic	1	level2	VMS	database	quantitative	CornwallMarineTrustMarineStrandingsNetwork_MSN	species	order	animalia	na	mammal
24511	Lehnert_etal	2014	Observational	Terrestrial	Sub-national	polygon	NA	europe	Germany	survey	Qualitative	3.3:Renew	1	level2	NA	survey	Qualitative	NA	species	species	animalia	na	mammal
24516	Leprieur_etal	2008	Observational	Freshwater	Global	degrees	0.5	na	na	literature	Quantitative	8.1:SDAlienInv	1	level2	NA	literature	Quantitative	NA	phylum	phylum	animalia	na	fish
24518	Lessmann_etal	2019	Observational	Freshwater	Sub-national	km2	0.25	south america	Ecuador	modelled	Quantitative	1.1:DevResid;3.2:MinQuar;2.5:AgUncpec;7.2:WaterSystem;3.3:Renew;3.1:OilGas;2.4:Aqua;4.1:RoadRail	8	cumulative	NA	modelled	Quantitative	NA	phylum	kingdom	animalia	na	invertebrates
24525	Lewis_etal	2020	Observational	Terrestrial	Global	polygon	NA	na	na	expert	Qualitative	9.6:PollEnergy;9.3:PollAgrFor;9.7:PollUnspec	3	level2	NA	expert	Qualitative	NA	family	family	animalia	na	invertebrates
24527	Li_etal	2011	Observational	Terrestrial	Sub-national	km2	1	australasia	Australia	database	Qualitative	1.1:DevResid;2.5:AgUncpec	2	level1	GLOBCOVER_v2.3	database	Qualitative	GLOBCOVER_v2.3	kingdom	kingdom	plantae	forest	na
24531	Li_etal	2011	Observational	Terrestrial	Local	NA	NA	asia	China	rs	Qualitative	1.4:DevUnspec;2.5:AgUncpec	2	level1	NA	rs	Qualitative	NA	kingdom	kingdom	plantae	forest	na
24536	Li_etal	2016	Observational	Terrestrial	Global	arc_minutes	10	na	na	database	Quantitative	8.1:SDAlienInv	1	level2	Kraus2009	pchba	qualitative	BiodiversityHotspot	other	other	other	na	na
24540	Li_etal	2017	Observational	Terrestrial	Local	polygon	NA	north america	United States	survey	Qualitative	8.1:SDAlienInv	1	level2	NA	survey	Qualitative	NA	species	species	animalia	na	invertebrates
24544	Li_etal	2018	Observational	Terrestrial	Sub-national	km2	1	asia	China	modelled	Quantitative	1.4:DevUnspec;2.3:AgLivestock;2.1:AgNTC;4.1:RoadRail	4	cumulative	NA	protected_area	Qualitative	NA	other	other	other	na	na
24545	Li_etal	2018	Observational	Terrestrial	Sub-national	polygon	NA	asia	China	modelled	Quantitative	1.4:DevUnspec;2.3:AgLivestock;2.1:AgNTC;4.1:RoadRail	4	cumulative	NA	pchba	Qualitative	NA	other	other	other	na	na
24548	Li_etal	2019	Observational	Terrestrial	Local	polygon	NA	asia	China	rs;survey	Qualitative	2.4:Aqua;2.5:AgUncpec;1.4:DevUnspec	3	level1	NA	modelled;rs;survey	Qualitative	NA	species	species	animalia	na	bird
24551	Li_etal	2019	Observational	Terrestrial	Sub-national	NA	NA	asia	China	rs	Qualitative	2.1:AgNTC;1.1:DevResid;1.2:DevComInd;3.2:MinQuar;4.1:RoadRail;2.4:Aqua	6	level2	NA	modelled;survey	Qualitative	NA	class	class	animalia	na	bird
26547	Li_etal	2010	Observational	Freshwater;Terrestrial	Local	m	100	asia	China	rs	Qualitative	2.1:AgNTC;1.4:DevUnspec;2.5:AgUncpec	3	level2	NA	modelled;survey	Qualitative	NA	class	class	animalia	na	bird
24553	Licata_etal	2019	Observational	Terrestrial	Local	polygon	na	africa	Madagascar	survey	Qualitative	8.1:SDAlienInv	1	level2	na	pchba	qualitative	NA	other	other	other	na	na
24556	Liermann_etal	2012	Observational	Freshwater	Global	polygon	na	na	na	database	Quantitative	7.2:WaterSystem	1	level2	na	database	quantitative	NA	phylum	phylum	animalia	na	fish
24557	Lieske_etal	2014	Observational	Marine	Sub-national	degrees	1	north atlantic	Canada	literature;rs	Quantitative	3.1:OilGas	1	level2	na	survey	quantitative	NA	species	class	animalia	na	bird
24558	Lieske_etal	2020	Observational	Marine	Sub-national	km2	400	north atlantic	Canada	modelled	Quantitative	4.3:ShipLane;6.1:ActivRnR;5.4:UseAquatic;1.4:DevUnspec;9.2:PollIndMil	5	cumulative	NA	database;rs	Quantitative	NA	family	class	animalia	na	bird
24565	Lin_etal	2008	Observational	Terrestrial	Local	polygon	na	asia	China	literature;rs	Qualitative	1.1:DevResid	1	level2	na	literature	qualitative	NA	genus	genus	animalia	na	bird
24566	Lin_etal	2019	Observational	Terrestrial	National	km	km	asia	Taiwan	modelled;other	Quantitative	4.1:RoadRail	1	level2	Facebook_https://roadkill.tw/en	database	quantitative	EndemicSpeciesResearchInstitute	species	class	animalia	na	reptile
24567	Lin_etal	2020	Observational	Terrestrial	Local	polygon	na	asia	Taiwan	rs;survey	Qualitative	1.4:DevUnspec;2.1:AgNTC;2.2:AgWood	3	level2	na	survey	qualitative	NA	class	class	animalia	na	bird
24573	Lindsey_etal	2011	Observational	Terrestrial	Local	km2	1	africa	Zimbabwe	expert;survey	Qualitative	5.1:UseAnimals	1	level2	NA	expert;survey	Qualitative	NA	species	order	animalia	na	mammal
24574	Lindsey_etal	2016	Observational	Terrestrial	Continental	polygon	na	africa	Angola;Botswana;Benin;Burundi;Chad;Congo;Zaire;Cameroon;Central African Republic;Djibouti;Equatorial Guinea;Ethiopia;Gambia, The; Gabon;Ghana;Guinea;Ivory Coast;Kenya;Liberia;Lesotho;Malawi;Mali;Eritrea; Nigeria;Niger;Rwanda;South Africa;Sierra Leone;Sudan;Togo;Tanzania, United Republic of; Uganda;Burkina Faso;Namibia;Swaziland;Zambia;Zimbabwe	expert	Qualitative	1.1:DevResid;2.3:AgLivestock;5.1:UseAnimals;5.3:UseWood	4	level2	na	literature	qualitative	NA	species	species	animalia	na	mammal
24576	Linke_etal	2013	Observational	Terrestrial	Local	NA	NA	north america	Canada	modelled	Quantitative	4.2:UtilityLine;4.1:RoadRail;3.2:MinQuar;2.2:AgWood	4	cumulative	NA	survey	Quantitative	NA	species	species	animalia	na	mammal
24579	Lipp-Nissinen_etal	2018	Observational	Terrestrial	Local	polygon	NA	south america	Brazil	rs	Qualitative	2.3:AgLivestock;2.2:AgWood	2	level2	NA	rs	Qualitative	NA	kingdom	kingdom	plantae	vegetation;forest	na
24582	Liu_etal	2008	Observational	Terrestrial	Sub-national	NA	NA	asia	China	database;rs	Qualitative	4.1:RoadRail	1	level2	NationalFundamentalGISCentre_2002	rs	Qualitative	NA	kingdom	kingdom	plantae	forest;vegetation;habitat;ecosystem	na
24585	Liu_etal	2012	Observational	Terrestrial	Local	NA	NA	north america	United States	database;modelled	Quantitative	9.3:PollAgrFor	1	level2	CaliforniaDPR_2000	database;modelled	Quantitative	CaliforniaNaturalDiversityDatabase_2008	kingdom	kingdom	animalia	na	animal
24590	Liu_etal	2018	Observational	Terrestrial	Local	NA	NA	asia	China	rs	Qualitative	2.1:AgNTC;1.4:DevUnspec	2	level1	NA	modelled;rs	Quantitative	NA	kingdom	kingdom	plantae	habitat;habitat	na
24595	Liu_etal	2020	Observational	Freshwater;Terrestrial	Sub-national	NA	NA	asia	China	rs	Qualitative	2.5:AgUncpec	1	level2	NA	rs	Qualitative	NA	kingdom	kingdom	plantae	habitat	na
24597	Livingston_etal	2017	Observational	Terrestrial	Sub-national	polygon	NA	north america	United States	database	Qualitative	8.1:SDAlienInv	1	level2	MaineForestService	survey	Qualitative	MaineForestService	species	species	plantae	magnoliopsida	na
24600	Loerzel_etal	2017	Observational	Marine	Local	km2	1	north atlantic	United States Virgin Islands	expert	Qualitative	6.1:ActivRnR;6.3:Other;4.3:ShipLane;11.3:CC_Temp;8.1:SDAlienInv;5.4:UseAquatic;9.7:PollUnspec	7	cumulative	NA	expert	Qualitative	NA	family	family	animalia	na	invertebrates
24601	Löfvenhaft_etal	2004	Observational	Terrestrial	Local	NA	NA	europe	Sweden	rs;survey	Qualitative	4.1:RoadRail	1	level2	NA	literature	Qualitative	NA	species	order	animalia	na	amphibia
24605	Lohse_etal	2008	Observational	Freshwater	Local	NA	NA	north america	United States	rs	Qualitative	2.2:AgWood;2.3:AgLivestock;2.1:AgNTC;2.5:AgUncpec;1.1:DevResid;1.2:DevComInd	6	level2	NA	database	Qualitative	CaliforniaDeptofFishandGame	family	family	animalia	na	Fish
24606	Loosen_etal	2019	Observational	Terrestrial	Sub-national	polygon	NA	north america	Canada	literature	Qualitative	4.1:RoadRail;2.5:AgUncpec;5.1:UseAnimals	3	cumulative	NA	survey	Quantitative	NA	species	species	animalia	na	mammal
24612	López-Sánchez_etal	2014	Observational	Terrestrial	Sub-national	polygon	na	north america	United States	survey	Qualitative	2.3:AgLivestock	1	level1	na	survey	qualitative	NA	species	genus	plantae	magnoliopsida	na
24619	Loveridge_etal	2017	Observational	Terrestrial	Sub-national	m	500	africa	Zimbabwe	survey	Quantitative	5.1:UseAnimals	1	level2	na	survey	qualitative	NA	species	species	animalia	na	mammal
24620	Loveridge_etal	2020	Observational	Terrestrial	Sub-national	NA	NA	africa	Zimbabwe	survey	Quantitative	5.1:UseAnimals	1	level2	NA	survey	Qualitative	NA	order	order	animalia	na	mammal
24622	Lozano_etal	2017	Observational	Freshwater	Continental	polygon	na	south america	na	database;literature	Quantitative	8.1:SDAlienInv	1	level2	GBIF.org	database;expert;literature;protected_area	quantitative	GBIF.org	phylum	phylum	plantae	tracheophyta	na
24624	Lucifora_etal	2016	Observational	Freshwater	Multi-national	degrees	0.5	south america	Brazil;Bolivia;Argentina	literature	Qualitative	5.4:UseAquatic	1	level2	NA	literature	Quantitative	NA	species	species	animalia	na	Fish
24627	Luizza_etal	2016	Observational	Freshwater;Marine	Sub-national	polygon	NA	north america	United States	database;expert	Qualitative	8.1:SDAlienInv	1	level2	GBIF.org	database	Qualitative	GBIF.org	family	family	animalia	na	Fish
24628	Lunn and Moreau	2004	Observational	Marine	Sub-national	polygon	NA	south china sea	Indonesia	expert	Qualitative	5.4:UseAquatic	1	level2	NA	expert	Qualitative	NA	species	species	animalia	na	Fish
24633	Lyon_etal	2011	Observational	Terrestrial	Local	m	100	europe	Finland	survey	Quantitative	6.1:ActivRnR	1	level2	NA	database	Qualitative	HERTTA	kingdom	kingdom	plantae	bryopsida;tracheophyta	na
24636	Macdonald_etal	2013	Observational	Terrestrial	Global	degrees	1	na	na	database	Qualitative	5.1:UseAnimals	1	level2	IUCN	database	Quantitative	IUCN	family	class	animalia	na	mammal
24642	Mach_etal	2017	Observational	Marine	Sub-national	NA	NA	north pacific	United States	modelled	Quantitative	9.5:PollAir;11.3:CC_Temp;9.2:PollIndMil;9.3:PollAgrFor;9.6:PollEnergy;1.2:DevComInd;8.1:SDAlienInv;3.1:OilGas;2.4:Aqua;4.3:ShipLane;9.4:PollGarbSW	11	cumulative	NA	protected_area	Qualitative	NA	other	other	other	na	na
24646	Maclean_etal	2014	Observational	Freshwater	Multi-national	km2	4	africa	Zaire;Uganda;Tanzania;Kenya;Rwanda;Burundi	rs	Qualitative	7.2:WaterSystem	1	level2	NA	modelled	Qualitative	NA	species	class	animalia	na	bird
24648	Macnearney_etal	2016	Observational	Terrestrial	Sub-national	NA	NA	north america	Canada	modelled	Quantitative	4.1:RoadRail;3.1:OilGas;2.2:AgWood	3	cumulative	NA	modelled;rs;survey	Quantitative	NA	species	species	animalia	na	mammal
24654	Magioli_etal	2019	Observational	Terrestrial	Local	NA	NA	south america	Brazil	literature	Qualitative	4.1:RoadRail	1	level2	NA	literature	Qualitative	NA	phylum	phylum	animalia	na	chordata
24655	Magliozzi_etal	2020	Observational	Freshwater	Continental	km2	100	europe	na	database;literature	Qualitative	8.1:SDAlienInv	1	level2	EASIN	modelled	Qualitative	NA	domain	domain	animalia;plantae	plant	animal
24656	Magness_etal	2011	Observational	Terrestrial	National	polygon	NA	north america	United States	modelled	Quantitative	11.1:CC_Habitat	1	level2	NA	database	Qualitative	USFWS2010	kingdom	kingdom	plantae	forest;vegetation;mangrove;habitat;liliopsida	na
24659	Magris_etal	2019	Observational	Freshwater;Marine	Sub-national	polygon	NA	south atlantic	Brazil	modelled	Quantitative	7.2:WaterSystem	1	level2	NA	literature;protected_area	Qualitative	NA	phylum	domain	animalia;plantae	liliopsida	invertebrates
24660	Mahmood_etal	2019	Observational	Terrestrial	Sub-national	polygon	NA	asia	Pakistan	expert	Qualitative	5.1:UseAnimals	1	level2	NA	expert;survey	Qualitative	NA	species	species	animalia	na	mammal
24661	Mahmoud_etal	2019	Observational	Terrestrial	Sub-national	m	60	africa	Cameroon	rs	Qualitative	1.1:DevResid;2.2:AgWood;3.2:MinQuar;5.3:UseWood	4	level2	na	database;pchba;protected_area;rs	qualitative	BiodiversityHotspot;IntactForestLandscapes_20002014	phylum	phylum	plantae	forest	na
24663	Maiorano_etal	2019	Observational	Terrestrial	Sub-national	polygon	na	europe	Italy	database;modelled	Qualitative	1.4:DevUnspec;2.5:AgUncpec;4.1:RoadRail	3	cumulative	na	modelled;survey	qualitative	NA	species	species	animalia	na	mammal
24667	Malavasi_etal	2016	Observational	Terrestrial	Sub-national	polygon	NA	europe	Italy	database	Qualitative	1.1:DevResid	1	level2	NA	literature	Qualitative	NA	kingdom	kingdom	plantae	vegetation	na
24673	Malherbe_etal	2019	Observational	Terrestrial	Local	polygon	NA	africa	South Africa	database	Qualitative	1.1:DevResid;6.3:Other;2.2:AgWood;2.1:AgNTC	4	level2	NationalLandUse_WCP	pchba	Qualitative	BiodiversityHotspot	other	other	other	na	na
24674	Mali?-Limari_etal	2017	Observational	Terrestrial	National	m	50	europe	Croatia	survey	Quantitative	6.1:ActivRnR	1	level2	NA	survey	Quantitative	NA	kingdom	kingdom	plantae	plant	na
24676	Malik and Rai	2019	Observational	Freshwater	Sub-national	NA	NA	asia	India	rs	Qualitative	2.5:AgUncpec	1	level2	NA	rs	Qualitative	NA	kingdom	kingdom	plantae	forest	na
24677	Malinowski	2019	Observational	Marine	Sub-national	polygon	na	north atlantic	United States	survey	Quantitative	9.2:PollIndMil	1	level2	na	survey	qualitative	NA	species	species	animalia	na	Fish
24682	Manenti_etal	2014	Observational	Freshwater	Local	polygon	NA	europe	Italy	survey	Qualitative	8.1:SDAlienInv	1	level2	NA	survey	Qualitative	NA	species	species	animalia	na	invertebrates
24692	Mao_etal	2018	Observational	Freshwater	National	NA	NA	asia	China	rs	Qualitative	2.1:AgNTC;2.5:AgUncpec	2	level2	NA	rs	Qualitative	NA	kingdom	kingdom	plantae	habitat	na
24693	Marega-Imamura_etal	2020	S_Review	Marine	National	polygon	NA	south atlantic;north atlantic	Brazil	literature	Qualitative	4.3:ShipLane;5.4:UseAquatic;7.2:WaterSystem;9.7:PollUnspec	5	level2	NA	literature	Qualitative	NA	order	order	animalia	na	mammal
24694	Marignani_etal	2017	Observational	Marine	Multi-national	km2	1	mediterranean	France;Tunisia;Italy;Lebanon	modelled;rs	Quantitative	1.1:DevResid;3.1:OilGas;9.7:PollUnspec	3	level2	NA	database;modelled;survey	Quantitative	SILENE	kingdom	kingdom	plantae	plant	na
24695	Markham and Sangermano	2018	Observational	Freshwater	Local	NA	NA	south america	Peru	modelled	Quantitative	9.2:PollIndMil	1	level2	NA	modelled	Quantitative	NA	class	kingdom	animalia	na	amphibia;invertebrates;fish;invertebrates;invertebrates
24696	Marotta_etal	2011	Observational	Marine	Sub-national	NA	NA	mediterranean	Italy	modelled;rs	Qualitative	1.3:DevRnR;1.2:DevComInd;2.4:Aqua;5.4:UseAquatic;2.5:AgUncpec	5	level2	NA	modelled;rs	Qualitative	NA	kingdom	kingdom	plantae	vegetation	na
24698	Marques_etal	2019	Observational	Terrestrial	Local	m	100	europe	Spain	modelled	Qualitative	3.3:Renew	1	level2	NA	rs;survey	Qualitative	NA	species	species	animalia	na	bird
24699	Márquez_etal	2013	Observational	Terrestrial	Sub-national	polygon	NA	europe	Spain	survey	Quantitative	5.1:UseAnimals	1	level2	NA	survey	Qualitative	NA	phylum	phylum	animalia	na	mammal;bird
24700	Martin_etal	2009	Observational	Marine	Sub-national	km2	25	north atlantic	United Kingdom;France	database	Quantitative	5.4:UseAquatic	1	level2	NA	survey	Quantitative	NA	species	kingdom	animalia	na	fish;invertebrates
24705	Martínez-Freiría and Brito	2012	Observational	Terrestrial	Local	m2	100	europe	Spain	survey	Quantitative	4.1:RoadRail	1	level2	NA	survey	Quantitative	NA	species	phylum	animalia	na	amphibia;reptile
24706	Martinez-Gutierrez and Ruiz-Saenz	2016	S_Review	Terrestrial	Global	polygon	NA	na	na	literature	Qualitative	8.4:SDUnknownO	1	level2	NA	literature	Qualitative	NA	class	class	animalia	na	mammal
24710	Martins_etal	2013	Observational	Marine	Sub-national	polygon	NA	south atlantic	Brazil	modelled	Qualitative	1.2:DevComInd;3.1:OilGas;4.3:ShipLane	3	level2	NA	rs	Qualitative	NA	species	species	animalia	na	mammal
24713	Martinuzzi_etal	2018	Observational	Terrestrial	Sub-national	km2	1	south america	Argentina	database;modelled	Quantitative	1.1:DevResid;2.5:AgUncpec;3.2:MinQuar;4.1:RoadRail	4	cumulative	HFI	database;literature	qualitative	NA	species	domain	animalia;plantae	forest;tracheophyta	bird;mammal
24716	Marzolf_etal	2018	Observational	Freshwater	Local	polygon	NA	north america	United States	survey	Quantitative	8.1:SDAlienInv	1	level2	NA	survey	Quantitative	NA	species	species	animalia	na	invertebrates
24717	Maseko_etal	2017	Observational	Terrestrial	Sub-national	polygon	NA	africa	South Africa	database	Qualitative	2.2:AgWood;1.1:DevResid;4.1:RoadRail	3	level2	LandUseMap_Ezemvelo	survey	Qualitative	NA	species	species	animalia	na	bird
24718	Masocha and Dube	2018	Observational	Terrestrial	Global	polygon	NA	na	na	database	Qualitative	8.1:SDAlienInv	1	level2	GBIF;chah/gov/au/avh	pchba	Qualitative	BiodiversityHotspot	other	other	other	na	na
24720	Mateo-Tomás_etal	2012	Observational	Terrestrial	Sub-national	km2	1	europe	Spain	database;modelled	Qualitative	5.1:UseAnimals	1	level2	SEPRONA; Junta de Castilla y Leon	database;modelled	qualitative	NA	phylum	phylum	animalia	na	bird;mammal
24723	Mati Bancy, M.	2005	Observational	Terrestrial	Multi-national	NA	NA	africa	Kenya;Tanzania, United Republic of	rs	Qualitative	2.5:AgUncpec	1	level1	NA	protected_area;rs	Qualitative	NA	kingdom	kingdom	plantae	forest;vegetation;habitat;habitat	na
24728	Mazaris	2017	Observational	Marine	Global	NA	NA	na	na	database;modelled	Qualitative	6.2:WarConflict	1	level2	NA	database	Quantitative	NA	class	kingdom	animalia	na	invertebrates;mammal
24730	Mazor_etal	2017	Observational	Marine	National	degrees	0.01	south pacific;indian ocean	Australia	database	Quantitative	5.4:UseAquatic	1	level2	Various	literature	quantitative	NA	class	kingdom	animalia	na	invertebrates;invertebrates
24736	Mccauley_etal	2013	Observational	Terrestrial	Sub-national	polygon	NA	north america	United States	rs	Qualitative	1.1:DevResid;2.2:AgWood;2.5:AgUncpec;4.1:RoadRail	4	level2	NA	rs	Qualitative	NA	species	species	plantae	pinopsida	na
24739	Mcclanahan	2015	Observational	Marine	Multi-national	polygon	NA	indian ocean	Comores;Mayotte;Madagascar;Mozambique;Kenya;Tanzania;Seychelles;Europa Island;Juan de Nova Island;Bassas da India	literature	Qualitative	5.4:UseAquatic	1	level2	NA	survey	Qualitative	NA	kingdom	kingdom	animalia	na	fish
24740	Mcclanahan and Muthiga	2017	Observational	Marine	National	polygon	NA	indian ocean	Mozambique	literature	Qualitative	5.4:UseAquatic	1	level2	NA	survey	Qualitative	NA	phylum	phylum	animalia	na	fish;invertebrates
24738	Mcclanahan_etal	2011	Observational	Marine	Multi-national	polygon	NA	indian ocean	Comores;Mayotte;Madagascar;Mozambique;Kenya;Tanzania;Seychelles;Europa Island;Juan de Nova Island;Bassas da India;South Africa;Réunion;Republic of Mauritius;Ile Tromelin;Chagos Archipelago;Maldives	modelled	Quantitative	11.3:CC_Temp	1	level2	NA	survey	Quantitative	NA	phylum	kingdom	animalia	na	fish;invertebrates
24742	Mcclellan	2009	Observational	Marine	Sub-national	polygon	NA	north atlantic	United States	rs;survey	Qualitative	5.4:UseAquatic	1	level2	NA	rs;survey	Qualitative	NA	species	order	animalia	na	reptile
24741	Mcclellan_etal	2009	Observational	Marine	Sub-national	polygon	NA	north atlantic	United States	rs;survey	Qualitative	5.4:UseAquatic	1	level2	NA	rs;survey	Qualitative	NA	species	order	animalia	na	reptile
24743	Mcclintock_etal	2015	Observational	Terrestrial	Sub-national	polygon	NA	north america	United States	survey	Qualitative	4.1:RoadRail	1	level2	NA	survey	Qualitative	NA	species	species	animalia	na	mammal
24745	Mccullough_etal	2017	Observational	Terrestrial	Sub-national	polygon	NA	north america	United States	modelled	Quantitative	11.1:CC_Habitat	1	level2	NA	database	Qualitative	NA	species	species	plantae	pinopsida	na
24747	Mccune_etal	2019	Observational	Freshwater;Terrestrial	National	km2	100	north america	Canada	database	Quantitative	9.1:PollDWW;9.2:PollIndMil;9.3:PollAgrFor;9.4:PollGarbSW;9.5:PollAir;9.6:PollEnergy	6	cumulative	Various	database	Quantitative	NatureServe	domain	domain	animalia;plantae	bryopsida;tracheophyta	amphibia;invertebrates;bird;fish;mammal;invertebrates;reptile
24748	Mcdonald_etal	2008	Observational	Terrestrial	Global	polygon	NA	na	na	database	Quantitative	1.1:DevResid	1	level2	NA	pchba;protected_area	Qualitative	NA	other	other	other	na	na
24750	Mcfadden-Hiller_etal	2016	Observational	Terrestrial	Sub-national	m	250	north america	United States	database;modelled	Quantitative	4.1:RoadRail	1	cumulative	NA	database	Qualitative	NA	species	species	animalia	na	mammal
24752	Mcgowan_etal	2013	Observational	Marine	Local	NA	NA	north pacific	United States	modelled	Quantitative	3.1:OilGas;4.3:ShipLane;3.4:EnergUnspec	3	cumulative	NA	modelled;survey	Quantitative	NA	class	class	animalia	na	bird
24754	Mcintyre_etal	2016	Observational	Freshwater	Global	km2	100	na	na	database	Quantitative	5.4:UseAquatic	1	level2	FAO	database	Quantitative	NA	phylum	phylum	animalia	na	fish
24761	Meager_etal	2012	Observational	Terrestrial	Local	km2	0.25	australasia	Australia	survey	Quantitative	5.4:UseAquatic;6.1:ActivRnR;8.1:SDAlienInv	3	level2	NA	survey	Quantitative	NA	species	class	animalia	na	bird
24765	Meentemeyer_etal	2011	Observational	Terrestrial	Local	m	250	north america	United States	database	Qualitative	8.4:SDUnknownO	1	level2	CDFA	literature	Qualitative	NA	species	species	plantae	magnoliopsida	na
24766	Mehri_etal	2019	Observational	Freshwater;Terrestrial	Sub-national	m	30	asia	Iran	literature;rs	Quantitative	1.1:DevResid;1.2:DevComInd;2.5:AgUncpec;3.1:OilGas;3.2:MinQuar;4.1:RoadRail;4.2:UtilityLine;7.2:WaterSystem	8	level2	GUANSAR_2013	database;expert;literature;rs	quantitative	NA	phylum	phylum	animalia	na	bird;mammal
24769	Meijaard_etal	2011	Observational	Terrestrial	Sub-national	polygon	NA	asia	Indonesia	expert	Quantitative	5.1:UseAnimals	1	level2	NA	expert	Quantitative	NA	species	species	animalia	na	mammal
24772	Mellin_etal	2016	Observational	Marine	Continental	km2	81	indian ocean;south pacific	na	database	Quantitative	1.1:DevResid;5.4:UseAquatic;2.4:Aqua;9.7:PollUnspec;11.1:CC_Habitat	5	cumulative	Various	survey	Quantitative	NA	phylum	phylum	animalia	na	fish
24773	Mellin_etal	2019	Observational	Marine	Sub-national	degrees	0.01	south pacific	Australia	survey	Quantitative	11.3:CC_Temp;11.4:CC_WetWeather;8.2:SDNativProb	3	level2	NA	survey	Quantitative	NA	class	class	animalia	na	invertebrates
24776	Menegon_etal	2018	Observational	Marine	Multi-national	m	500	mediterranean	Italy;Croatia	database;modelled	Quantitative	2.4:Aqua;4.2:UtilityLine;1.2:DevComInd;3.2:MinQuar;4.3:ShipLane;6.1:ActivRnR;6.2:WarConflict;5.4:UseAquatic;1.1:DevResid;2.5:AgUncpec	10	cumulative	Various	database;modelled	Quantitative	Various	domain	domain	animalia;plantae	habitat	mammal;Fish;reptile;bird
24777	Menegon_etal	2018	Observational	Marine	Sub-national	km2	400	mediterranean	Italy	database	Quantitative	4.3:ShipLane;5.4:UseAquatic;9.6:PollEnergy;6.1:ActivRnR	4	level2	database	database	Quantitative	UNEP/MAP-RAC/SPA	species	species	animalia	na	reptile
24785	Metzger_etal	2010	Observational	Terrestrial	Sub-national	km2	25	africa	Tanzania, United Republic of	modelled	Quantitative	5.1:UseAnimals	1	level2	NA	rs	Quantitative	NA	species	species	animalia	na	mammal
24788	Meynecke and Meager	2016	Observational	Marine	Sub-national	polygon	NA	south pacific	Australia	literature	Qualitative	5.4:UseAquatic;9.4:PollGarbSW;4.3:ShipLane	3	level2	NA	literature	Qualitative	NA	species	species	animalia	na	mammal
24789	Mezgebu and Workineh	2017	Observational	Terrestrial	Local	m	30	africa	Ethiopia	rs	Qualitative	2.3:AgLivestock;2.5:AgUncpec;1.1:DevResid	3	level2	NA	rs	Qualitative	NA	kingdom	kingdom	plantae	forest	na
24790	Micheli_etal	2013	Observational	Marine	Multi-national	km2	1	mediterranean	Bosnia and Herzegovina; France; Italy; Greece; Croatia; Macedonia; Monaco;Montenegro; Spain;Slovenia;San Marino;Albania;Malta;Cyprus;Turkey;Morocco;Algeria;Tunisia;Libya;Egypt;Israel;Syria;Lebanon;Georgia;Turkey;Bulgaria;Ukraine;Romania;Russia	modelled	Quantitative	1.1:DevResid;1.2:DevComInd;3.1:OilGas;4.3:ShipLane;5.4:UseAquatic;8.1:SDAlienInv;9.3:PollAgrFor;9.2:PollIndMil;9.5:PollAir;11.1:CC_Habitat;9.1:PollDWW;9.6:PollEnergy	12	cumulative	NA	modelled	Quantitative	NA	domain	domain	animalia;plantae	habitat	fish
24796	Mijele_etal	2013	Observational	Terrestrial	Local	polygon	NA	africa	Kenya;Tanzania, United Republic of	survey	Qualitative	5.1:UseAnimals	1	level2	NA	survey	Qualitative	NA	species	species	animalia	na	mammal
24806	Milne_etal	2015	Observational	Terrestrial	Sub-national	degrees	0.5	africa	South Africa	database	Quantitative	11.1:CC_Habitat	1	level2	WOrldCLim	database	Qualitative	SouthernAfricaBirdAtlas	species	order	animalia	na	bird
24811	Miranda_etal	2020	Observational	Terrestrial	Sub-national	polygon	NA	south america	Chile	rs	Qualitative	11.2:CC_Drought	1	level2	NA	rs	Qualitative	NA	species	kingdom	plantae	magnoliopsida	na
24812	Miranda_etal	2020	Observational	Terrestrial	Local	polygon	NA	south america	Brazil	survey	Qualitative	4.1:RoadRail	1	level2	NA	survey	Qualitative	NA	class	phylum	animalia	na	bird;mammal
24813	Mirrasooli_etal	2019	Observational	Marine	Multi-national	polygon	na	caspian sea	Iran;Turkmenistan;Azerbaijan;Russia;Kazakhstan	expert	Qualitative	5.4:UseAquatic	1	level2	na	expert	qualitative	NA	species	genus	animalia	na	Fish
24819	Mo_etal	2017	Observational	Terrestrial	Sub-national	m	m	asia	China	database;rs	Quantitative	4.1:RoadRail	1	level2	RESDC	rs	quantitative	NA	kingdom	kingdom	plantae	habitat;habitat	na
24821	Mockrin_etal	2008	Observational	Terrestrial	Local	polygon	NA	africa	Congo	expert;survey	Quantitative	5.1:UseAnimals	1	level2	NA	rs	Qualitative	NA	species	class	animalia	na	mammal
24822	Mockrin_etal	2011	Observational	Terrestrial	Local	polygon	NA	africa	Congo	expert;survey	Quantitative	5.1:UseAnimals	1	level2	NA	rs	Qualitative	NA	class	class	animalia	na	mammal
24825	Mohammadi and Kaboli	2016	Observational	Terrestrial	Local	polygon	NA	asia	Iran	database	Quantitative	4.1:RoadRail	1	level2	GovernmentData	database	Qualitative	GovernmentData	species	species	animalia	na	mammal
24826	Mohammadi_etal	2018	Observational	Terrestrial	Local	m	30	asia	Iran	modelled;survey	Quantitative	4.1:RoadRail	1	level2	NA	survey	Qualitative	NA	species	species	animalia	na	mammal
24829	Mojica_etal	2016	Observational	Terrestrial	Sub-national	km2	1	north america	United States	database;rs	Quantitative	3.3:Renew	1	level2	FederalAviationAdministration;Diffendorfer_2013	rs;survey	quantitative	NA	species	species	animalia	na	bird
24832	Molinario_etal	2020	Observational	Terrestrial	Sub-national	m	30	africa	Zaire	rs	Qualitative	2.5:AgUncpec;1.1:DevResid;3.2:MinQuar;5.3:UseWood	4	level2	NA	rs	Qualitative	NA	kingdom	kingdom	plantae	forest	na
24839	Monahan and Fisichelli	2014	Observational	Terrestrial	National	polygon	NA	north america	United States	database	Quantitative	11.1:CC_Habitat	1	level2	ClimaticResearchUnit	protected_area	Qualitative	NA	other	other	other	na	na
24842	Mondal and Zhang	2018	Observational	Terrestrial	Sub-national	NA	NA	asia	India	rs	Qualitative	1.1:DevResid;1.2:DevComInd;2.1:AgNTC;2.2:AgWood	4	level2	NA	rs	Qualitative	NA	kingdom	kingdom	plantae	forest;habitat	na
24841	Mondal_etal	2017	Observational	Freshwater;Terrestrial	Local	NA	NA	asia	India	rs	Qualitative	1.4:DevUnspec;2.1:AgNTC;4.1:RoadRail;1.1:DevResid;1.2:DevComInd	5	level2	NA	protected_area	Qualitative	NA	other	other	other	na	na
W26572	Moneron_etal	2017	Observational	Terrestrial	Global	polygon	NA	africa	na	database	Quantitative	5.1:UseAnimals	1	level2	TRAFFIC	database	Qualitative	TRAFFIC	order	order	animalia	na	mammal
24843	Monette Dean	2014	Observational	Freshwater	Local	polygon	NA	north america	United States	survey	Qualitative	8.1:SDAlienInv	1	level2	NA	survey	Qualitative	NA	species	species	animalia	na	invertebrates
24847	Monteiro_etal	2018	Observational	Terrestrial	Local	km2	100	south america	Brazil	database	Qualitative	2.1:AgNTC;2.3:AgLivestock;3.2:MinQuar	3	level2	National Department of Mineral Prodiction; Brazilian Institute of Geography and Statistics	database;protected_area	qualitative	NA	kingdom	kingdom	plantae	plant	na
24849	Montevecchi_etal	2012	Observational	Marine	Sub-national	polygon	NA	north atlantic	Canada	other	Qualitative	9.2:PollIndMil	1	level2	NA	rs;survey	Qualitative	NA	species	class	animalia	na	bird
24853	Moody_etal	2017	Observational	Freshwater	Sub-national	polygon	NA	north america	United States	literature	Quantitative	8.1:SDAlienInv	1	level2	HawaiiWatershedAtlas	database	Quantitative	HawaiiWatershedAtlas	class	kingdom	animalia	na	fish;invertebrates;invertebrates;invertebrates
24856	Mora	2018	Observational	Terrestrial	National	km2	1	north america	Mexico	literature;modelled	Quantitative	1.1:DevResid;4.1:RoadRail;2.1:AgNTC;2.3:AgLivestock;1.2:DevComInd	2	level2	NA	literature	Quantitative	NA	species	order	animalia	na	mammal
24857	Moraes_etal	2017	Observational	Terrestrial	Local	polygon	m	south america	Brazil	rs	Qualitative	2.1:AgNTC;2.3:AgLivestock	2	level2	na	protected_area	qualitative	NA	other	other	other	na	na
24858	Moraes_etal	2019	Observational	Terrestrial	National	km2	1	south america	Brazil	modelled	Quantitative	8.1:SDAlienInv	1	level2	NA	database	Qualitative	IUCNredlist	species	family	animalia	na	mammal
24862	Moran and Kanemoto	2016	Observational	Freshwater;Marine;Terrestrial	Global	polygon	na	na	na	database	Quantitative	1.1:DevResid;1.2:DevComInd;2.2:AgWood;2.5:AgUncpec;4.1:RoadRail;9.7:PollUnspec	6	cumulative	IUCN;EORA	database	quantitative	IUCNredlist	kingdom	kingdom	animalia	na	animal
24863	Moran_etal	2019	Observational	Freshwater;Terrestrial	Global	arc_minutes	5	na	na	database	Qualitative	2.1:AgNTC	1	level2	WaterFootprintNetwork	database	Qualitative	IUCNredlist	class	class	animalia	na	amphibia
24867	Moreira_etal	2018	Observational	Terrestrial	Local	m	5	europe	Portugal	database	Qualitative	1.1:DevResid;2.1:AgNTC;2.3:AgLivestock;6.1:ActivRnR;4.1:RoadRail;8.1:SDAlienInv	6	level2	AzoreanRegionalForestInventory_RFI2013	database	Qualitative	ATLANTIS	kingdom	kingdom	plantae	plant	na
24868	Morelli_etal	2020	Observational	Terrestrial	Continental	km2	2500	europe	na	database;literature	Quantitative	4.1:RoadRail	1	level2	OpenStreetMap;CORINELandCOver	database	Quantitative	EuropeanOrnithologivalAtlas	class	class	animalia	na	bird
24871	Morgan_etal	2013	Observational	Terrestrial	Sub-national	polygon	NA	africa	Cameroon	expert;literature;survey	Quantitative	5.1:UseAnimals	1	level2	NA	expert;literature;survey	Quantitative	NA	species	species	animalia	na	mammal
24875	Morrison_etal	2018	Experimental	Terrestrial	Local	m	30	africa	Kenya	literature	Qualitative	8.2:SDNativProb	1	level2	NA	rs	Quantitative	NA	kingdom	kingdom	plantae	vegetation	na
24877	Morton_etal	2011	Observational	Marine	Local	polygon	NA	north pacific	Canada	survey	Qualitative	2.4:Aqua	1	level2	NA	survey	Qualitative	NA	family	family	animalia	na	Fish
24878	Mosbahi_etal	2019	Observational	Marine	Local	polygon	na	mediterranean	Tunisia	survey	Qualitative	1.2:DevComInd;4.1:RoadRail;9.1:PollDWW	2	level2	na	survey	qualitative	NA	kingdom	kingdom	animalia	na	invertebrates;animal
24879	Moullec_etal	2019	Observational	Marine	Multi-national	km2	400	africa;europe	Bosnia and Herzegovina; France; Italy; Greece; Croatia; Macedonia; Monaco;Montenegro; Spain;Slovenia;San Marino;Albania;Malta;Cyprus;Turkey;Morocco;Algeria;Tunisia;Libya;Egypt;Israel;Syria;Lebanon	modelled	Quantitative	5.4:UseAquatic	1	level2	NA	modelled	Quantitative	NA	phylum	phylum	animalia	na	fish;invertebrates;invertebrates
24881	Mozumder_etal	2014	Observational	Freshwater	Local	polygon	NA	asia	India	rs	Qualitative	9.1:PollDWW;4.1:RoadRail	2	level2	NA	pchba	Qualitative	NA	other	other	other	na	na
24885	Mucientes_etal	2009	Observational	Marine	Continental	degrees	5	north pacific;south pacific	na	database	Quantitative	5.4:UseAquatic	1	level2	Secretariat of the Pacific Community_spc.int	survey	qualitative	NA	species	species	animalia	na	Fish
24886	Mucova_etal	2018	Observational	Terrestrial	Local	m	60	africa	Mozambique	rs	Qualitative	1.1:DevResid	1	level2	NA	protected_area	Qualitative	NA	other	other	other	na	na
24888	Muhlfeld_etal	2016	Observational	Freshwater	Local	polygon	na	north america	United States	survey	Quantitative	8.1:SDAlienInv	1	level2	na	survey	qualitative	NA	species	species	animalia	na	Fish
24892	Mullet_etal	2017	Observational	Terrestrial	Local	polygon	na	north america	United States	survey	Qualitative	9.6:PollEnergy	1	level2	na	protected_area	qualitative	NA	other	other	other	na	na
24894	Munanura_etal	2013	Observational	Terrestrial	Local	polygon	NA	africa	Rwanda	expert	Qualitative	1.3:DevRnR;6.1:ActivRnR	2	level2	NA	protected_area	Qualitative	NA	other	other	other	na	na
24895	Munguía_etal	2016	Observational	Terrestrial	National	km2	1	south america	Mexico	database;modelled	Quantitative	1.1:DevResid;4.1:RoadRail;2.3:AgLivestock;3.2:MinQuar;4.2:UtilityLine;2.2:AgWood	6	level2	Various	protected_area	Qualitative	NA	other	other	other	na	na
24897	Muñoz_etal	2018	Observational	Marine	Multi-national	km2	1	mediterranean	Spain;Morocco	database;modelled	Quantitative	5.4:UseAquatic;4.3:ShipLane;3.1:OilGas;2.4:Aqua;4.2:UtilityLine	5	level2	Mediterranean International Trawling Survey Programme_MEDITS	protected_area	Qualitative	NA	other	other	other	na	na
24900	Munteanu_etal	2018	Observational	Terrestrial	Multi-national	km2	2	europe	Austria;Poland;Czech Republic; Slovakia;Hungary;Ukraine;Romania	rs	Qualitative	2.5:AgUncpec	1	level1	NA	database	Qualitative	IUCN;BirdLife	species	class	animalia	na	bird
24901	Murguía_etal	2016	Observational	Terrestrial	Global	polygon	NA	na	na	database	Qualitative	3.2:MinQuar	1	level2	RawMaterialsGroup_RMG	literature	Quantitative	NA	phylum	phylum	plantae	tracheophyta	na
26902	Murillo_et al	2008	Observational	Marine	Multi-national	NA	NA	arctic ocean	Greenland	survey	Quantitative	5.4:UseAquatic	1	level2	NA	survey	Quantitative	NA	order	class	animalia	na	invertebrates
24903	Murray_etal	2011	Observational	Freshwater;Terrestrial	National	m	250	australasia	Australia	literature;modelled	Quantitative	8.1:SDAlienInv	1	level2	na	literature	qualitative	NA	order	order	animalia	na	amphibia
24912	Mutnale_etal	2018	Observational	Freshwater;Terrestrial	Multi-national	polygon	NA	asia	India	survey	Qualitative	8.1:SDAlienInv	1	level2	NA	survey	Qualitative	NA	order	order	animalia	na	amphibia
24913	Mwendwa_etal	2020	Observational	Terrestrial	Local	polygon	NA	africa	Tanzania, United Republic of	survey	Qualitative	8.1:SDAlienInv	1	level2	NA	protected_area	Qualitative	NA	other	other	other	na	na
24917	Naderi_etal	2018	Observational	Terrestrial	National	NA	NA	asia	Iran	database	Qualitative	4.1:RoadRail;5.1:UseAnimals	2	level2	Various	database	Qualitative	NA	species	species	animalia	na	mammal
24902	Nagabhatla	2007	Observational	Freshwater;Terrestrial	Global	m	500	asia	India;Sri Lanka	rs	Qualitative	2.1:AgNTC	1	level2	NA	protected_area;rs	Qualitative	RAMSAR	kingdom	kingdom	plantae	vegetation	na
24920	Nagarajan_etal	2016	Observational	Terrestrial	Local	polygon	NA	asia	India	survey	Qualitative	8.1:SDAlienInv	1	level2	NA	survey	Qualitative	NA	species	species	animalia	na	mammal
24929	Nath_etal	2019	Observational	Terrestrial	Local	km2	1	asia	India	modelled;survey	Quantitative	8.1:SDAlienInv	1	level2	NA	protected_area	Qualitative	NA	other	other	other	na	na
24930	Naura_etal	2016	Observational	Freshwater	National	km2	1	europe	United Kingdom	literature;modelled	Quantitative	9.3:PollAgrFor	1	level2	na	survey	qualitative	NA	phylum	phylum	animalia	na	fish
24935	Nazaro_etal	2020	Observational	Terrestrial	Multi-national	km2	441	south america	Argentina;Bolivia;Paraguay	database	Quantitative	2.1:AgNTC;2.3:AgLivestock	2	cumulative	NA	modelled	Qualitative	NA	class	class	animalia	na	bird
24937	Negret_etal	2019	Observational	Terrestrial	National	km2	10	south america	Colombia	database	Quantitative	4.1:RoadRail;2.1:AgNTC;3.2:MinQuar;3.1:OilGas;6.2:WarConflict	5	cumulative	Various	database;pchba	Quantitative	BiodiversityHotspots;IDEAM	kingdom	kingdom	plantae	forest	na
24944	Nelson and Burnside	2019	Observational	Marine	Local	km2	1	north atlantic	United Kingdom	survey	Qualitative	5.4:UseAquatic	1	level2	NA	literature;modelled	Quantitative	NA	domain	domain	animalia;plantae	plant	animal
24943	Nelson_etal	2015	Observational	Terrestrial	Local	polygon	na	north america	Canada	database;rs	Qualitative	4.1:RoadRail	1	level2	Alberta Environment and Sustainable Resource Development	database	qualitative	NA	species	species	animalia	na	mammal
24945	Nematollahi_etal	2020	Observational	Terrestrial	Sub-national	km2	1	asia	Iran	database	Qualitative	1.1:DevResid;2.5:AgUncpec;3.2:MinQuar;4.1:RoadRail	4	level2	Various	protected_area	Qualitative	NA	other	other	other	na	na
24951	Neumann_etal	2017	Observational	Marine	National	km2	400	north atlantic	Germany	database;modelled	Quantitative	5.4:UseAquatic	1	level2	ICES_2015_2016	survey	qualitative	NA	kingdom	kingdom	animalia	na	fish;invertebrates
24956	Newell	2011	Observational	Terrestrial	Local	polygon	NA	australasia	Australia	survey	Qualitative	8.1:SDAlienInv	1	level2	NA	protected_area	Qualitative	NA	other	other	other	na	na
24959	Nguyen	2017	Observational	Terrestrial	Local	m	0.5	asia	Brunei;Indonesia;Malaysia	rs	Qualitative	2.5:AgUncpec;5.3:UseWood	2	level2	na	rs	qualitative	NA	phylum	phylum	plantae	forest	na
24962	Nickel Barry_etal	2020	Observational	Terrestrial	Local	km2	1	north america	United States	database;survey	Quantitative	1.1:DevResid;1.2:DevComInd;4.1:RoadRail;6.1:ActivRnR	4	level2	NA	survey	Qualitative	NA	order	order	animalia	na	mammal
24963	Nielsen_etal	2004	Observational	Terrestrial	Sub-national	NA	NA	north america	Canada	literature	Quantitative	5.1:UseAnimals;4.1:RoadRail;6.3:Other	3	cumulative	NA	literature	Quantitative	NA	species	species	animalia	na	mammal
24966	Nieman_etal	2019	Observational	Terrestrial	Local	NA	NA	africa	South Africa	expert	Quantitative	5.1:UseAnimals	1	level2	NA	expert	Quantitative	NA	class	class	animalia	na	mammal
24971	Niphadkar_etal	2017	Observational	Terrestrial	Local	m	2	asia	India	rs	Qualitative	8.1:SDAlienInv	1	level2	NA	protected_area	Qualitative	NA	other	other	other	na	na
24974	Nituch_etal	2011	Observational	Terrestrial	Sub-national	polygon	NA	north america	Canada	survey	Quantitative	8.1:SDAlienInv	1	level2	NA	survey	Quantitative	NA	species	species	animalia	na	mammal
24977	Noble_etal	2020	Observational	Marine	Local	polygon	na	south pacific	Australia	expert	Qualitative	2.4:Aqua;3.2:MinQuar;5.4:UseAquatic;6.1:ActivRnR;9.3:PollAgrFor	5	cumulative	na	expert	qualitative	NA	phylum	phylum	animalia	na	fish;mammal;reptile
24978	Nogueira_etal	2010	Observational	Freshwater	National	NA	NA	south america	Brazil	database	Qualitative	7.2:WaterSystem	1	level2	NA	literature	Qualitative	NA	phylum	phylum	animalia	na	fish
24991	Northrup_etal	2019	Observational	Terrestrial	Sub-national	NA	NA	north america	United States	rs	Qualitative	2.2:AgWood;5.3:UseWood	2	level2	NA	database	Qualitative	USBreedingBirdSurvey	class	class	animalia	na	bird
W26573	Nowell_etal	2016	Observational	Terrestrial	Multi-national	polygon	NA	asia	Afghanistan;Bhutan;China;India;Kazakhstan;Kyrgyzstan;Mongolia;Nepal;Pakistan;Russia;Tajikistan;Uzbekistan	literature	Qualitative	5.1:UseAnimals	1	level2	NA	literature	Qualitative	NA	species	species	animalia	na	mammal
25005	O’leary_etal	2019	S_Review	Marine	Multi-national	polygon	na	indian ocean;north atlantic;south atlantic;south pacific;southern ocean	Gibraltar;Cyprus;Chagos Archipelago;Tristan da Cunha;South Georgia and the South Sandwich Islands;Falkland / Malvinas Islands;Antarctica;Pitcairn;Saint Helena;Ascension;Bermuda;Cayman Islands;British Virgin Islands;Anguilla;Montserrat;Turks and Caicos Islands	literature	Qualitative	11.1:CC_Habitat;11.3:CC_Temp;4.3:ShipLane;5.4:UseAquatic;8.1:SDAlienInv;9.1:PollDWW;9.2:PollIndMil;9.3:PollAgrFor;9.6:PollEnergy	9	cumulative	na	literature	qualitative	NA	domain	domain	animalia;plantae	plant	animal
25008	Obusan_etal	2016	Observational	Marine	National	polygon	na	south china sea	Philippines	database	Quantitative	5.4:UseAquatic	1	cumulative	Bureau of Fisheries and Aquatic Resources; Philippine Marine Mammal Stranding Network	database	quantitative	NA	order	order	animalia	na	mammal
25010	Ochoa-Ochoa_etal	2011	Observational	Freshwater;Terrestrial	National	polygon	na	north america	Mexico	literature;modelled	Quantitative	1.4:DevUnspec;4.1:RoadRail	2	cumulative	na	database	quantitative	NA	class	class	animalia	na	amphibia
25012	O'farrell_etal	2010	Observational	Terrestrial	Sub-national	polygon	NA	africa	South Africa	literature	Qualitative	2.3:AgLivestock;1.3:DevRnR	2	level2	NA	pchba	Qualitative	SKEP_2003	other	other	other	na	na
25026	Ondei_etal	2019	Observational	Terrestrial	National	polygon	NA	australasia	Australia	database	Quantitative	8.1:SDAlienInv;1.1:DevResid;1.2:DevComInd;2.1:AgNTC;2.3:AgLivestock;4.1:RoadRail;3.2:MinQuar	7	cumulative	AustralianLandUseClassification	database	Quantitative	Atlas of Living Australia	class	domain	animalia;plantae	plant	mammal;bird;amphibia;reptile
25028	Onmu? and Siki	2013	Observational	Freshwater;Marine;Terrestrial	Local	km2	1	asia	Turkey	survey	Quantitative	1.1:DevResid;1.2:DevComInd;2.3:AgLivestock;5.2:UsePlant;9.7:PollUnspec	5	level2	na	survey	quantitative	NA	class	class	animalia	na	bird
25030	Onyia_etal	2018	Experimental	Terrestrial	Local	NA	NA	africa	Nigeria	survey	Qualitative	9.2:PollIndMil	1	level2	NA	rs;survey	Quantitative	NA	kingdom	kingdom	plantae	tracheophyta	na
W26582	Opperman_etal	2019	Observational	Freshwater	Multi-national	polygon	NA	asia	Myanmar (Burma);Thailand;Laos;Vietnam;Cambodia	literature	Qualitative	7.2:WaterSystem	1	level2	NA	pchba	Qualitative	NA	other	other	other	na	na
25033	Orgiazzi_etal	2016	Observational	Terrestrial	Continental	m	500	europe	na	expert	Qualitative	8.1:SDAlienInv;11.1:CC_Habitat;1.4:DevUnspec;9.2:PollIndMil;5.5:UseUnspec;8.3:Genes;9.6:PollEnergy	7	cumulative	NA	expert	Qualitative	NA	kingdom	kingdom	animalia	na	animal
25037	Ortiz Andrea	2019	Observational	Terrestrial	National	polygon	NA	asia	Philippines	database	Qualitative	2.1:AgNTC	1	level2	PSA	database;protected_area	Qualitative	GBIF;Birdlife	domain	domain	animalia;plantae	tracheophyta	bird;mammal;reptile
25042	Overmars_etal	2014	Observational	Freshwater;Terrestrial	Continental	km2	2500	europe	na	database	Quantitative	2.5:AgUncpec	1	level1	BIOSCORE	database	Quantitative	BIOSCORE	domain	domain	animalia;plantae	tracheophyta	mammal;reptile;bird;invertebrates;fish;animal
25049	Padalia and Bahuguna	2017	Observational	Terrestrial	Sub-national	km2	km2	asia	India	modelled;survey	Qualitative	8.1:SDAlienInv	1	level2	na	modelled;survey	qualitative	NA	phylum	phylum	plantae	tracheophyta;vegetation;tracheophyta	na
25051	Paffetti_etal	2018	Observational	Terrestrial	Local	m	1	europe	Italy	rs;survey	Qualitative	2.2:AgWood;8.3:Genes	2	level2	na	rs;survey	qualitative	NA	species	genus	plantae	magnoliopsida	na
25052	Pairaud_etal	2014	Observational	Marine	Multi-national	km2	100	mediterranean	France;Italy;Spain	database	Quantitative	11.3:CC_Temp	1	level2	T-MedNet	database;survey	Qualitative	observadoresdelmar.ex;progettomac.it	species	species	animalia	na	invertebrates
25054	Palacios-Torres_etal	2020	Observational	Freshwater	Sub-national	polygon	NA	south america	Colombia	survey	Qualitative	3.2:MinQuar	1	level2	NA	survey	Qualitative	NA	phylum	phylum	animalia	na	fish
25058	Paniw_etal	2015	Observational	Terrestrial	Multi-national	m	250	africa;europe	Spain;Portugal;Morocco	database;modelled	Quantitative	1.4:DevUnspec;2.5:AgUncpec;3.4:EnergUnspec;4.5.UnspecLine	4	cumulative	CORINELandCOver;HII_WildlifeConservationSocietyand Columbia University 2005	survey	Qualitative	NA	species	species	plantae	magnoliopsida	na
25059	Panlasigui_etal	2018	Observational	Freshwater	National	polygon	na	north america	United States	database	Quantitative	8.1:SDAlienInv	1	level2	Various	database	quantitative	IUCNredlist	phylum	phylum	animalia	na	amphibia;fish;invertebrates;reptile
25061	Paredes_etal	2019	Observational	Freshwater	Local	polygon	NA	europe	Spain	survey	Quantitative	9.1:PollDWW;9.3:PollAgrFor	2	level2	NA	protected_area;survey	Qualitative	NA	species	order	plantae	liliopsida	na
25065	Parmenter_etal	2003	Observational	Terrestrial	Sub-national	ha	2.25	north america	United States	rs	Qualitative	1.1:DevResid;2.1:AgNTC;2.3:AgLivestock;5.3:UseWood	4	level2	na	protected_area;rs	qualitative	NA	phylum	phylum	plantae	habitat	na
25066	Parnell_etal	2010	Observational	Marine	Local	polygon	NA	north atlantic	United States	expert;literature;survey	Quantitative	5.4:UseAquatic	1	level2	NA	expert;literature;survey	Qualitative	NA	family	kingdom	animalia	na	fish;invertebrates;invertebrates
25067	Parravicini_etal	2012	Observational	Marine	Local	m2	250	mediterranean	Italy	expert	Quantitative	4.3:ShipLane;1.2:DevComInd;4.2:UtilityLine;1.1:DevResid;5.4:UseAquatic;6.1:ActivRnR	6	level2	NA	protected_area	Qualitative	NA	other	other	other	na	na
25068	Parry_etal	2009	Observational	Terrestrial	Local	polygon	NA	south america	Brazil	expert	Qualitative	5.1:UseAnimals	1	level2	NA	expert	Qualitative	NA	phylum	phylum	animalia	na	chordata
25071	Parsons_etal	2014	Observational	Terrestrial	Local	NA	NA	africa	Tanzania, United Republic of	rs;survey	Qualitative	8.1:SDAlienInv	1	level2	NA	protected_area;survey	Qualitative	NA	species	species	animalia	na	mammal
25072	Partelow_etal	2015	Observational	Marine	Global	polygon	na	na	na	literature;modelled	Qualitative	4.3:ShipLane;5.4:UseAquatic;8.1:SDAlienInv;9.1:PollDWW;9.2:PollIndMil;9.3:PollAgrFor	6	cumulative	na	protected_area	qualitative	NA	other	other	other	na	na
25073	Paschoalini_etal	2020	Observational	Freshwater	Local	polygon	NA	south america	Brazil	survey	Qualitative	7.2:WaterSystem	1	level2	NA	survey	Qualitative	NA	species	species	animalia	na	mammal
25075	Pascual-Rico_etal	2020	Observational	Terrestrial	Local	polygon	NA	europe	Spain	survey	Qualitative	8.1:SDAlienInv	1	level2	NA	survey	Qualitative	NA	species	species	animalia	na	mammal
25076	Pasha_etal	2020	Observational	Terrestrial	Sub-national	m	23.5	asia	India	rs;survey	Qualitative	2.1:AgNTC	1	level2	NA	pchba	Qualitative	BiodiversityHotspot	other	other	other	na	na
25077	Pasher_etal	2013	Observational	Terrestrial	Sub-national	m	30	north america	Canada	rs	Qualitative	1.1:DevResid;1.2:DevComInd;2.1:AgNTC;2.3:AgLivestock;3.1:OilGas;3.2:MinQuar;4.1:RoadRail;4.2:UtilityLine;7.2:WaterSystem	10	level2	na	literature	qualitative	CaribouScienceAssessmnet	species	species	animalia	na	mammal
25078	Pasqualini_etal	2011	Observational	Terrestrial	Local	polygon	NA	europe	France	database;expert	Quantitative	6.1:ActivRnR;5.3:UseWood	2	level2	ODARC	database	Qualitative	NA	species	species	plantae	pinopsida	na
25080	Patino and Estupinan-Suarez	2016	Observational	Freshwater;Terrestrial	National	km2	100	south america	Colombia	literature	Qualitative	2.3:AgLivestock;2.1:AgNTC;7.1:FireSystem;1.1:DevResid;3.2:MinQuar;2.2:AgWood;1.4:DevUnspec	7	level2	HumboltInstitute_2015;IDEAM2010	literature	Qualitative	HumboltInstitute_2015;IDEAM2010	kingdom	kingdom	plantae	habitat	na
25082	Patrizzi and Dobrovolski	2018	Observational	Marine	National	arc_minutes	5	north atlantic;south atlantic	Brazil	database	Qualitative	1.2:DevComInd;3.1:OilGas;4.3:ShipLane;5.4:UseAquatic;8.1:SDAlienInv;9.3:PollAgrFor;11.1:CC_Habitat;11.3:CC_Temp;11.5:CC_other	9	cumulative	Halpern et al 2015	database	Qualitative	NA	class	class	animalia	na	invertebrates
25083	Pattanaik_etal	2008	Observational	Marine;Terrestrial	Local	m	57	asia	India	rs	Qualitative	2.5:AgUncpec;2.4:Aqua;2.2:AgWood	3	level2	NA	rs	Qualitative	NA	phylum	phylum	plantae	mangrove	na
25084	Pattanaik_etal	2011	Observational	Terrestrial	Local	m	80	asia	India	rs	Qualitative	2.5:AgUncpec	1	level1	NA	rs	Qualitative	NA	kingdom	kingdom	plantae	forest	na
25086	Patthey_etal	2008	Experimental	Terrestrial	Local	m2	625	europe	Switzerland	modelled	Qualitative	1.3:DevRnR	1	level2	NA	survey	Quantitative	NA	species	species	animalia	na	bird
25088	Pauchard_etal	2003	Observational	Terrestrial	Local	NA	NA	north america	United States	survey	Qualitative	8.1:SDAlienInv	1	level2	NA	protected_area	Qualitative	NA	other	other	other	na	na
25089	Paudel	2012	Observational	Terrestrial	Local	polygon	NA	asia	Nepal	expert	Qualitative	5.1:UseAnimals	1	level2	NA	protected_area;survey	Qualitative	NA	class	class	animalia	na	mammal
25099	Peck_etal	2011	Observational	Terrestrial	Sub-national	polygon	NA	south america	Ecuador	modelled	Quantitative	5.1:UseAnimals	1	level2	NA	protected_area;survey	Qualitative	NA	species	species	animalia	na	mammal
25101	Pedroni	2010	Observational	Terrestrial	Multi-national	polygon	NA	north america;south america	Ecuador;United States	rs	Qualitative	3.1:OilGas	1	level2	NA	protected_area	Qualitative	NA	other	other	other	na	na
25112	Penney and Guinotte	2013	Observational	Marine	Sub-national	km2	1	south pacific	New Zealand	database	Quantitative	5.4:UseAquatic	1	level2	Various	modelled	Quantitative	NA	order	order	animalia	na	invertebrates
25114	Pennino_etal	2017	Observational	Marine	Sub-national	km2	16	mediterranean	Italy	modelled;survey	Quantitative	4.3:ShipLane	1	level2	NA	modelled;survey	Quantitative	NA	species	order	animalia	na	mammal
25118	Peregrym_etal	2020	Observational	Marine	Multi-national	polygon	NA	mediterranean	Italy;Greece;Spain;France;Cyprus	database	Qualitative	9.6:PollEnergy	1	level2	WorldAtlasofArtificialSkyBrightness	pchba	Qualitative	BiodiversityHotspot	other	other	other	na	na
25120	Pereira_etal	2020	Observational	Terrestrial	Local	polygon	NA	south america	Brazil	survey	Qualitative	4.2:UtilityLine	1	level2	NA	survey	Qualitative	NA	species	species	animalia	na	mammal
25122	Pérez-García_etal	2017	Observational	Terrestrial	Sub-national	km2	1	europe	Spain	literature;modelled	Qualitative	4.2:UtilityLine	1	level2	NA	literature	Qualitative	NA	class	class	animalia	na	bird
25123	Périquet_etal	2018	Observational	Terrestrial	National	polygon	na	africa	South Africa	survey	Qualitative	4.1:RoadRail	1	level2	na	survey	qualitative	NA	class	class	animalia	na	mammal
25124	Peristeraki_etal	2020	Observational	Marine	Multi-national	polygon	NA	mediterranean	Turkey;Greece;Italy	database;rs	Quantitative	5.4:UseAquatic	1	level2	MEDITS	database	Qualitative	MEDITS	class	class	animalia	na	Fish
25127	Pertierra_etal	2017	Observational	Terrestrial	National	km2	2500	antarctica	Antarctica	database;modelled	Quantitative	1.1:DevResid;1.3:DevRnR;6.1:ActivRnR;6.3:Other	4	cumulative	Various	pchba	Qualitative	ImportantBirdAreas	other	other	other	na	na
25130	Peterson_etal	2006	Observational	Terrestrial	Sub-national	polygon	NA	north america	United States	database;modelled	Qualitative	8.3:Genes	1	level2	DepartmentofNaturalResources	database	Qualitative	Dept.NaturalResources	species	species	animalia	na	invertebrates
25133	Petit and Elbersen	2006	Observational	Terrestrial	Continental	km2	25	europe	na	database;modelled	Qualitative	2.1:AgNTC;2.3:AgLivestock;9.3:PollAgrFor	3	level2	EuropeanLivestockPolicyEvaluationNetwork_ELPEN	database	qualitative	Natura2000;CORINE	kingdom	kingdom	plantae	habitat	na
25137	Petrossian	2015	Observational	Marine	Global	NA	NA	na	na	database	Qualitative	5.4:UseAquatic	1	level2	Various	database	Qualitative	TheSeaAroundUsProject	phylum	phylum	animalia	na	fish
25138	Petrozzi_etal	2018	Observational	Terrestrial	Multi-national	km2	100	africa	Algeria;Benin;Burkina Faso;Cameroon;Chad;Mali;Mauritania;Niger;Nigeria;Senegal;Sudan	literature	Quantitative	2.3:AgLivestock;7.1:FireSystem	2	level2	na	literature;survey	qualitative	NA	species	species	animalia	na	reptile
25139	Petz_etal	2014	Observational	Terrestrial	Global	degrees	30	na	na	database	Quantitative	2.3:AgLivestock	1	level2	Various	modelled	Quantitative	NA	domain	domain	animalia;plantae	ecosystem	ecosystem
25145	Phipps_etal	2013	Observational	Terrestrial	Multi-national	polygon	na	africa	Botswana;Lesotho;Mozambique;Namibia;South Africa;Swaziland;Zimbabwe	database	Qualitative	4.2:UtilityLine	1	level2	AfricaInfrastructureProgram;EnvironmentalInformationService	database;protected_area;rs;survey	qualitative	IUCNredlist	species	species	animalia	na	bird
25146	Phoenix_etal	2006	Observational	Terrestrial	Global	degrees	5	na	na	modelled	Quantitative	9.5:PollAir	1	level2	NA	pchba	Qualitative	BiodiversityHotspot	other	other	other	na	na
25150	Pidgeon_etal	2015	Observational	Terrestrial	Multi-national	polygon	NA	south america	Bolivia;Argentina	literature	Qualitative	5.1:UseAnimals	1	level2	NA	literature;modelled	Quantitative	NA	species	species	animalia	na	bird
25153	Pierre_etal	2018	Observational	Terrestrial	Sub-national	km2	1	north america	United States	database;modelled	Quantitative	2.1:AgNTC;2.3:AgLivestock;3.1:OilGas;3.3:Renew;4.2:UtilityLine;4.1:RoadRail;1.1:DevResid;1.2:DevComInd	8	cumulative	Various	literature	Qualitative	NA	species	species	animalia	na	reptile
25156	Pikesley_etal	2015	Observational	Marine	Multi-national	km2	81	north atlantic	Cape Verde;Gambia;Sierra Leone;Mauritania;Senegal;Guinea-Bissau;Guinea;Liberia;Western Sahara	database	Quantitative	5.4:UseAquatic	1	level2	FAO;CECAF	rs;survey	Quantitative	NA	species	species	animalia	na	reptile
25157	Pikesley_etal	2016	Observational	Marine	Sub-national	km2	200	north atlantic	United Kingdom	literature	Quantitative	5.4:UseAquatic	1	level2	NA	survey	Quantitative	NA	species	species	animalia	na	invertebrates
25158	Pilcher_etal	2017	Observational	Marine	National	NA	NA	south china sea	Thailand	expert	Quantitative	5.4:UseAquatic	1	level2	NA	expert	Quantitative	NA	species	species	animalia	na	mammal
25159	Pilot_etal	2018	Observational	Terrestrial	Continental	polygon	NA	asia;europe	na	database	Qualitative	8.1:SDAlienInv	1	level2	vonHoldt_2010	database	Qualitative	vonholdt_2010	species	species	animalia	na	mammal
25162	Pinho_etal	2018	Observational	Terrestrial	National	polygon	NA	europe	Portugal	expert	Qualitative	9.5:PollAir	1	level2	NA	pchba	Qualitative	Natura2000	other	other	other	na	na
25165	Pinto_etal	2020	Observational	Terrestrial	Continental	km2	10000	south america	na	literature	Quantitative	4.1:RoadRail	1	level2	NA	literature	Qualitative	NA	phylum	phylum	animalia	na	chordata
25166	Piqueray_etal	2008	Observational	Terrestrial	National	polygon	na	europe	Belgium	database;survey	Qualitative	8.1:SDAlienInv	1	level2	Various (see Study Area)	pchba	qualitative	BiodiversityHotspot	other	other	other	na	na
25169	Pirotta_etal	2018	Observational	Marine	Sub-national	arc_seconds	30	arctic ocean	Canada	database	Quantitative	4.3:ShipLane	1	level2	NA	rs;survey	Quantitative	NA	species	species	animalia	na	mammal
25172	Pitman_etal	2015	Observational	Terrestrial	Sub-national	polygon	NA	africa	South Africa	database	Qualitative	5.1:UseAnimals	1	level2	LimpopoDepartmentofEconomicDevelopment,EnvironmentAndTourism_LEDET	database	Qualitative	LEDET	species	species	animalia	na	mammal
25175	Plaza_etal	2019	Observational	Terrestrial	Global	polygon	NA	na	na	literature	Qualitative	9.3:PollAgrFor;5.1:UseAnimals	2	level2	NA	database	Qualitative	NationalGeographic	order	order	animalia	na	bird
25178	Plumptre_etal	2014	Observational	Terrestrial	Multi-national	m	62500	africa	Burundi;Rwanda;Uganda;Zaire	modelled;survey	Quantitative	2.1:AgNTC;2.2:AgWood;2.3:AgLivestock;3.2:MinQuar;5.1:UseAnimals;5.2:UsePlant;5.3:UseWood	7	cumulative	na	protected_area	qualitative	NA	other	other	other	na	na
25182	Polaina_etal	2016	Observational	Terrestrial	Global	degrees	1	na	na	modelled	Quantitative	2.3:AgLivestock;2.1:AgNTC;1.1:DevResid	3	cumulative	NA	database	Quantitative	IUCN	class	class	animalia	na	mammal
25188	Ponnampalam_etal	2015	Observational	Marine	Local	NA	NA	south china sea	Malaysia	rs	Qualitative	4.3:ShipLane	1	level2	NA	rs	Qualitative	NA	species	phylum	animalia	na	mammal;reptile
25189	Pontius_etal	2008	Observational	Terrestrial	Sub-national	m	1	north america	United States	rs;survey	Quantitative	8.1:SDAlienInv	1	level2	NA	rs;survey	Qualitative	NA	genus	genus	plantae	magnoliopsida	na
25190	Poor_etal	2019	Observational	Terrestrial	Local	m	30	asia	Indonesia	rs	Qualitative	4.1:RoadRail;2.2:AgWood	2	level2	NA	protected_area;rs	Qualitative	NA	kingdom	kingdom	plantae	forest	na
25191	Poos_etal	2010	Observational	Freshwater	Sub-national	polygon	NA	north america	Canada	survey	Qualitative	8.1:SDAlienInv	1	level2	NA	literature	Qualitative	NA	kingdom	kingdom	animalia	na	fish;invertebrates
25193	Porobic_etal	2019	Observational	Marine	Sub-national	polygon	NA	south pacific	Chile	modelled	Qualitative	5.4:UseAquatic	1	level2	NA	modelled	Qualitative	NA	kingdom	kingdom	animalia	na	fish;invertebrates;invertebrates;mammal;invertebrates;invertebrates;bird
25200	Potter_etal	2019	Observational	Terrestrial	National	polygon	NA	north america	United States	literature	Quantitative	8.1:SDAlienInv;8.2:SDNativProb	1	level1	NA	literature	Quantitative	NA	kingdom	kingdom	plantae	tracheophyta	na
25211	Preece	2007	Observational	Terrestrial	Local	m	500	australasia	Australia	modelled;rs	Qualitative	4.1:RoadRail;8.1:SDAlienInv	2	level2	na	database	qualitative	QPWS	species	species	animalia	na	mammal
25216	Pretorius_etal	2019	Observational	Terrestrial	Sub-national	polygon	NA	africa	South Africa	literature	Qualitative	2.5:AgUncpec	1	level2	DeKlerk_2003	rs;survey	Qualitative	NA	species	species	animalia	na	mammal
25221	Price_etal	2011	Observational	Freshwater	Sub-national	polygon	NA	north america	Canada	survey	Qualitative	2.4:Aqua	1	level2	NA	survey	Qualitative	NA	family	family	animalia	na	Fish
25223	Proctor_etal	2015	Observational	Terrestrial	Sub-national	polygon	NA	north america	Canada;United States	rs	Qualitative	4.1:RoadRail	1	level2	NA	modelled;rs;survey	Qualitative	NA	species	species	animalia	na	mammal
25225	Prosser_etal	2016	Observational	Terrestrial	National	km2	1	asia	China	modelled	Quantitative	8.1:SDAlienInv	1	level2	NA	modelled	Qualitative	NA	species	class	animalia	na	bird
25229	Pullanikkatil_etal	2016	Observational	Freshwater;Terrestrial	Local	polygon	NA	africa	Malawi	rs	Qualitative	1.1:DevResid;2.1:AgNTC;4.1:RoadRail	3	level2	NA	pchba	Qualitative	RAMSAR	other	other	other	na	na
25230	Pullanikkatil_etal	2020	Observational	Freshwater;Terrestrial	Local	polygon	NA	africa	Malawi	rs	Qualitative	1.1:DevResid;2.1:AgNTC	2	level2	NA	pchba	Qualitative	RAMSAR	other	other	other	na	na
25232	Pupina_etal	2018	Observational	Freshwater	National	polygon	arc-minutes	europe	Latvia	literature	Qualitative	8.1:SDAlienInv	1	level2	na	literature	qualitative	NA	species	species	animalia	na	amphibia
25233	Purroy_etal	2014	Observational	Marine	Local	m	500	mediterranean	Spain	expert	Quantitative	5.4:UseAquatic	1	level2	NA	literature	Qualitative	NA	order	domain	animalia;plantae	liliopsida	invertebrates;invertebrates;fish
25234	Pusparini_etal	2018	Observational	Terrestrial	Local	polygon	NA	asia	Indonesia	survey	Quantitative	5.1:UseAnimals	1	level2	NA	survey	Qualitative	NA	species	species	animalia	na	mammal
25240	Qiuqin and Tianzhu	2018	Observational	Terrestrial	Local	polygon	NA	asia	China	rs	Qualitative	1.4:DevUnspec;2.1:AgNTC	2	level1	NA	rs	Qualitative	NA	kingdom	kingdom	plantae	habitat;habitat	na
25241	Qu_etal	2018	Observational	Terrestrial	Sub-national	km2	1	asia	China	rs	Qualitative	2.5:AgUncpec	1	level1	NA	rs	Qualitative	NA	kingdom	kingdom	plantae	forest;habitat;vegetation	na
25242	Quadroni_etal	2017	Observational	Freshwater	Local	polygon	NA	europe	Italy	survey	Qualitative	7.2:WaterSystem	1	level2	NA	survey	Qualitative	NA	kingdom	kingdom	animalia	na	invertebrates
25246	Queiroz_etal	2016	Observational	Marine	Global	degrees	1	na	na	rs	Quantitative	5.4:UseAquatic	1	level2	NA	rs	Quantitative	NA	class	class	animalia	na	Fish
25247	Queiroz_etal	2019	Observational	Marine	Global	degrees	1	na	na	rs	Quantitative	5.4:UseAquatic	1	level2	Automatic Identification System; Global Fishing Watch	rs;survey	quantitative	NA	species	class	animalia	na	Fish
25266	Rahman_etal	2020	S_Review	Freshwater;Terrestrial	Continental	polygon	NA	asia	na	literature	Quantitative	8.1:SDAlienInv	1	level2	NA	literature	Qualitative	NA	class	class	animalia	na	amphibia
25268	Raimondo_etal	2019	Observational	Freshwater;Terrestrial	Sub-national	polygon	na	north america	United States	database	Qualitative	2.1:AgNTC	1	level2	GovernmentData	literature	qualitative	NA	kingdom	kingdom	animalia	na	animal
25270	Rajah_etal	2020	Observational	Terrestrial	Local	m	20	africa	South Africa	rs	Qualitative	8.1:SDAlienInv	1	level2	NA	rs	Qualitative	NA	kingdom	kingdom	plantae	vegetation	na
25274	Ramachandra_etal	2016	Observational	Terrestrial	Sub-national	NA	NA	asia	India	rs	Qualitative	1.4:DevUnspec;2.1:AgNTC	2	level1	NA	rs	Qualitative	NA	order	kingdom	plantae	forest;habitat	na
25275	Ramachandra_etal	2018	Observational	Terrestrial	Local	NA	NA	asia	India	rs	Qualitative	1.4:DevUnspec;2.5:AgUncpec;2.2:AgWood	3	level1	NA	protected_area;rs	Qualitative	NA	kingdom	kingdom	plantae	forest	na
25276	Ramachandran_etal	2018	Observational	Terrestrial	Sub-national	NA	NA	asia	India	rs	Qualitative	1.1:DevResid;2.5:AgUncpec	2	level1	NA	modelled;rs	Qualitative	NA	kingdom	kingdom	plantae	forest;vegetation;habitat	na
25278	Ramirez_etal	2018	Observational	Marine	Multi-national	degrees	0.25	mediterranean	Bosnia and Herzegovina; France; Italy; Greece; Croatia; Macedonia; Monaco;Montenegro; Spain;Slovenia;San Marino;Albania;Malta;Cyprus;Turkey;Morocco;Algeria;Tunisia;Libya;Egypt;Israel;Syria;Lebanon	database;rs	Quantitative	11.1:CC_Habitat;9.7:PollUnspec;5.4:UseAquatic	3	level2	NOAA;GlobalFishingWatch	pchba	Qualitative	BiodiversityHotspot	other	other	other	na	na
25283	Ramirez-Villegas_etal	2012	Observational	Terrestrial	Continental	degrees	0.5	south america	na	literature	Quantitative	1.4:DevUnspec;2.1:AgNTC;2.3:AgLivestock;3.1:OilGas;7.1:FireSystem	5	cumulative	Jarvis_etal2010	database;protected_area	qualitative	GBIF.org	kingdom	kingdom	plantae	plant	na
25286	Ramos-Merchante and Prenda	2018	Observational	Freshwater	Sub-national	polygon	NA	europe	Spain	survey	Quantitative	8.1:SDAlienInv	1	level2	NA	survey	Quantitative	NA	class	class	animalia	na	fish
25287	Ramp_etal	2006	Observational	Terrestrial	Local	m	300	australasia	Australia	survey	Quantitative	4.1:RoadRail	1	level2	NA	protected_area;survey	Quantitative	NA	class	phylum	animalia	na	mammal;bird
25292	Rao and Pant	2001	Observational	Freshwater;Terrestrial	Local	NA	NA	asia	India	rs	Qualitative	2.1:AgNTC;2.3:AgLivestock	2	level2	NA	rs	Qualitative	NA	kingdom	kingdom	plantae	forest	na
25296	Rashid_etal	2013	Observational	Terrestrial	Sub-national	NA	NA	asia	India	rs;survey	Qualitative	2.5:AgUncpec;2.2:AgWood;1.1:DevResid	3	level2	NA	rs;survey	Qualitative	NA	species	kingdom	plantae	forest;pinopsida	na
25297	Rashid_etal	2020	Observational	Terrestrial	Local	m	30	asia	Bangladesh	database;rs	Qualitative	6.2:WarConflict	1	level2	RRRC-ISCG	rs	Qualitative	NA	kingdom	kingdom	plantae	vegetation	na
25298	Rashidi_etal	2016	Observational	Terrestrial	Sub-national	polygon	na	africa	Kenya	database;expert;modelled	Quantitative	5.1:UseAnimals	1	level2	KenyaWildlifeService	database;expert;modelled	qualitative	NA	species	species	animalia	na	mammal
25299	Rasmussen_etal	2013	Observational	Freshwater	Local	polygon	NA	europe	Denmark	survey	Qualitative	9.7:PollUnspec;1.1:DevResid;2.5:AgUncpec	3	level2	NA	survey	Qualitative	NA	kingdom	kingdom	animalia	na	invertebrates
W26590	Ratsimbazafy_etal	2016	Observational	Marine	Local	polygon	NA	indian ocean	Madagascar	expert	Qualitative	5.4:UseAquatic	1	level2	NA	expert	Qualitative	NA	species	species	animalia	na	invertebrates
25304	Rattner_etal	2000	S_Review	Marine;Terrestrial	Sub-national	polygon	na	north atlantic	United States	database;literature	Quantitative	9.7:PollUnspec	1	level2	Contaminant Exposure and Effects - Terrestrial vertebrates	database;literature	qualitative	NA	class	phylum	animalia	na	chordata
25308	Rayan and Linkie	2015	Observational	Terrestrial	Local	km2	4	asia	Malaysia	survey	Qualitative	5.1:UseAnimals	1	level2	NA	survey	Qualitative	NA	species	species	animalia	na	mammal
25309	Razgour_etal	2018	Observational	Terrestrial	Multi-national	km2	1	europe	United Kingdom;Spain;France	database;modelled	Quantitative	11.1:CC_Habitat	1	level2	WorldClim	survey	Qualitative	NA	species	species	animalia	na	mammal
25313	Reddy_etal	2014	Observational	Terrestrial	Sub-national	km2	25	asia	India	rs	Qualitative	7.1:FireSystem;8.1:SDAlienInv	2	level2	NA	rs	Qualitative	NA	kingdom	kingdom	plantae	forest	na
25315	Redfern_etal	2012	Observational	Marine	Sub-national	km2	4	north pacific	United States	rs	Qualitative	4.3:ShipLane	1	level2	AIS	survey	Quantitative	NA	species	order	animalia	na	mammal
25317	Reece_etal	2013	Observational	Marine;Terrestrial	Local	polygon	NA	north atlantic	United States	survey	Qualitative	11.1:CC_Habitat	1	level2	NA	database	Qualitative	UCFMarineTurtleResearchGroup	species	species	animalia	na	reptile
25324	Reina-Rodríguez and Soriano	2008	Observational	Marine	Local	polygon	NA	mediterranean	Spain	rs	Qualitative	2.2:AgWood;2.1:AgNTC;1.3:DevRnR	3	level2	NA	rs	Qualitative	NA	order	kingdom	plantae	forest;vegetation	na
25327	Reisland and Lambert	2016	Observational	Terrestrial	Local	NA	NA	asia	Indonesia	survey	Quantitative	6.1:ActivRnR	1	level2	NA	rs;survey	Quantitative	NA	species	species	animalia	na	mammal
25336	Revuelta_etal	2018	Observational	Marine	Local	polygon	NA	mediterranean	Spain	expert	Qualitative	5.4:UseAquatic;1.2:DevComInd	2	level2	NA	expert	Qualitative	NA	species	species	animalia	na	mammal
25337	Rey_etal	2015	Observational	Freshwater	National	polygon	NA	europe	France	survey	Qualitative	8.4:SDUnknownO	1	level2	NA	survey	Qualitative	NA	genus	genus	animalia	na	Fish
25350	Ribeiro and Sá-Sousa	2018	Observational	Terrestrial	Local	polygon	NA	europe	Portugal	survey	Qualitative	8.1:SDAlienInv	1	level2	NA	survey	Qualitative	NA	species	species	animalia	na	reptile
25349	Ribeiro_etal	2018	Observational	Freshwater	Sub-national	m	30	south america	Brazil	survey	Qualitative	2.5:AgUncpec;1.4:DevUnspec;2.2:AgWood	3	level1	NA	pchba;survey	Qualitative	NA	order	order	animalia	na	amphibia
25352	Ribeiro_etal	2019	Observational	Terrestrial	Sub-national	NA	NA	south america	Brazil	modelled;survey	Qualitative	8.1:SDAlienInv	1	level2	NA	pchba	Qualitative	BiodiversityHotspot	other	other	other	na	na
25355	Richards and Friess	2016	Observational	Marine;Terrestrial	Multi-national	degrees	1	asia	Indonesia;Malaysia;Myanmar (Burma);Philippines;Thailand;Vietnam	database;literature;rs	Quantitative	1.1:DevResid;2.1:AgNTC;2.4:Aqua	3	level2	na	database;literature	quantitative	GlobalForestChangeDataset_Hansen_etal; Giri_etal_Global distirubtionOfMangroveForests	phylum	phylum	plantae	mangrove	na
25361	Rifaie_etal	2015	Observational	Terrestrial	Sub-national	polygon	NA	asia	Indonesia	database	Qualitative	5.1:UseAnimals	1	level2	FaunAndFloraInternational_FFI	database	Qualitative	FFI	species	species	animalia	na	mammal
25365	Rija_etal	2020	S_Review	Terrestrial	Global	polygon	NA	na	na	literature	Quantitative	5.1:UseAnimals	1	level2	NA	literature;protected_area	Qualitative	NA	class	class	animalia	na	mammal
25369	Rimal_etal	2018	Observational	Terrestrial	Local	polygon	NA	asia	Nepal	expert;rs	Qualitative	4.1:RoadRail;1.1:DevResid;5.1:UseAnimals	3	level2	NA	literature;modelled	Qualitative	NA	species	species	animalia	na	mammal
25371	Riolo	2006	Observational	Marine	National	km	km	south pacific	American Samoa	literature	Quantitative	5.4:UseAquatic	1	level2	USFederalLonglineFIsheryLogbook	literature	qualitative	NA	phylum	phylum	animalia	na	fish
25372	Ripple_etal	2016	Observational	Terrestrial	Global	NA	NA	na	na	database;literature	Quantitative	5.1:UseAnimals	1	level2	IUCNredlist	database;literature	Quantitative	NA	class	class	animalia	na	mammal
25374	Riskas_etal	2016	Observational	Marine	National	degrees	1	indian ocean;south pacific	Australia	literature	Quantitative	5.4:UseAquatic	1	level2	FisheryLogbooks	literature	Quantitative	NA	family	family	animalia	na	reptile
W26588	Robert I. Mcdonald_etal	2018	Observational	Terrestrial	Global	polygon	NA	na	na	database	Quantitative	1.1:DevResid	1	level2	CCILandCover	pchba	Qualitative	KBA	other	other	other	na	na
25381	Robertson_etal	2004	Observational	Terrestrial	Multi-national	minutes	1	africa	South Africa;Lesotho;Swaziland	modelled	Qualitative	8.1:SDAlienInv	1	level2	NA	modelled	Qualitative	NA	species	family	animalia	na	invertebrates
25384	Robillard and Kerr	2016	Observational	Terrestrial	Sub-national	NA	NA	north america	Canada	rs	Qualitative	2.5:AgUncpec	1	level2	NA	modelled	Quantitative	NA	domain	domain	animalia;plantae	tracheophyta	invertebrates;bird;mammal;reptile
25390	Roder_etal	2015	Observational	Terrestrial	Multi-national	m	30	africa	Namibia;Angola	rs	Qualitative	1.4:DevUnspec;2.5:AgUncpec	3	level1	NA	rs	Qualitative	NA	kingdom	kingdom	plantae	vegetation	na
25391	Rodrigues_etal	2012	Observational	Terrestrial	Sub-national	polygon	NA	europe	Spain	rs	Quantitative	9.6:PollEnergy	1	level2	NA	survey	Qualitative	NA	species	species	animalia	na	bird
25392	Rodrigues_etal	2014	Observational	Terrestrial	Global	NA	NA	na	na	database	Quantitative	2.5:AgUncpec;5.1:UseAnimals;5.3:UseWood;5.4:UseAquatic;8.1:SDAlienInv;11.1:CC_Habitat	6	level2	IUCNredlist	database	Quantitative	IUCNredlist	class	phylum	animalia	na	bird;mammal;amphibia
25393	Rodrigues_etal	2014	Observational	Terrestrial	National	km2	1	europe	Spain	database;modelled	Qualitative	7.1:FireSystem;4.2:UtilityLine;4.1:RoadRail;2.5:AgUncpec	4	level2	Various	protected_area	Qualitative	NA	other	other	other	na	na
25400	Rodriguez-Merino_etal	2017	Observational	Freshwater	Multi-national	arc_minutes	5	europe	Spain;Portugal	modelled	Quantitative	8.1:SDAlienInv	1	level2	NA	pchba	Qualitative	PlantBiodiversityHotspot	kingdom	kingdom	plantae	plant	na
25402	Rodríguez-Rodríguez and Bomhard	2012	Observational	Terrestrial	Global	km2	1	na	na	database	Quantitative	1.4:DevUnspec;2.5:AgUncpec;4.1:RoadRail;3.4:EnergUnspec;6.3:Other	5	cumulative	HII_SEDAC2005	pchba	Qualitative	UNEP-WCMC2002_MountainAreas	other	other	other	na	na
25405	Rodríguez-Teijeiro_etal	2009	Observational	Terrestrial	National	NA	NA	europe	Spain	database	Qualitative	2.1:AgNTC;5.1:UseAnimals	2	level2	GovernmentData;SpanishClimatologicalBulletins	database	Qualitative	GovernmentData	species	species	animalia	na	bird
25407	Roe_etal	2014	Observational	Marine	Continental	degrees	5	north pacific;south pacific	na	database	Quantitative	5.4:UseAquatic	1	level2	SecretariatforPacificComunities_SPC;UNFAO	rs	Quantitative	NA	species	species	animalia	na	reptile
25409	Roger_etal	2011	Observational	Terrestrial	Local	m	100	australasia	Australia	survey	Qualitative	4.1:RoadRail	1	level2	NA	modelled	Quantitative	NA	species	species	animalia	na	mammal
25410	Roger_etal	2012	Observational	Terrestrial	Local	polygon	NA	australasia	Australia	survey	Qualitative	4.1:RoadRail	1	level2	NA	modelled;survey	Qualitative	NA	species	species	animalia	na	mammal
25411	Rogers_etal	2010	Observational	Terrestrial	National	polygon	km	africa	Madagascar	modelled	Qualitative	1.1:DevResid;2.5:AgUncpec;4.1:RoadRail;7.1:FireSystem	4	cumulative	na	pchba	qualitative	KBAs	other	other	other	na	na
25413	Román-Palacios and Valencia-Zuleta	2018	Observational	Freshwater;Terrestrial	National	degrees	0.5	south america	Colombia	pcm	Quantitative	1.1:DevResid;1.4:DevUnspec;2.5:AgUncpec;4.1:RoadRail;9.6:PollEnergy	5	cumulative	GlobalHumanFootprint_WCS-CIESIN_2005	database;literature	quantitative	NA	class	class	animalia	na	amphibia
25416	Romero-Muñoz_etal	2019	Observational	Terrestrial	Multi-national	km2	1	south america	Bolivia;Paraguay;Argentina	modelled;rs	Qualitative	2.1:AgNTC;5.1:UseAnimals	2	level2	NA	modelled	Quantitative	NA	species	species	animalia	na	mammal
25417	Romero-Muñoz_etal	2020	Observational	Terrestrial	Multi-national	km2	1	south america	Argentina;Bolivia;Paraguay	modelled	Quantitative	5.1:UseAnimals;2.5:AgUncpec	2	level2	WorldPop Population Dataset	database;modelled	quantitative	Various	class	class	animalia	na	mammal
25419	Ropert-Coudert_etal	2019	Observational	Terrestrial	Local	polygon	NA	north america	Mexico	literature;survey	Qualitative	8.1:SDAlienInv	1	level2	NA	literature	Qualitative	NA	phylum	phylum	animalia	na	chordata
25420	Rorabaugh_etal	2018	Observational	Freshwater;Terrestrial	Sub-national	polygon	NA	north america	Mexico	survey	Qualitative	8.1:SDAlienInv	1	level2	NA	survey	Qualitative	NA	species	species	animalia	na	amphibia
25422	Roscioni_etal	2013	Observational	Terrestrial	Local	polygon	NA	europe	Italy	survey	Qualitative	3.3:Renew	1	level2	NA	survey	Qualitative	NA	species	family	animalia	na	mammal
25431	Rowden_etal	2019	Observational	Marine	National	km2	1	south pacific	New Zealand	database	Qualitative	5.4:UseAquatic	1	level2	GovernmentData	modelled	qualitative	NA	kingdom	kingdom	animalia	na	invertebrates;invertebrates
25435	Ruiz-Orejón_etal	2019	Observational	Marine	Sub-national	polygon	NA	mediterranean	Spain	survey	Qualitative	9.4:PollGarbSW	1	level2	NA	protected_area	Qualitative	MPA	other	other	other	na	na
25437	Rushton_etal	2006	Observational	Terrestrial	Local	m	100	europe	United Kingdom	database	Qualitative	8.1:SDAlienInv	1	level2	TullieHouseMuseum;RedAlertNorthWest	database	qualitative	TullieHouseMuseum;RedAlertNorthWest	species	species	animalia	na	mammal
25438	Russo_etal	2020	Observational	Terrestrial	National	polygon	NA	europe	Italy	modelled	Quantitative	4.1:RoadRail	1	level2	LocalAuthorities	database;literature	Qualitative	LocalAuthorities	species	species	animalia	na	mammal
25442	Sainsbury_etal	2008	Observational	Terrestrial	National	polygon	NA	europe	United Kingdom	survey	Quantitative	8.1:SDAlienInv	1	level2	NA	survey	Qualitative	NA	species	species	animalia	na	mammal
25443	Saito_etal	2016	Observational	Terrestrial	Local	polygon	NA	asia	Japan	modelled	Qualitative	2.5:AgUncpec;4.1:RoadRail;1.1:DevResid	3	level2	NA	survey	Qualitative	NA	species	species	animalia	na	mammal
25444	Sajeev and Subramanian	2003	Observational	Freshwater;Terrestrial	Local	NA	NA	asia	India	rs	Qualitative	1.1:DevResid;2.1:AgNTC;4.1:RoadRail	3	level2	NA	rs	Qualitative	NA	phylum	phylum	plantae	mangrove	na
25447	Sales Naiara_etal	2018	Observational	Freshwater	Sub-national	polygon	NA	south america	Brazil	survey	Qualitative	8.1:SDAlienInv	1	level2	NA	survey	Qualitative	NA	species	species	animalia	na	Fish
25449	Salgado_etal	2018	Observational	Marine	Sub-national	km2	289	north pacific	United States	database	Quantitative	5.4:UseAquatic	1	level2	CDFW	survey	Qualitative	NA	species	class	animalia	na	invertebrates
25454	Samhouri and Levin	2012	Observational	Marine	Local	polygon	NA	north pacific	United States	modelled	Quantitative	1.4:DevUnspec;9.2:PollIndMil	2	level2	NA	modelled	Quantitative	NA	species	class	animalia	na	Fish
25461	Sanchez-Mercado_etal	2008	Observational	Terrestrial	Sub-national	km2	20	south america	Venezuela	literature;modelled	Quantitative	5.1:UseAnimals	1	level2	NA	literature	Quantitative	NA	species	species	animalia	na	mammal
25464	Sangil_etal	2013	Observational	Marine	Local	polygon	na	north atlantic	Canary Islands	survey	Quantitative	5.4:UseAquatic	1	level2	na	survey	quantitative	NA	species	kingdom	animalia	na	invertebrates;fish
25469	Santora_etal	2017	Observational	Marine	Sub-national	km2	4500	north pacific	United States	database	Quantitative	5.4:UseAquatic	2	level2	CalCOFI	database	Quantitative	CalCOFI	species	kingdom	animalia	na	bird;fish;invertebrates
25470	Santora_etal	2020	Observational	Marine	Sub-national	km2	25	north pacific	United States	database	Quantitative	11.3:CC_Temp;5.4:UseAquatic	2	level2	oceanmodeling.pmc.ucsc.edu;PacFIN	database	Qualitative	NOAA	order	order	animalia	na	mammal
25473	Santos_etal	2013	Observational	Terrestrial	Local	polygon	m	europe	Portugal	database;modelled	Quantitative	4.1:RoadRail	1	level2	na	survey	quantitative	NA	species	species	animalia	na	bird
25474	Santos_etal	2013	Observational	Terrestrial	Sub-national	polygon	m	europe	Portugal	database;modelled	Quantitative	3.3:Renew	1	level2	GovernmentData	database	qualitative	NA	species	family	animalia	na	mammal
25482	Scabin_etal	2011	Observational	Terrestrial	Local	polygon	NA	south america	Brazil	survey	Quantitative	5.3:UseWood	1	level2	NA	survey	Quantitative	NA	species	class	plantae	magnoliopsida	na
25487	Scheele_etal	2015	Observational	Freshwater	Local	polygon	NA	europe	Romania	survey	Qualitative	8.1:SDAlienInv	1	level2	NA	survey	Qualitative	NA	order	order	animalia	na	amphibia
25488	Scheele_etal	2019	Observational	Freshwater;Terrestrial	Global	polygon	NA	na	na	expert;literature	Qualitative	8.1:SDAlienInv	1	level2	NA	expert;literature	Qualitative	NA	class	class	animalia	na	amphibia
25493	Schinegger_etal	2013	Observational	Freshwater	Continental	polygon	NA	europe	na	database;modelled	Quantitative	7.2:WaterSystem;9.7:PollUnspec	2	cumulative	EFI+Consortium	database	Quantitative	EFI+Consortium	phylum	phylum	animalia	na	fish
25496	Schlacher_etal	2016	S_Review	Marine	Global	polygon	NA	na	na	literature	Qualitative	1.1:DevResid;1.3:DevRnR;6.1:ActivRnR;3.1:OilGas;3.2:MinQuar;7.3:OtherSystem;8.1:SDAlienInv;5.1:UseAnimals;5.2:UsePlant;9.2:PollIndMil	10	cumulative	NA	literature	Qualitative	NA	species	species	animalia	na	invertebrates
25499	Schmeller_etal	2007	Observational	Freshwater	Multi-national	polygon	na	europe	France;Spain	survey	Quantitative	8.1:SDAlienInv	1	level2	na	survey	quantitative	NA	species	species	animalia	na	amphibia
25507	Schuette_etal	2016	Observational	Terrestrial	Local	polygon	NA	africa	Kenya	survey	Quantitative	1.1:DevResid;2.3:AgLivestock	2	level2	NA	survey	Quantitative	NA	species	class	animalia	na	mammal
25511	Schurmann_etal	2020	Observational	Terrestrial	Local	NA	NA	africa	Kenya	rs	Qualitative	1.1:DevResid;2.1:AgNTC;2.2:AgWood	3	level2	NA	rs	Qualitative	NA	kingdom	kingdom	plantae	forest;vegetation	na
25512	Schuyler_etal	2014	S_Review	Marine	Global	NA	NA	na	na	literature	Quantitative	9.4:PollGarbSW	1	level2	NA	literature	Qualitative	NA	order	order	animalia	na	reptile
25513	Schwartz_etal	2010	Observational	Terrestrial	Sub-national	NA	NA	north america	United States	database;modelled	Qualitative	1.4:DevUnspec;4.1:RoadRail;5.1:UseAnimals	3	cumulative	Various	rs;survey	Qualitative	NA	species	species	animalia	na	mammal
25515	Sciarretta_etal	2016	Observational	Terrestrial	Sub-national	NA	NA	europe	Italy	survey	Quantitative	8.1:SDAlienInv	1	level2	NA	protected_area;survey	Qualitative	NA	species	species	plantae	pinopsida	na
25516	Scolozzi and Geneletti	2011	Observational	Terrestrial	Local	polygon	NA	europe	Italy	database	Qualitative	1.4:DevUnspec;2.1:AgNTC	2	level2	CorineLandCover	modelled	Quantitative	NA	species	kingdom	animalia	na	mammal;amphibia;invertebrates;bird
25518	Seabrook_etal	2011	Observational	Terrestrial	Sub-national	polygon	NA	australasia	Australia	literature	Qualitative	11.2:CC_Drought	1	level2	NA	survey	Qualitative	NA	species	species	animalia	na	mammal
25520	Seidel_etal	2018	Observational	Terrestrial	Sub-national	polygon	NA	europe	Germany	database	Qualitative	4.1:RoadRail	1	level2	ATKIS	database	Qualitative	ATKIS	species	species	animalia	na	mammal
25521	Seidler_etal	2015	Observational	Terrestrial	Local	m	10	north america	United States	rs	Qualitative	4.1:RoadRail;2.5:AgUncpec	2	level2	NA	modelled	Quantitative	NA	species	species	animalia	na	mammal
25523	Seiler	2005	Observational	Terrestrial	Sub-national	polygon	NA	europe	Sweden	database	Qualitative	4.1:RoadRail	1	level2	GovernmentData	database	Qualitative	GovernmentData	species	species	animalia	na	mammal
25524	Seim_etal	2016	Observational	Terrestrial	Multi-national	polygon	NA	asia	Kyrgyzstan;Uzbekistan	database	Quantitative	11.2:CC_Drought	1	level2	ClimateResearchUnit	survey	Qualitative	NA	species	species	plantae	pinopsida	na
25525	Seimon_etal	2013	Observational	Terrestrial	Sub-national	polygon	NA	asia	China	survey	Qualitative	8.2:SDNativProb	1	level2	NA	survey	Qualitative	NA	species	species	animalia	na	mammal
25526	Seimon_etal	2015	Observational	Freshwater;Terrestrial	Multi-national	polygon	NA	africa	Tanzania, United Republic of;Burundi;Rwanda;Zaire;Uganda	survey	Qualitative	8.1:SDAlienInv	1	level2	NA	pchba;survey	Qualitative	BiodiversityHotspot	class	class	animalia	na	amphibia
25529	Selkoe_etal	2009	Observational	Marine	Sub-national	km2	0.01	north pacific	Hawaii	database	Quantitative	8.1:SDAlienInv;5.4:UseAquatic;9.6:PollEnergy;9.4:PollGarbSW;6.3:Other;11.1:CC_Habitat;11.3:CC_Temp;9.5:PollAir;4.3:ShipLane;9.2:PollIndMil	10	cumulative	Various	database	Qualitative	NOAA	class	class	animalia	na	invertebrates
25530	Selman_etal	2013	Experimental	Freshwater	Local	polygon	NA	north america	United States	survey	Qualitative	6.1:ActivRnR	1	level2	NA	survey	Qualitative	NA	species	species	animalia	na	reptile
25531	Selvalakshmi	2014	Observational	Terrestrial	Local	NA	NA	asia	India	rs	Qualitative	1.1:DevResid;4.1:RoadRail	2	level2	NA	protected_area;rs	Qualitative	NA	kingdom	kingdom	plantae	vegetation	na
25535	Semper-Pascual_etal	2020	Observational	Terrestrial	Sub-national	m	30	south america	Argentina	modelled	Qualitative	2.5:AgUncpec	1	level1	NA	literature	Qualitative	NA	species	species	animalia	na	mammal
25539	Senn Helen_etal	2019	Observational	Terrestrial	Sub-national	polygon	na	europe	United Kingdom	database	Qualitative	8.1:SDAlienInv;8.3:Genes	1	level2	Various	database	qualitative	Various	species	species	animalia	na	mammal
25542	Serieys_etal	2019	Observational	Terrestrial	Local	polygon	NA	africa	South Africa	survey	Qualitative	5.1:UseAnimals	1	level2	NA	survey	Qualitative	NA	species	order	animalia	na	mammal
25543	Serra-Varela_etal	2017	Observational	Terrestrial	National	km2	1	europe	Spain	database	Quantitative	8.1:SDAlienInv	1	level2	GovernmentData;WorldCLIM	database;modelled	qualitative	SpanishNationalForestInventory	species	species	plantae	pinopsida	na
25551	Shalders_etal	2018	Observational	Marine	Sub-national	m2	1500	indian ocean	Australia	survey	Qualitative	11.1:CC_Habitat	1	level2	NA	survey	Qualitative	NA	family	family	animalia	na	Fish
25559	Sharma_etal	2018	Observational	Terrestrial	Sub-national	NA	NA	asia	Nepal	rs	Qualitative	1.1:DevResid;2.5:AgUncpec;4.1:RoadRail	3	level2	NA	protected_area	Qualitative	NA	other	other	other	na	na
25560	Sharma_etal	2020	Observational	Terrestrial	National	polygon	NA	asia	Nepal	rs	Qualitative	1.1:DevResid;2.1:AgNTC	2	level2	NA	modelled;survey	Qualitative	NA	species	species	animalia	na	mammal
25565	Shester	2008	Observational	Marine	Local	degrees	0.0001	north pacific	Mexico	expert	Qualitative	5.4:UseAquatic	1	level2	NA	expert	Qualitative	NA	kingdom	kingdom	animalia	na	mammal;fish;invertebrates;invertebrates;bird
25567	Shilling and Waetjen	2015	Observational	Terrestrial	Sub-national	NA	NA	north america	United States	database;modelled	Quantitative	4.1:RoadRail	1	level2	CalifornianRoadkillObservationSystem_CROS	database	Quantitative	CalifornianRoadkillObservationSystem_CROS	family	family	animalia	na	mammal
25574	Short_etal	2018	Observational	Marine	Global	NA	NA	na	na	expert;literature	Qualitative	5.4:UseAquatic	1	level2	NA	expert;literature	Qualitative	NA	kingdom	kingdom	animalia	na	invertebrates;Fish;invertebrates
25575	Shrestha_etal	2019	Observational	Freshwater;Marine;Terrestrial	Local	m	500	asia	India	rs	Qualitative	2.5:AgUncpec;2.2:AgWood	2	level2	NA	rs	Qualitative	NA	phylum	phylum	plantae	mangrove	na
25577	Sieber_etal	2013	Observational	Terrestrial	Sub-national	NA	NA	asia	Russia	rs	Qualitative	2.5:AgUncpec	1	level1	NA	protected_area;rs	Qualitative	NA	kingdom	kingdom	plantae	forest;habitat	na
25582	Sigaud_etal	2020	Observational	Terrestrial	Local	polygon	NA	north america	Canada	survey	Qualitative	8.1:SDAlienInv	1	level2	NA	protected_area	Qualitative	NA	other	other	other	na	na
25585	Silcock_etal	2019	Observational	Terrestrial	Sub-national	polygon	NA	australasia	Australia	survey	Qualitative	2.3:AgLivestock	1	level2	NA	survey	Qualitative	NA	species	species	plantae	polypodiopsida	na
25588	Silva_etal	2014	Observational	Terrestrial	Sub-national	NA	NA	europe	Portugal	literature;modelled	Quantitative	4.2:UtilityLine	1	level2	NA	rs;survey	Qualitative	NA	species	species	animalia	na	bird
25589	Silva_etal	2018	Observational	Terrestrial	Local	km2	0.5	south america	Brazil	survey	Qualitative	8.1:SDAlienInv	1	level2	NA	protected_area;survey	Qualitative	NA	class	class	animalia	na	mammal
25591	Silva_etal	2020	Observational	Terrestrial	Local	m	200	asia	Thailand	survey	Qualitative	4.1:RoadRail	1	level2	NA	survey	Qualitative	NA	order	phylum	animalia	na	mammal;bird;reptile;amphibia
25593	Silva-Rodríguez and Sieving	2012	Observational	Terrestrial	Multi-national	polygon	NA	south america	Chile;Argentina	expert;survey	Qualitative	8.1:SDAlienInv	1	level2	NA	survey	Qualitative	NA	species	species	animalia	na	mammal
25598	Simon_etal	2019	Observational	Freshwater;Marine	Local	polygon	NA	africa	South Africa	expert;survey	Qualitative	5.4:UseAquatic	1	level2	NA	expert;survey	Qualitative	NA	class	class	animalia	na	invertebrates
25600	Singh_etal	2009	Observational	Terrestrial	Local	NA	NA	asia	India	rs	Qualitative	2.2:AgWood;2.5:AgUncpec	2	level2	NA	protected_area;rs	Qualitative	NA	kingdom	kingdom	plantae	forest;habitat	na
25601	Singh_etal	2017	Observational	Terrestrial	Local	NA	NA	asia	India	rs	Qualitative	1.4:DevUnspec;2.5:AgUncpec	2	level1	NA	protected_area;rs	Qualitative	NA	kingdom	kingdom	plantae	vegetation	na
25607	Sini_etal	2019	Observational	Marine	Sub-national	polygon	NA	mediterranean	Greece	modelled	Qualitative	5.4:UseAquatic	1	level2	NA	survey	Qualitative	NA	class	class	animalia	na	Fish
25614	Skaer	2015	Observational	Terrestrial	Sub-national	polygon	NA	north america	United States	survey	Qualitative	8.1:SDAlienInv	1	level2	NA	pchba	Qualitative	Biodviersity Hotspot	other	other	other	na	na
25618	Sloan_etal	2018	Observational	Terrestrial	Sub-national	NA	NA	asia	Indonesia	literature;modelled	Quantitative	2.5:AgUncpec;4.1:RoadRail;1.2:DevComInd;4.2:UtilityLine;7.2:WaterSystem	5	cumulative	NA	database;modelled;protected_area;rs	Quantitative	NA	phylum	phylum	animalia;plantae	mangrove;forest	mammal;amphibia
25619	Smeraldo_etal	2020	Observational	Terrestrial	National	polygon	NA	europe	Italy	database;modelled	Qualitative	3.3:Renew;4.2:UtilityLine	2	level2	Various	modelled	Qualitative	NA	species	species	animalia	na	bird
25628	Smith Joshua_etal	2020	Observational	Marine	Sub-national	m	100	south pacific	Australia	literature	Qualitative	4.3:ShipLane	1	level2	NA	modelled;rs;survey	Quantitative	NA	species	species	animalia	na	mammal
25622	Smith_etal	2014	Observational	Terrestrial	Local	m	30	north america	United States	modelled	Quantitative	1.1:DevResid;3.4:EnergUnspec;1.2:DevComInd;4.1:RoadRail	4	cumulative	NA	modelled;survey	Quantitative	NA	species	species	animalia	na	bird
25625	Smith_etal	2017	Observational	Terrestrial	Local	polygon	NA	north america	United States	survey	Qualitative	3.3:Renew	1	level2	NA	survey	Qualitative	NA	species	species	animalia	na	bird
25629	Smolinski and Calkiewicz	2015	Observational	Marine	Sub-national	polygon	NA	north atlantic	Poland	pcm	Quantitative	5.4:UseAquatic;9.2:PollIndMil;9.3:PollAgrFor	3	cumulative	BalticSeaImpactIndex_HELCEOM2010	modelled;survey	Qualitative	NA	phylum	phylum	animalia	na	fish
25630	Snyder_etal	2011	Observational	Terrestrial	Local	polygon	NA	north america	United States	survey	Qualitative	8.1:SDAlienInv	1	level2	NA	protected_area	Qualitative	NA	other	other	other	na	na
25633	Soh_etal	2014	Observational	Terrestrial	Local	polygon	NA	asia	China	database	Qualitative	5.1:UseAnimals	1	level2	WCS_China	modelled	Quantitative	NA	species	order	animalia	na	mammal
25636	Soiret_etal	2019	Observational	Terrestrial	Local	polygon	NA	africa	Ivory Coast	literature	Qualitative	1.1:DevResid;4.1:RoadRail;2.5:AgUncpec;2.1:AgNTC;6.1:ActivRnR	5	level2	NA	survey	Qualitative	NA	species	class	animalia	na	mammal
25640	Songer	2006	Observational	Terrestrial	Sub-national	m	m	asia	Myanmar (Burma)	expert;rs	Qualitative	2.1:AgNTC;2.3:AgLivestock;5.2:UsePlant;5.3:UseWood	4	level1	na	protected_area;rs	qualitative	NA	kingdom	kingdom	plantae	forest	na
25642	Songhurst_etal	2016	Observational	Terrestrial	Local	polygon	na	africa	Botswana	survey	Qualitative	1.1:DevResid;2.1:AgNTC;2.3:AgLivestock	3	level2	Census	survey	quantitative	NA	species	species	animalia	na	mammal
25643	Sonricker_etal	2012	Observational	Freshwater;Marine;Terrestrial	Global	polygon	NA	na	na	other	Qualitative	5.1:UseAnimals;5.4:UseAquatic	2	level2	NA	other	Qualitative	NA	kingdom	kingdom	animalia	na	reptile;mammal;bird;amphibia;invertebrates;invertebrates;fish;invertebrates
25645	Soriano_etal	2019	Observational	Freshwater;Terrestrial	Local	m	500	asia	Philippines	rs	Qualitative	1.1:DevResid;2.5:AgUncpec;4.1:RoadRail	3	level1	na	database;protected_area	qualitative	NA	kingdom	kingdom	plantae	forest	na
25646	Soroye_etal	2020	Observational	Terrestrial	Continental	degrees	0.5	europe;north america	na	database	Quantitative	11.1:CC_Habitat;11.3:CC_Temp	2	level1	ClimateResearchUnit	database	Quantitative	NA	order	order	animalia	na	invertebrates
25651	Sousa_etal	2019	Observational	Marine	Local	polygon	NA	north atlantic	Portugal	survey	Qualitative	5.4:UseAquatic	1	level2	NA	survey	Qualitative	NA	species	species	animalia	na	invertebrates
25654	Spanowicz_etal	2020	Observational	Terrestrial	Multi-national	polygon	NA	north america;south america	Canada;Brazil	survey	Qualitative	4.1:RoadRail	1	level2	NA	survey	Qualitative	NA	class	class	animalia	na	mammal
25656	Spitzen-Van Der_etal	2016	Observational	Terrestrial	Multi-national	polygon	NA	europe	Germany;Belgium;Netherlands	survey	Qualitative	8.1:SDAlienInv	1	level2	NA	survey	Qualitative	NA	class	class	animalia	na	amphibia
25664	Stafford_etal	2017	S_Review	Terrestrial	Continental	polygon	NA	south america	Mexico	literature	Qualitative	5.1:UseAnimals	1	level2	NA	literature	Quantitative	NA	class	class	animalia	na	bird
25671	Steinke and Saito	2013	Observational	Freshwater	Multi-national	NA	NA	south america	Brazil;Uruguay	modelled;rs	Qualitative	1.1:DevResid;2.1:AgNTC;2.3:AgLivestock	3	level2	NA	modelled	Quantitative	NA	class	class	animalia	na	bird
25674	Steizenmuller_etal	2010	Observational	Marine	Sub-national	polygon	NA	north atlantic	United Kingdom	survey	Qualitative	5.4:UseAquatic	1	level2	NA	modelled	Quantitative	NA	species	kingdom	animalia	na	Fish;Fish;invertebrates;invertebrates
25676	Stelzenmuller_etal	2015	Observational	Marine	National	km2	31	north atlantic	Germany	modelled	Quantitative	5.4:UseAquatic	1	level2	NA	modelled	Quantitative	NA	domain	domain	animalia;plantae	vegetation	animal
25675	Stelzenmüller_etal	2009	Observational	Marine	Local	m	50	mediterranean	Spain	survey	Quantitative	5.4:UseAquatic	1	level2	NA	survey	Quantitative	NA	phylum	domain	animalia;plantae	liliopsida	fish
25679	Stephens_etal	2016	Observational	Terrestrial	Continental	km2	2500	north america	na	database	Quantitative	11.1:CC_Habitat	1	level2	WorldClim	database;modelled	Qualitative	ebcc.info/pecbm.html	class	class	animalia	na	bird
25680	Stephenson_etal	2017	Observational	Marine	Local	m2	100	north atlantic	United Kingdom	survey	Quantitative	5.4:UseAquatic	1	level2	NA	survey	Qualitative	NA	class	class	animalia	na	invertebrates
25682	Steven and Castley	2013	Observational	Terrestrial	Global	NA	NA	na	na	database	Qualitative	1.3:DevRnR;6.1:ActivRnR	2	cumulative	IUCN;BirdLife	database	Qualitative	IUCN;BirdLife	class	class	animalia	na	bird
25684	Stewart_etal	2010	Observational	Marine	Continental	km2	1	indian ocean;north atlantic;south atlantic	na	literature	Quantitative	5.4:UseAquatic	1	level2	NA	literature	Qualitative	NA	phylum	phylum	animalia	na	fish
25686	Stock_etal	2018	Observational	Marine	Global	km2	5	na	na	modelled	Quantitative	5.4:UseAquatic;9.2:PollIndMil;9.3:PollAgrFor;9.1:PollDWW;9.6:PollEnergy;4.3:ShipLane;11.1:CC_Habitat;3.1:OilGas	8	cumulative	NA	modelled	Quantitative	NA	domain	domain	animalia;plantae	ecosystem	ecosystem
25687	Stock_etal	2018	Observational	Marine	Sub-national	polygon	NA	north pacific	United States	pcm	Quantitative	1.2:DevComInd;3.1:OilGas;4.3:ShipLane;5.4:UseAquatic;8.1:SDAlienInv;9.3:PollAgrFor;11.1:CC_Habitat;11.3:CC_Temp;11.5:CC_other	9	cumulative	Halpern_2009	database	Quantitative	PISCO	phylum	phylum	animalia	na	fish
25688	Stoica_etal	2017	Observational	Terrestrial	Local	m	0.5	europe	Romania	rs;survey	Qualitative	2.3:AgLivestock;1.1:DevResid;2.1:AgNTC;2.4:Aqua;1.3:DevRnR;4.1:RoadRail	6	level2	NA	pchba	Qualitative	Natura2000	other	other	other	na	na
W26583	Stoner and Pervushina	2013	Observational	Terrestrial	Multi-national	polygon	NA	asia	India;Bangladesh;Myanmar (Burma);Bhutan; Cambodia;China;India;Laos;Nepal;Thailand;Vietnam;Indonesia;Malaysia	database	Qualitative	5.1:UseAnimals	1	level2	Various	database	Qualitative	Various	species	species	animalia	na	mammal
25692	Stortini_etal	2015	Observational	Marine	Sub-national	NA	NA	north atlantic	Canada	database	Quantitative	5.4:UseAquatic	1	level2	MARFIS	survey	Qualitative	NA	kingdom	kingdom	animalia	na	fish;invertebrates;invertebrates;invertebrates
25695	Stroud_etal	2017	Observational	Terrestrial	Local	NA	NA	north america	Bermuda	survey	Qualitative	8.1:SDAlienInv	1	level2	NA	survey	Qualitative	NA	species	species	animalia	na	reptile
25696	Strubbe_etal	2010	Observational	Terrestrial	National	km2	5	europe	Belgium	database	Quantitative	8.1:SDAlienInv	1	level2	Various	database	Quantitative	Various	species	species	animalia	na	bird
25697	Struebig_etal	2018	Observational	Terrestrial	Sub-national	polygon	na	asia	Indonesia	expert	Quantitative	5.1:UseAnimals	1	level2	na	expert	qualitative	NA	species	species	animalia	na	mammal
25709	Swan_etal	2017	Observational	Freshwater	Sub-national	polygon	NA	south america	Brazil	expert	Qualitative	5.1:UseAnimals	1	level2	NA	expert	Qualitative	NA	species	species	animalia	na	reptile
25711	Swartz_etal	2010	Observational	Marine	Global	degrees	0.5	na	na	database	Quantitative	5.4:UseAquatic	1	level2	SeaRoundUs	database;modelled	Qualitative	FISHBASE	phylum	phylum	animalia	na	fish
W26581	Sylvia_etal	2019	Observational	Marine	Global	NA	NA	na	na	database	Quantitative	5.4:UseAquatic	1	level2	GovernmentData	database	Qualitative	GovernmnetData	phylum	phylum	animalia	na	fish
25712	Symes_etal	2018	Observational	Terrestrial	Sub-national	NA	NA	asia	Indonesia	modelled	Qualitative	5.1:UseAnimals	1	level2	NA	database	Qualitative	NA	species	class	animalia	na	bird
25713	Syphard_etal	2007	Observational	Terrestrial	Sub-national	km2	1	north america	United States	database;rs	Qualitative	7.1:FireSystem;1.1:DevResid	2	level2	GovernmentData	rs	Qualitative	NA	kingdom	kingdom	plantae	habitat;vegetation;habitat	na
25714	Syphard_etal	2009	Observational	Terrestrial	Multi-national	km2	225	mediterranean	Spain;Portugal;Morocco;Algeria;Italy;France;Greece;Croatia;Bosnia and Herzegovina;Montenegro;Albania;Turkey	rs	Qualitative	7.1:FireSystem	1	level2	NA	rs	Qualitative	NA	kingdom	kingdom	plantae	habitat;habitat;forest	na
25716	Syxaiyakhamthor_etal	2019	Observational	Terrestrial	Local	km2	1	asia	Laos	survey	Quantitative	5.1:UseAnimals	1	level2	NA	survey	Quantitative	NA	species	species	animalia	na	mammal
25717	Szabo_etal	2009	Observational	Terrestrial	Sub-national	degrees	0.5	australasia	Australia	survey	Qualitative	5.1:UseAnimals	1	level2	NA	database;modelled	Qualitative	BirdsAustraliaAtlas	class	class	animalia	na	bird
25724	Talukdar_etal	2020	Observational	Terrestrial	Local	m	30	asia	India	rs	Qualitative	1.4:DevUnspec;2.5:AgUncpec	2	level1	NA	protected_area;rs	Qualitative	NA	kingdom	kingdom	plantae	forest;habitat	na
25726	Tamario_etal	2019	Observational	Freshwater	Sub-national	polygon	NA	europe	Sweden	database	Qualitative	7.2:WaterSystem	1	level2	SMHI	database	Qualitative	SERS_SwedishElectrofishingRegister	species	species	animalia	na	Fish
25732	Tancell_etal	2016	Observational	Marine	National	polygon	na	southern ocean	South Georgia and the South Sandwich Islands	other	Qualitative	5.4:UseAquatic	1	level2	Various	rs	qualitative	NA	species	order	animalia	na	bird
25734	Tapia-Armijos_etal	2017	Observational	Terrestrial	Sub-national	m	100	south america	Ecuador	database	Quantitative	1.1:DevResid;1.2:DevComInd;1.3:DevRnR;2.1:AgNTC;2.3:AgLivestock;4.1:RoadRail;9.6:PollEnergy	7	cumulative	Various	protected_area	Qualitative	NA	other	other	other	na	na
25737	Tarrant_etal	2013	Observational	Freshwater;Terrestrial	National	polygon	NA	africa	South Africa	survey	Quantitative	8.1:SDAlienInv	1	level2	NA	survey	Qualitative	NA	order	order	animalia	na	amphibia
25740	Taylor_etal	2018	Observational	Freshwater	Sub-national	polygon	NA	north america	United States	database	Qualitative	7.2:WaterSystem	1	level2	GovernmentData	database;survey	Qualitative	MARIS;BISON;GBIF	species	species	animalia	na	Fish
25745	Tello_etal	2020	Observational	Terrestrial	Sub-national	km2	100	europe	Spain	rs	Qualitative	1.1:DevResid;2.1:AgNTC;4.1:RoadRail;2.3:AgLivestock	4	level2	NA	rs	Qualitative	NA	kingdom	kingdom	plantae	forest	na
25751	Thapa_etal	2017	Observational	Terrestrial	Local	km2	5	asia	Nepal	rs	Qualitative	2.1:AgNTC	1	level2	NA	protected_area;survey	Qualitative	NA	species	class	animalia	na	mammal
25753	Thaxter_etal	2019	Observational	Terrestrial	Multi-national	km2	400	europe	United Kingdom;France;Spain;Morocco	modelled	Quantitative	3.3:Renew	1	level2	NA	modelled;rs	Quantitative	NA	species	species	animalia	na	bird
25754	Thellmann_etal	2018	Observational	Terrestrial	Local	m	30	asia	China	rs	Qualitative	2.1:AgNTC;2.3:AgLivestock;1.1:DevResid	3	level2	NA	pchba	Qualitative	BiodiversityHotspot	other	other	other	na	na
25755	Theodorakis_etal	2017	Observational	Terrestrial	Local	polygon	NA	north america	United States	survey	Qualitative	9.2:PollIndMil;6.2:WarConflict	2	level2	NA	survey	Qualitative	NA	species	species	animalia	na	reptile
25757	Thiault_etal	2020	Observational	Marine	Sub-national	m	50	south pacific	Australia	modelled	Quantitative	5.4:UseAquatic	1	level2	NA	protected_area	Qualitative	NA	other	other	other	na	na
25761	Thiebot_etal	2014	Observational	Marine	Multi-national	polygon	NA	indian ocean	Australia;South Africa;Madagascar;Mozambique	database	Qualitative	5.4:UseAquatic	1	level2	EEZ	rs;survey	Qualitative	NA	species	species	animalia	na	bird
25766	Thonfeld_etal	2020	Observational	Freshwater	Sub-national	m	30	africa	Tanzania, United Republic of	rs	Qualitative	2.1:AgNTC;2.2:AgWood;2.3:AgLivestock	3	level2	NA	protected_area	Qualitative	NA	other	other	other	na	na
25767	Thongmanivong_etal	2005	Observational	Terrestrial	Local	NA	NA	asia	Laos	rs	Qualitative	2.1:AgNTC;2.5:AgUncpec	2	level2	NA	rs	Qualitative	NA	kingdom	kingdom	plantae	forest	na
25781	Tingley_etal	2019	Observational	Terrestrial	National	NA	NA	australasia	Australia	expert	Qualitative	2.5:AgUncpec;7.1:FireSystem;8.1:SDAlienInv	3	level2	NA	literature	Quantitative	NA	order	order	animalia	na	reptile
25784	To_etal	2017	Observational	Terrestrial	Multi-national	polygon	na	africa	Benin;Burkina Faso;Niger	rs	Qualitative	2.1:AgNTC	1	level2	na	protected_area;rs	qualitative	Biodiversity Hotspot	other	other	other	na	na
25796	Tolotti_etal	2015	Observational	Marine	Multi-national	degrees	degrees	south atlantic	Brazil	database	Qualitative	5.4:UseAquatic	1	level2	na	rs;survey	quantitative	NA	species	species	animalia	na	Fish
25798	Topp-Jorgensen_etal	2009	Observational	Terrestrial	Local	polygon	NA	africa	Tanzania, United Republic of	literature	Qualitative	5.1:UseAnimals	1	level2	NA	protected_area;survey	Qualitative	NA	class	class	animalia	na	mammal
25802	Tovar_etal	2012	Observational	Terrestrial	Local	NA	NA	south america	Peru	rs	Qualitative	2.5:AgUncpec;3.2:MinQuar;2.2:AgWood	3	level2	NA	rs;survey	Qualitative	NA	phylum	phylum	plantae	tracheophyta	na
25803	Tracy_etal	2019	Observational	Terrestrial	Multi-national	km2	100	north america	United States;Mexico	database;modelled	Quantitative	4.1:RoadRail;5.1:UseAnimals	1	level2	JourneyNorth_2017	database;modelled	Quantitative	NA	species	species	animalia	na	invertebrates
25805	Trebilco_etal	2008	Observational	Marine	Sub-national	km2	50	south pacific	Macquarie Island	database	Qualitative	5.4:UseAquatic	1	level2	na	survey	quantitative	NA	species	species	animalia	na	bird
25806	Trebilco_etal	2011	Observational	Marine	Global	degrees	5	na	na	database;modelled	Quantitative	5.4:UseAquatic;11.1:CC_Habitat	2	level2	Various	literature	Quantitative	NA	order	order	animalia	na	Fish
25808	Treves_etal	2006	Observational	Terrestrial	Multi-national	polygon	NA	africa	Uganda;Rwanda	expert	Qualitative	8.4:SDUnknownO;6.1:ActivRnR;5.1:UseAnimals;4.1:RoadRail	4	level2	NA	expert	Qualitative	NA	species	class	animalia	na	mammal
25813	Trew_etal	2019	Observational	Marine	National	km2	16	north atlantic	Equatorial Guinea	database	Quantitative	3.1:OilGas;4.3:ShipLane;9.4:PollGarbSW;9.3:PollAgrFor;9.2:PollIndMil;5.4:UseAquatic	6	cumulative	Various	literature;modelled;rs;survey	Quantitative	NA	phylum	phylum	animalia	na	mammal;reptile
25820	Trochine_etal	2018	Observational	Freshwater	Continental	polygon	na	europe	na	database	Quantitative	8.1:SDAlienInv	1	level2	ArgillierEtAl2013;BollEtAl2016;MehnerEtAl2017	database	quantitative	NA	phylum	phylum	animalia	na	fish
25821	Troia and Mcmanamay	2020	Observational	Freshwater	Sub-national	polygon	NA	north america	United States	pcm	Qualitative	1.1:DevResid;1.4:DevUnspec;9.7:PollUnspec;3.2:MinQuar;7.2:WaterSystem;2.1:AgNTC	6	cumulative	NFHAP_Cumulative disturbance index	literature	Quantitative	NA	phylum	phylum	animalia	na	fish
25824	Troy	2013	Observational	Terrestrial	Local	NA	NA	north america	United States	modelled	Quantitative	9.6:PollEnergy	1	level2	NA	modelled;survey	Quantitative	NA	class	class	animalia	na	bird
25826	Trull_etal	2017	Observational	Terrestrial	Global	polygon	NA	na	na	database	Qualitative	11.1:CC_Habitat;11.2:CC_Drought;11.3:CC_Temp;11.4:CC_WetWeather;11.5:CC_other	5	level1	IUCNredlist	database	Quantitative	NA	class	phylum	animalia	na	bird;amphibia
25830	Tucker_etal	2018	Observational	Terrestrial	Global	km2	1	na	na	pcm	Quantitative	1.1:DevResid;1.2:DevComInd;1.3:DevRnR;2.1:AgNTC;2.3:AgLivestock;4.1:RoadRail;9.6:PollEnergy	7	cumulative	HFI_Venter2016	database;rs	Qualitative	MoveBank	class	class	animalia	na	mammal
25832	Tulloch_etal	2020	Observational	Marine	National	degrees	0.5	south pacific;indian ocean	Australia	database	Quantitative	5.4:UseAquatic	1	level2	Various	database	Quantitative	Various	class	class	animalia	na	mammal
25833	Tulloch_etal	2020	Observational	Marine	Global	polygon	km2	na	na	literature	Quantitative	11.1:CC_Habitat;3.1:OilGas;4.3:ShipLane;5.4:UseAquatic;8.1:SDAlienInv;9.5:PollAir;9.6:PollEnergy;9.7:PollUnspec	8	cumulative	Halpern2015;Halpern2019	literature	quantitative	Halpern2015;Halpern2019	domain	domain	animalia;plantae	ecosystem	ecosystem
25837	Tursi_etal	2018	Observational	Marine	Local	polygon	na	mediterranean	Italy	survey	Qualitative	9.4:PollGarbSW	1	level2	na	literature;survey	qualitative	NA	kingdom	kingdom	animalia	na	invertebrates
25838	Twumasi	2006	Observational	Freshwater;Marine	Sub-national	m	30	africa	Nigeria	rs	Qualitative	2.1:AgNTC;1.1:DevResid	2	level2	NA	rs	Qualitative	NA	kingdom	kingdom	plantae	forest;mangrove	na
25846	Underwood_etal	2011	Observational	Terrestrial	Sub-national	m	m	north america	United States	database;expert;modelled	Quantitative	1.1:DevResid;11.2:CC_Drought;11.3:CC_Temp;3.2:MinQuar;4.1:RoadRail;4.2:UtilityLine;6.1:ActivRnR;7.2:WaterSystem;8.1:SDAlienInv;9.1:PollDWW;9.2:PollIndMil;9.3:PollAgrFor;9.4:PollGarbSW;9.6:PollEnergy	14	cumulative	Myers2000	expert;literature	qualitative	NA	kingdom	kingdom	animalia	na	bird;fish;invertebrates;mammal;invertebrates;reptile
W26577	Uryu_etal	2008	Observational	Terrestrial	Sub-national	m	1000	asia	Indonesia	rs	Qualitative	2.2:AgWood;2.1:AgNTC;5.3:UseWood;2.3:AgLivestock;2.4:Aqua;1.1:DevResid;7.1:FireSystem;1.2:DevComInd;3.2:MinQuar;3.1:OilGas	10	level2	NA	database;rs	Quantitative	NA	family	domain	animalia;plantae	habitat;forest;mangrove	mammal
25850	Vacchiano_etal	2018	Observational	Terrestrial	Local	km2	1	europe	Italy	database	Qualitative	7.1:FireSystem	1	level2	GovernmentData	database	Qualitative	GovernmentData	kingdom	kingdom	plantae	forest	na
25856	Valliere	2016	Observational	Terrestrial	Local	km2	1	north america	United States	survey	Quantitative	9.5:PollAir	1	level2	NA	protected_area	Qualitative	NA	other	other	other	na	na
25857	Valliere_etal	2020	Observational	Terrestrial	Local	polygon	km2	north america	United States	database;rs;survey	Quantitative	9.5:PollAir	1	level2	Community Multiscale Air Quality	protected_area	qualitative	NA	other	other	other	na	na
25865	Van Den_etal	2018	Observational	Terrestrial	Local	polygon	na	south america	Suriname	expert;survey	Qualitative	1.1:DevResid;1.3:DevRnR;2.2:AgWood;2.3:AgLivestock;2.5:AgUncpec;4.1:RoadRail;5.1:UseAnimals;5.2:UsePlant;5.3:UseWood;5.4:UseAquatic;6.1:ActivRnR	11	level2	na	survey	qualitative	NA	species	domain	animalia;plantae	forest;plant;liliopsida	bird;mammal;reptile
25866	Van Der_etal	2018	Observational	Marine	Multi-national	NA	NA	north atlantic	United Kingdom;Germany;Netherlands;Belgium;Denmark	literature;rs	Quantitative	5.4:UseAquatic	1	level2	NA	pchba	Qualitative	Natura2000	other	other	other	na	na
25858	Van_etal	2015	Observational	Terrestrial	Multi-national	polygon	arc-minutes	africa	Benin;Ghana;Senegal;Mali;Guinea-Bissau;Guinea;Sierra Leone;Liberia;Ivory Coast;Ghana;Togo;Burkina Faso;Niger;Nigeria;Cameroon;Chad;Central African Republic;Sudan;Zaire;Congo;Gabon;Equatorial Guinea	expert	Qualitative	5.2:UsePlant	1	level2	na	modelled	qualitative	NA	species	order	plantae	magnoliopsida	na
25862	Van_etal	2015	Observational	Terrestrial	Multi-national	m	900	africa	Kenya;Malawi;Rwanda;Tanzania, United Republic of;Uganda;Zambia	database	Quantitative	1.1:DevResid;2.1:AgNTC;4.1:RoadRail	3	cumulative	beta-hybrid;sage.wise;gis-lab.info	database;protected_area	Qualitative	VanBreugal2012	kingdom	kingdom	plantae	vegetation	na
25870	Van_etal	2017	Experimental	Terrestrial	Local	polygon	NA	north america	United States	survey	Qualitative	4.5.UnspecLine	1	level2	NA	survey	Qualitative	NA	species	species	animalia	na	bird
25874	Van_etal	2018	Observational	Terrestrial	Continental	polygon	NA	south america	na	database	Qualitative	2.1:AgNTC;2.3:AgLivestock;1.4:DevUnspec;3.1:OilGas;7.1:FireSystem;11.1:CC_Habitat	6	cumulative	Jarvis_2010	database	Qualitative	NA	species	phylum	plantae	magnoliopsida;tracheophyta	na
25875	Vanderlaan_etal	2009	Observational	Marine	Sub-national	degrees	5	north atlantic	United States	database;modelled	Quantitative	4.3:ShipLane	1	level2	ICOADS	rs;survey	Quantitative	NA	species	species	animalia	na	mammal
25877	Vanderpost	2007	Observational	Terrestrial	Local	NA	NA	africa	Botswana	database;modelled	Quantitative	1.1:DevResid;1.4:DevUnspec;2.3:AgLivestock;2.1:AgNTC;4.1:RoadRail	5	cumulative	Various	protected_area	Qualitative	NA	other	other	other	na	na
25878	Vangansbeke_etal	2017	Observational	Terrestrial	Local	polygon	NA	europe	Belgium	survey	Quantitative	6.1:ActivRnR;2.2:AgWood	2	level2	NA	survey	Qualitative	NA	species	kingdom	animalia	na	bird;reptile;invertebrates
25879	Vanthomme_etal	2017	Observational	Terrestrial	Local	m	25	africa	Gabon	modelled;survey	Quantitative	3.1:OilGas;5.1:UseAnimals	2	level2	na	survey	qualitative	NA	class	class	animalia	na	mammal
25880	Vardarman_etal	2018	Observational	Terrestrial	Local	polygon	NA	europe	Czech Republic	survey	Qualitative	8.1:SDAlienInv	1	level2	NA	pchba	Qualitative	Natura2000	other	other	other	na	na
25884	Vasapollo_etal	2019	Observational	Marine	Sub-national	polygon	na	mediterranean	Italy	survey	Qualitative	5.4:UseAquatic	1	level2	na	survey	qualitative	NA	phylum	phylum	animalia	na	Fish;Fish
25888	Vasilakis_etal	2016	Observational	Terrestrial	Multi-national	polygon	NA	europe	Bulgaria;Greece	database;modelled	Quantitative	3.3:Renew	1	level2	GovernmentData	database	Qualitative	NA	species	species	animalia	na	bird
25889	Vasilakis_etal	2017	Observational	Terrestrial	Multi-national	polygon	NA	europe	Bulgaria;Greece	database;modelled	Quantitative	3.3:Renew	1	level2	GovernmentData	database	Qualitative	NA	species	species	animalia	na	bird
25891	Vasyliuk_etal	2015	Observational	Terrestrial	National	polygon	NA	europe	Ukraine	rs	Qualitative	6.2:WarConflict	1	level2	NA	database	Qualitative	RedDataBook_Ukrainq	species	family	animalia	na	reptile
25892	Veach_etal	2017	Observational	Terrestrial	Global	degrees	1	na	na	database	Quantitative	2.1:AgNTC;1.1:DevResid;1.2:DevComInd	3	level1	Various	database;pchba	Qualitative	IUCNRedList	phylum	phylum	animalia	na	mammal;amphibia;bird
25894	Velado-Alonso_etal	2020	Observational	Terrestrial	National	km2	100	europe	Spain	database;literature	Quantitative	2.3:AgLivestock	1	level2	FAO;MAPA_2019	literature	Quantitative	NA	class	phylum	animalia	na	amphibia;bird;mammal;reptile
25896	Velho_etal	2012	S_Review	Terrestrial	National	polygon	na	asia	India	literature	Quantitative	5.1:UseAnimals	1	level2	na	literature	quantitative	NA	phylum	phylum	animalia	na	chordata
25901	Vendramin_etal	2013	Observational	Marine	Sub-national	polygon	NA	mediterranean	Italy	survey	Qualitative	8.5:ViralPrion;2.4:Aqua	2	level2	NA	survey	Qualitative	NA	family	order	animalia	na	Fish
25903	Venegas-Li_etal	2019	Observational	Marine	Global	degrees	0.5	na	na	database	Quantitative	3.1:OilGas	1	level2	AquaMaps	database	Quantitative	Aquamaps	domain	domain	animalia;plantae	mangrove;liliopsida	fish;mammal;invertebrates
25904	Venkataraman_etal	2002	Observational	Terrestrial	Sub-national	polygon	NA	asia	India	modelled	Qualitative	1.4:DevUnspec;2.5:AgUncpec	2	cumulative	NA	modelled	Qualitative	NA	species	species	animalia	na	mammal
25908	Vergara-Tabares_etal	2020	Observational	Terrestrial	Continental	degrees	0.5	africa;asia;australasia;south america	na	database	Qualitative	1.1:DevResid;2.5:AgUncpec;5.3:UseWood	2	level2	HarmonizedGlobalLand-Use_Chinietal2014	database	Qualitative	BirdLife	order	order	animalia	na	bird
25911	Verones_etal	2017	Observational	Terrestrial	Global	km2	12100	na	na	literature;modelled	Quantitative	2.1:AgNTC	1	level2	NA	database	Qualitative	IUCNredlist;Birdlife	kingdom	domain	animalia;plantae	tracheophyta	bird;mammal;reptile;amphibia
25912	Versluijs_etal	2020	Experimental	Terrestrial	Sub-national	polygon	NA	europe	Sweden	survey	Qualitative	2.2:AgWood	1	level2	NA	survey	Qualitative	NA	class	class	animalia	na	bird
25913	Verutes_etal	2020	Observational	Marine	Multi-national	polygon	NA	south china sea	Malaysia;Thailand	expert;modelled	Qualitative	5.4:UseAquatic	1	level2	NA	database;expert	Quantitative	NaturalEarth;GADM;GPSNauticalCharts	species	order	animalia	na	mammal
25925	Vimal_etal	2012	Observational	Terrestrial	Sub-national	m	100	europe	France	database	Quantitative	2.5:AgUncpec;1.1:DevResid;4.1:RoadRail	3	level2	Institut Geographique National	modelled	Quantitative	NA	domain	domain	animalia;plantae	tracheophyta	chordata
25926	Vinitpornsawar	2013	Observational	Terrestrial	Local	km2	1	asia	Thailand	survey	Quantitative	5.1:UseAnimals;5.3:UseWood;5.4:UseAquatic;6.1:ActivRnR	4	cumulative	NA	survey	Qualitative	NA	species	family	animalia	na	mammal
25930	Visintin_etal	2018	Observational	Terrestrial	Sub-national	km2	1	australasia	Australia	database	Qualitative	4.1:RoadRail	1	level2	RegionalVictoriaRailwayOperator	database	Qualitative	RegionalVictoriaRailwayOperator	species	species	animalia	na	mammal
25933	Vogel	2007	Experimental	Freshwater	Sub-national	polygon	NA	north america	United States	rs;survey	Qualitative	8.1:SDAlienInv;1.4:DevUnspec;2.5:AgUncpec	3	level2	NA	database;survey	Qualitative	NA	species	species	animalia	na	amphibia
25934	Vojar_etal	2017	Observational	Freshwater;Terrestrial	Multi-national	polygon	NA	europe	Montenegro;Albania;Greece;Slovenia;Croatia;Romania;Macedonia	literature	Qualitative	8.1:SDAlienInv	1	level2	NA	literature	Qualitative	NA	class	class	animalia	na	amphibia
25936	Vörösmarty_etal	2010	Observational	Freshwater	Global	degrees	0.5	na	na	database;modelled	Quantitative	2.1:AgNTC;2.3:AgLivestock;1.4:DevUnspec;9.3:PollAgrFor;9.2:PollIndMil;9.6:PollEnergy;9.5:PollAir;9.7:PollUnspec;7.2:WaterSystem;8.1:SDAlienInv;2.4:Aqua;5.4:UseAquatic	12	cumulative	Various	modelled	Qualitative	NA	domain	domain	animalia;plantae	habitat	ecosystem
25942	Wakeel_etal	2005	Observational	Terrestrial	Local	polygon	NA	asia	India	rs	Qualitative	1.4:DevUnspec;2.5:AgUncpec	2	cumulative	NA	protected_area	Qualitative	NA	other	other	other	na	na
25944	Walentowitz_etal	2019	Observational	Terrestrial	Local	m	500	europe	Spain (Canary Islands)	database;survey	Quantitative	8.1:SDAlienInv	1	level2	NationaklParkAuthority;GBIF;Atlantis	pchba	qualitative	Natura2000;SCI	other	other	other	na	na
25948	Walker_etal	2020	Observational	Terrestrial	Local	polygon	NA	north america	United States	rs	Qualitative	3.1:OilGas	1	level2	NA	literature	Qualitative	NA	species	species	animalia	na	bird
25952	Wallace_etal	2011	Observational	Marine	Global	polygon	NA	na	na	expert;modelled	Qualitative	5.4:UseAquatic;1.4:DevUnspec;9.7:PollUnspec;11.1:CC_Habitat	4	cumulative	NA	database	Qualitative	SWOT	species	order	animalia	na	reptile
25953	Wallace_etal	2013	Observational	Marine	Global	polygon	NA	na	na	database;literature	Quantitative	5.4:UseAquatic	1	level2	NA	database;literature	Qualitative	NA	species	order	animalia	na	reptile
25957	Walston and Hartmann	2018	Observational	Terrestrial	Sub-national	m	90	north america	United States	modelled	Quantitative	4.1:RoadRail;1.1:DevResid;1.2:DevComInd;4.2:UtilityLine;3.2:MinQuar;2.1:AgNTC;2.3:AgLivestock;2.2:AgWood;7.1:FireSystem;8.1:SDAlienInv	10	cumulative	NA	database;modelled	Quantitative	SWReGAP	domain	domain	animalia;plantae	vegetation	chordata
25959	Waltham and Sheaves	2015	Observational	Marine	Sub-national	polygon	NA	south pacific	Australia	rs	Qualitative	1.2:DevComInd	1	level2	NA	pchba	Qualitative	GBR_WorldHeritageArea	other	other	other	na	na
25960	Wamelink_etal	2013	Observational	Terrestrial	National	m	250	europe	Netherlands	literature;modelled	Quantitative	2.5:AgUncpec;9.3:PollAgrFor;9.5:PollAir	3	level1	na	pchba	qualitative	NAtura2000	other	other	other	na	na
25970	Wang_etal	2017	Observational	Terrestrial	National	arc_minutes	2.5	asia	China	database;modelled	Qualitative	5.2:UsePlant	1	cumulative	NA	database	Qualitative	GovernmentData	kingdom	kingdom	plantae	plant	na
25973	Wanghe_etal	2020	Observational	Terrestrial	Sub-national	polygon	NA	asia	China	database	Qualitative	3.2:MinQuar	1	level2	GovernmentData	database;literature;modelled;protected_area	Qualitative	IUCN;GovernmentData;GSCloud.cn	species	species	animalia	na	mammal
25978	Wasser_etal	2008	Observational	Terrestrial	Multi-national	polygon	NA	africa	Angola;Botswana;Benin;Burundi;Chad;Congo;Zaire;Cameroon;Central African Republic;Djibouti;Equatorial Guinea;Ethiopia;Gambia, The; Gabon;Ghana;Guinea;Ivory Coast;Kenya;Liberia;Lesotho;Malawi;Mali;Eritrea; Nigeria;Niger;Rwanda;South Africa;Sierra Leone;Sudan;Togo;Tanzania, United Republic of; Uganda;Burkina Faso;Namibia;Swaziland;Zambia;Zimbabwe	survey	Qualitative	5.1:UseAnimals	1	level2	NA	survey	Qualitative	NA	species	species	animalia	na	mammal
25980	Watson_etal	2015	Observational	Terrestrial	Sub-national	NA	NA	africa	Zambia	rs	Qualitative	2.1:AgNTC;4.1:RoadRail;1.1:DevResid	3	cumulative	NA	protected_area;rs	Qualitative	NA	kingdom	kingdom	plantae	vegetation	na
25986	Weimerskirch_etal	2018	Observational	Marine	Continental	polygon	NA	indian ocean	na	rs	Qualitative	5.4:UseAquatic	1	level2	NA	rs	Qualitative	NA	species	species	animalia	na	bird
25988	Weinzettel_etal	2018	Observational	Terrestrial	Global	NA	NA	na	na	database;modelled	Quantitative	2.1:AgNTC	1	level2	NA	pchba	Qualitative	Biodiversity Hotspot	other	other	other	na	na
25991	Weir_etal	2011	Observational	Marine	Local	polygon	NA	south atlantic	Angola	survey	Qualitative	5.4:UseAquatic	1	level2	NA	literature;survey	Qualitative	NA	species	species	animalia	na	mammal
25997	Wessels_etal	2000	Observational	Terrestrial	Sub-national	minutes	15	africa	South Africa	rs	Qualitative	2.1:AgNTC;1.1:DevResid;1.2:DevComInd;1.3:DevRnR;3.2:MinQuar;2.2:AgWood	6	cumulative	NA	literature	Qualitative	NA	domain	domain	animalia	plant	bird;mammal;invertebrates
25998	Wessels_etal	2003	Observational	Terrestrial	Sub-national	km2	700	africa	South Africa	rs	Quantitative	2.1:AgNTC;2.2:AgWood	1	level2	NA	database	Quantitative	Various	domain	domain	animalia	plant	bird;mammal;invertebrates
26001	White	2018	Observational	Terrestrial	Sub-national	polygon	NA	south america	Brazil	literature	Quantitative	7.1:FireSystem	1	level2	NA	pchba	Qualitative	NA	other	other	other	na	na
26002	Whitty	2016	Observational	Marine	Local	polygon	na	south atlantic	Philippines	expert;survey	Quantitative	5.4:UseAquatic	1	level2	na	expert;survey	quantitative	NA	species	species	animalia	na	mammal
26006	Wiemeyer_etal	2017	Observational	Terrestrial	Continental	polygon	NA	south america	na	literature;survey	Qualitative	5.1:UseAnimals	1	level2	NA	literature;survey	Qualitative	NA	species	species	animalia	na	bird
26011	Wiley_etal	2011	Observational	Marine	Sub-national	polygon	NA	north atlantic	United States	modelled;rs	Qualitative	4.3:ShipLane	1	level2	NA	protected_area	Qualitative	NA	other	other	other	na	na
26214	Williams	2017	Observational	Marine	Sub-national	km2	1	north pacific	Alaska	modelled;survey	Qualitative	4.3:ShipLane	1	level2	NA	survey	Quantitative	NA	species	species	animalia	na	mammal
26015	Williams and O'hara	2010	Observational	Marine	Sub-national	km2	25	north pacific	Canada	modelled;rs	Quantitative	4.3:ShipLane	1	level2	NA	literature;survey	Quantitative	NA	species	order	animalia	na	mammal
26016	Williams_etal	2011	Observational	Marine	Sub-national	km2	25	north pacific	Canada	modelled;survey	Quantitative	9.4:PollGarbSW	1	level2	NA	survey	Quantitative	NA	species	class	animalia	na	mammal
26017	Williams_etal	2014	Observational	Terrestrial	Continental	polygon	NA	africa	na	literature;survey	Quantitative	5.1:UseAnimals	1	level2	NA	literature;survey	Quantitative	NA	class	class	animalia	na	bird
26032	Winchell_etal	2012	Observational	Freshwater	Sub-national	NA	NA	north america	United States	database;modelled	Qualitative	2.1:AgNTC;9.3:PollAgrFor	2	level2	Various	database	Qualitative	Various	family	family	animalia	na	Fish
26033	Winchell_etal	2014	Observational	Freshwater	Sub-national	polygon	NA	north america	United States	database;modelled	Qualitative	2.1:AgNTC;9.3:PollAgrFor	2	level2	Various	database	Qualitative	Various	species	species	animalia	na	amphibia
26036	Winemiller_etal	2016	Observational	Freshwater	Multi-national	polygon	NA	africa;asia;south america	Brazil;Bolivia;Peru;Colombia;Zaire;Congo;Angola;Burundi;Rwanda;Central African Republic;Cameroon;Vietnam;Cambodia;Thailand;Laos	database	Qualitative	7.2:WaterSystem	1	level2	Various	database	Quantitative	IUCNredlist	phylum	phylum	animalia	na	fish
26042	Winters_etal	2017	Observational	Marine	Local	polygon	NA	mediterranean	Israel	survey	Qualitative	3.1:OilGas;1.2:DevComInd;6.1:ActivRnR;1.3:DevRnR;9.7:PollUnspec	5	level2	NA	survey	Qualitative	NA	class	class	plantae	liliopsida	na
26044	Witt and Godley	2007	Observational	Marine	Multi-national	km2	9	north atlantic	United Kingdom;Ireland	rs	Quantitative	5.4:UseAquatic	1	level2	NA	rs	Qualitative	NA	phylum	phylum	animalia	na	fish
26047	Wittig_etal	2007	Observational	Terrestrial	National	polygon	NA	africa	Burkina Faso	database;rs;survey	Quantitative	11.1:CC_Habitat;2.5:AgUncpec;1.1:DevResid	3	level2	GovernmentData;FAO	literature	Qualitative	NA	species	genus	plantae	magnoliopsida	na
26049	Woinarski_etal	2018	Observational	Terrestrial	National	polygon	na	australasia	Australia	literature;modelled	Quantitative	8.1:SDAlienInv	1	level2	na	literature	quantitative	NA	class	class	animalia	na	reptile
26050	Wolaver_etal	2018	Observational	Terrestrial	Sub-national	m	1	north america	United States	rs	Qualitative	1.1:DevResid;2.1:AgNTC;3.1:OilGas;3.3:Renew;4.2:UtilityLine	5	level2	na	literature	qualitative	NA	species	species	animalia	na	reptile
W26585	Wong	2019	Observational	Terrestrial	Global	polygon	NA	na	na	database	Quantitative	5.1:UseAnimals	1	level2	Various	database	Qualitative	IUCNRedList;Various	species	species	animalia	na	mammal
26053	Wong_etal	2018	Observational	Marine	Sub-national	NA	NA	arctic ocean	Canada	database	Quantitative	4.3:ShipLane	1	level2	CanadianCoastGuard	survey	Qualitative	NA	class	class	animalia	na	bird
26054	Woodcock_etal	2013	Observational	Terrestrial	Sub-national	polygon	NA	asia	Malaysia	survey	Qualitative	5.3:UseWood	1	level2	NA	pchba	Qualitative	BiodiversityHotspot	order	order	animalia	na	invertebrates
26057	Wraith and Pickering	2019	Observational	Terrestrial	National	polygon	NA	australasia	Australia	literature	Qualitative	7.1:FireSystem;8.1:SDAlienInv;2.3:AgLivestock;1.3:DevRnR;6.1:ActivRnR;5.2:UsePlant	6	level2	NA	literature	Quantitative	NA	family	family	plantae	liliopsida	na
26060	Wu	2016	Observational	Terrestrial	National	degrees	0.5	asia	China	database	Qualitative	11.1:CC_Habitat	1	level2	GovernmentData	database	Qualitative	Various	order	order	animalia	na	reptile
26063	Wu_etal	2020	Observational	Terrestrial	Multi-national	m	30	asia	China;Laos;Vietnam;Myanmar;Thailand;Cambodia	rs	Qualitative	1.1:DevResid;2.5:AgUncpec;4.1:RoadRail	3	level2	NA	rs	Qualitative	NA	kingdom	kingdom	plantae	forest;habitat	na
W26574	Wwf	2016	Observational	Terrestrial	Multi-national	NA	NA	asia	Myanmar (Burma);Thailand;Bangladesh;India;Bhutan;Cambodia;Sri Lanka;Indonesia;Laos;Malaysia;Nepal;Singapore;Vietnam;Russia	literature	Qualitative	4.1:RoadRail	1	level2	NA	literature	Qualitative	NA	species	species	animalia	na	mammal
W26575	Wwf	2017	Observational	Terrestrial	Sub-national	polygon	NA	asia	Indonesia	modelled	Quantitative	7.1:FireSystem;2.1:AgNTC	3	cumulative	NA	database;protected_area	Qualitative	WWF2016JurisdictionalRiskAssessment	phylum	phylum	plantae	forest	na
W26578	Wwf	2014	Observational	Marine	National	polygon	NA	north pacific	Russia	database;literature	Qualitative	5.4:UseAquatic	1	level2	NA	database;literature	Qualitative	NA	species	species	animalia	na	invertebrates
W26580	Wwf	2016	Observational	Terrestrial	Local	polygon	NA	north america	Mexico	rs	Qualitative	5.3:UseWood;11.2:CC_Drought	2	level2	NA	protected_area	Qualitative	NA	species	species	animalia	na	invertebrates
W26576	Wwf-Indonesia	2013	Observational	Terrestrial	Local	NA	NA	asia	Indonesia	database;rs;survey	Qualitative	2.1:AgNTC;5.3:UseWood;2.2:AgWood;4.1:RoadRail	4	level2	GovernmentData	protected_area	Qualitative	NA	other	other	other	na	na
26067	Wyatt_etal	2017	Observational	Marine	Sub-national	km2	1	north atlantic	United States	database;modelled	Quantitative	5.4:UseAquatic;2.4:Aqua;3.1:OilGas;1.1:DevResid;4.2:UtilityLine;1.2:DevComInd;3.3:Renew;6.1:ActivRnR;3.2:MinQuar;4.3:ShipLane;9.4:PollGarbSW;6.2:WarConflict;9.2:PollIndMil;9.6:PollEnergy;9.7:PollUnspec;11.1:CC_Habitat	16	cumulative	Various	database	Quantitative	Various	domain	domain	animalia;plantae	habitat	ecosystem
26068	Xavier Da_etal	2018	Observational	Terrestrial	Local	polygon	NA	south america	Argentina	survey	Qualitative	5.1:UseAnimals;1.3:DevRnR	2	level2	NA	survey	Quantitative	NA	class	class	animalia	na	mammal
26074	Xofis and Poirazidis	2018	Observational	Terrestrial	Local	m	0.5	europe	Greece	rs	Qualitative	2.5:AgUncpec;7.1:FireSystem;4.1:RoadRail;1.1:DevResid	4	level2	NA	protected_area	Qualitative	NA	other	other	other	na	na
26076	Xu_etal	2016	Observational	Terrestrial	National	degrees	0.5	asia	China	database	Quantitative	11.1:CC_Habitat	1	level2	ClimaticResearchUnit_badc.nerc.ac.uk	literature	Qualitative	NA	class	kingdom	plantae	vegetation	na
26078	Xu_etal	2019	Observational	Terrestrial	Sub-national	m	30	asia	China	rs	Qualitative	2.5:AgUncpec;1.1:DevResid;1.2:DevComInd	3	level2	NA	rs	Qualitative	NA	kingdom	kingdom	plantae	forest;habitat	na
26080	Yackulic_etal	2011	Observational	Terrestrial	Continental	km2	2500	africa;asia;north america	na	modelled;pcm	Qualitative	1.2:DevComInd;3.1:OilGas;4.3:ShipLane;5.4:UseAquatic;8.1:SDAlienInv;9.3:PollAgrFor;11.1:CC_Habitat;11.3:CC_Temp;11.5:CC_other	9	cumulative	HFI_Sanderson	literature	Qualitative	NA	species	class	animalia	na	mammal
26081	Yadav_etal	2020	Observational	Terrestrial	Local	polygon	m	asia	India	literature;rs	Qualitative	1.1:DevResid;2.1:AgNTC;4.1:RoadRail	3	level1	na	literature	qualitative	NA	species	species	animalia	na	mammal
26084	Yang_etal	2017	Observational	Freshwater	Local	polygon	NA	asia	China	survey	Qualitative	7.2:WaterSystem	1	level2	NA	survey	Qualitative	NA	kingdom	kingdom	animalia	na	invertebrates;invertebrates;invertebrates;invertebrates
26086	Yang_etal	2019	Observational	Terrestrial	Sub-national	m	30	asia	China	rs	Qualitative	1.1:DevResid;4.1:RoadRail;3.2:MinQuar	3	level2	NA	protected_area	Qualitative	NA	other	other	other	na	na
26089	Ye_etal	2015	Observational	Terrestrial	Sub-national	m	30	asia	China	rs	Qualitative	1.1:DevResid;2.5:AgUncpec;3.2:MinQuar;3.4:EnergUnspec	4	cumulative	NA	pchba;protected_area	Qualitative	Biodiversity Hotspot	other	other	other	na	na
26090	Yee and Barron	2010	Observational	Marine	Global	polygon	NA	na	na	database	Qualitative	11.3:CC_Temp	1	level2	ReefBase	database	Qualitative	ReefBase	class	class	animalia	na	invertebrates
26092	Yin_etal	2020	Observational	Terrestrial	Sub-national	km2	1	asia	China	database;modelled	Quantitative	1.1:DevResid;1.2:DevComInd;2.3:AgLivestock;3.2:MinQuar;4.1:RoadRail;9.6:PollEnergy	6	cumulative	Various	pchba	qualitative	NA	other	other	other	na	na
26094	Young_etal	2011	Observational	Terrestrial	Local	polygon	NA	north america	United States	expert;modelled	Qualitative	5.2:UsePlant	1	level2	NA	expert	Qualitative	NA	species	species	plantae	magnoliopsida	na
26096	Yu_etal	2001	Observational	Freshwater;Terrestrial	Sub-national	polygon	NA	asia	China	survey	Qualitative	7.2:WaterSystem;9.7:PollUnspec;2.4:Aqua	3	level2	NA	survey	Qualitative	NA	species	phylum	plantae	magnoliopsida;liliopsida	na
26098	Yu_etal	2020	Observational	Freshwater;Terrestrial	Multi-national	km2	1	asia	Uzbekistan;Turkmenistan	database	Qualitative	2.5:AgUncpec;1.4:DevUnspec	2	level1	DatabaseOfGlobalChangeParameters	database;modelled	Qualitative	NA	family	kingdom	plantae	habitat;forest	na
26102	Yumnam_etal	2014	Observational	Terrestrial	Sub-national	km2	100	asia	India	rs	Qualitative	1.1:DevResid;4.1:RoadRail	2	level2	NA	survey	Qualitative	NA	species	species	animalia	na	mammal
26103	Zacharias and Gregr	2005	Observational	Marine	Sub-national	NA	NA	north pacific	Canada	literature	Qualitative	4.3:ShipLane;3.1:OilGas;6.1:ActivRnR	3	level2	NA	literature	Qualitative	NA	species	order	animalia	na	mammal
26104	Zafra-Calvo_etal	2010	Observational	Terrestrial	Local	km2	1	africa	Equatorial Guinea (Bioko)	literature	Qualitative	1.1:DevResid;2.1:AgNTC;2.3:AgLivestock;4.1:RoadRail;5.1:UseAnimals	5	level2	na	database;literature	qualitative	NA	domain	domain	animalia;plantae	liliopsida;magnoliopsida;polypodiopsida	mammal;bird
26111	Zampiglia_etal	2013	Observational	Freshwater	National	polygon	NA	europe	Italy	survey	Qualitative	8.1:SDAlienInv	1	level2	NA	survey	Qualitative	NA	species	class	animalia	na	amphibia
26112	Zapata-Ríos_etal	2009	Observational	Terrestrial	Local	polygon	na	south america	Ecuador	expert;survey	Qualitative	5.1:UseAnimals	1	level2	na	survey	qualitative	NA	class	class	animalia	na	mammal
26117	Zhai_etal	2012	Observational	Terrestrial	Local	m	10	asia	China	rs	Qualitative	2.1:AgNTC;2.2:AgWood	2	level2	NA	rs	Qualitative	NA	phylum	phylum	plantae	forest	na
26127	Zhang and Vincent	2019	Observational	Marine	Global	km2	1	na	na	expert;literature;modelled	Quantitative	1.1:DevResid;1.2:DevComInd;11.1:CC_Habitat;11.3:CC_Temp;3.1:OilGas;4.3:ShipLane;5.4:UseAquatic;8.1:SDAlienInv;9.2:PollIndMil;9.3:PollAgrFor;9.6:PollEnergy	11	level2	na	expert;literature	qualitative	NA	genus	genus	animalia	na	Fish
26120	Zhang_etal	2007	Observational	Terrestrial	Local	m	30	asia	China	modelled	Quantitative	4.1:RoadRail	1	cumulative	NA	survey	Quantitative	NA	species	species	animalia	na	mammal
26131	Zhao_etal	2020	Observational	Terrestrial	Sub-national	polygon	na	asia	China	survey	Quantitative	9.2:PollIndMil	1	level2	na	survey	quantitative	NA	species	species	animalia	na	mammal
26135	Zhu_etal	2019	Observational	Terrestrial	National	km2	1	asia	China	database;modelled;rs	Qualitative	9.6:PollEnergy	1	level2	Data Center for Resources and Environmental Sciences, Chinese Academy of Sciences; National Geophysical Data Center	protected_area	qualitative	NA	other	other	other	na	na
26137	Ziegler_etal	2016	Observational	Terrestrial	Multi-national	km2	1	africa	Central African Republic;Cameroon;Congo;Equatorial Guinea;Gabon;Central African Republic;Cameroon;Zaire;Equatorial Guinea;Gabon	literature;modelled	Quantitative	5.1:UseAnimals	1	level2	NA	literature	Qualitative	NA	kingdom	kingdom	animalia	na	animal
26140	Zimkus_etal	2020	S_Review	Freshwater;Terrestrial	Continental	km2	1	africa	na	literature	Qualitative	8.1:SDAlienInv	1	level2	na	literature	qualitative	NA	class	class	animalia	na	amphibia
26141	Zingraff-Hamed_etal	2018	Observational	Freshwater	Local	NA	NA	europe	Germany	survey	Quantitative	6.1:ActivRnR	1	level2	NA	modelled	Quantitative	NA	species	species	animalia	na	Fish
26142	Zomer_etal	2014	Observational	Terrestrial	Multi-national	km2	1	asia	China;Laos	database	Qualitative	11.1:CC_Habitat	1	level2	WorldClim	protected_area	Qualitative	NA	other	other	other	na	na
26145	Žydelis_etal	2009	S_Review	Marine	Multi-national	polygon	NA	north atlantic	United Kingdom;Netherlands;Germany;Denmark;Norway;Sweden;Poland;Russia;Lithuania;Latvia;Estonia;Finland	literature	Qualitative	5.4:UseAquatic	1	level2	NA	literature	Qualitative	NA	class	class	animalia	na	bird

## Sheet: Data_Dissagregated
ArticleID	Authors	Year	Study_design	Ecoregion	Spatial_Scale	Spatial_res_unit	Spatial_res	Continent_Ocean	country_eez	Threat_data	Threat_metric	threat_precision	Quantity_threats	Threat	Threat1	threat_database	Pop_data	Pop_metric	pop_database	tax_res	tax_scope	tax_kingdom	animal_group	plant_group	Distinct_Articles
25370	Rímalová_etal	2014	Observational	Freshwater	National	polygon	NA	europe	Czech Republic	Qualitative	survey	level2	1	8.1:SDAlienInv	8	NA	Qualitative	survey	NA	species	order	animalia	invertebrates	na	1
23013	Abade_etal	2018	Observational	Terrestrial	Local	polygon	na	africa	Tanzania	Qualitative	literature	cumulative	4	1.1:DevResid	1	na	Quantitative	survey	na	species	species	animalia	mammal	na	1
23013	Abade_etal	2018	Observational	Terrestrial	Local	polygon	na	africa	Tanzania	Qualitative	literature	cumulative	4	2.3:AgLivestock	2	na	Quantitative	survey	na	species	species	animalia	mammal	na	0
23013	Abade_etal	2018	Observational	Terrestrial	Local	polygon	na	africa	Tanzania	Qualitative	literature	cumulative	4	5.1:UseAnimals	5	na	Quantitative	survey	na	species	species	animalia	mammal	na	0
23013	Abade_etal	2018	Observational	Terrestrial	Local	polygon	na	africa	Tanzania	Qualitative	literature	cumulative	4	6.3:Other	6	na	Quantitative	survey	na	species	species	animalia	mammal	na	0
23018	Abrahms_etal	2019	Observational	Marine	Local	degrees	0.1	north pacific	United States	Qualitative	database	level2	1	4.3:ShipLane	4	Channel Islands National Marine Sanctuary	Quantitative	modelled	NA	species	species	animalia	mammal	na	1
23019	Abram_etal	2015	Observational	Terrestrial	Local	km2	1	asia	Indonesia	Quantitative	expert	level2	1	6.3:Other	6	na	Quantitative	expert	NA	species	species	animalia	mammal	na	1
23020	Abreo_etal	2019	Observational	Marine	Sub-national	polygon	na	south china sea	Philippines	Quantitative	other	level2	1	9.4:PollGarbSW	9	na	Qualitative	other	NA	species	phylum	animalia	mammal	na	1
23020	Abreo_etal	2019	Observational	Marine	Sub-national	polygon	na	south china sea	Philippines	Quantitative	other	level2	1	9.4:PollGarbSW	9	na	Qualitative	other	NA	species	phylum	animalia	reptile	na	0
23022	Acevedo_etal	2007	Observational	Terrestrial	Sub-national	km2	1	europe	Spain	Qualitative	survey	level2	1	2.3:AgLivestock	2	na	Quantitative	modelled	NA	species	species	animalia	mammal	na	1
23022	Acevedo_etal	2007	Observational	Terrestrial	Sub-national	km2	1	europe	Spain	Qualitative	survey	level2	1	2.3:AgLivestock	2	na	Quantitative	survey	NA	species	species	animalia	mammal	na	0
23030	Adams and Setterfield	2015	Observational	Terrestrial	Sub-national	m	250	australasia	Australia	Qualitative	literature	level2	1	8.1:SDAlienInv	8	na	Qualitative	pchba	NRETAS	other	other	other	na	na	1
23030	Adams and Setterfield	2015	Observational	Terrestrial	Sub-national	m	250	australasia	Australia	Qualitative	literature	level2	1	8.1:SDAlienInv	8	na	Qualitative	protected_area	NRETAS	other	other	other	na	na	0
23046	Ahmad_etal	2015	Observational	Terrestrial	Local	polygon	NA	asia	India	Qualitative	rs	level2	3	2.1:AgNTC	2	NA	Qualitative	protected_area	NA	other	other	other	na	na	1
23046	Ahmad_etal	2015	Observational	Terrestrial	Local	polygon	NA	asia	India	Qualitative	rs	level2	3	2.3:AgLivestock	2	NA	Qualitative	protected_area	NA	other	other	other	na	na	0
23046	Ahmad_etal	2015	Observational	Terrestrial	Local	polygon	NA	asia	India	Qualitative	rs	level2	3	1.4:DevUnspec	1	NA	Qualitative	protected_area	NA	other	other	other	na	na	0
23047	Ahmadi_etal	2019	Observational	Terrestrial	Multi-national	km2	1	asia	Azerbaijan	Quantitative	modelled	level2	2	11.1:CC_Habitat	11	NA	Qualitative	literature	NA	genus	genus	animalia	reptile	na	1
23047	Ahmadi_etal	2019	Observational	Terrestrial	Multi-national	km2	1	asia	Azerbaijan	Quantitative	modelled	level2	2	11.1:CC_Habitat	11	NA	Qualitative	survey	NA	genus	genus	animalia	reptile	na	0
23047	Ahmadi_etal	2019	Observational	Terrestrial	Multi-national	km2	1	asia	Iran	Quantitative	modelled	level2	2	11.1:CC_Habitat	11	NA	Qualitative	literature	NA	genus	genus	animalia	reptile	na	0
23047	Ahmadi_etal	2019	Observational	Terrestrial	Multi-national	km2	1	asia	Iran	Quantitative	modelled	level2	2	11.1:CC_Habitat	11	NA	Qualitative	survey	NA	genus	genus	animalia	reptile	na	0
23047	Ahmadi_etal	2019	Observational	Terrestrial	Multi-national	km2	1	asia	Lebanon	Quantitative	modelled	level2	2	11.1:CC_Habitat	11	NA	Qualitative	literature	NA	genus	genus	animalia	reptile	na	0
23047	Ahmadi_etal	2019	Observational	Terrestrial	Multi-national	km2	1	asia	Lebanon	Quantitative	modelled	level2	2	11.1:CC_Habitat	11	NA	Qualitative	survey	NA	genus	genus	animalia	reptile	na	0
23047	Ahmadi_etal	2019	Observational	Terrestrial	Multi-national	km2	1	asia	Turkey	Quantitative	modelled	level2	2	11.1:CC_Habitat	11	NA	Qualitative	literature	NA	genus	genus	animalia	reptile	na	0
23047	Ahmadi_etal	2019	Observational	Terrestrial	Multi-national	km2	1	asia	Turkey	Quantitative	modelled	level2	2	11.1:CC_Habitat	11	NA	Qualitative	survey	NA	genus	genus	animalia	reptile	na	0
23061	Albouy_etal	2017	Observational	Marine	Global	degrees	1	na	na	Qualitative	pcm	cumulative	10	1.2:DevComInd	1	Halpern_2008	Quantitative	database	IUCN	order	order	animalia	mammal	na	1
23061	Albouy_etal	2017	Observational	Marine	Global	degrees	1	na	na	Qualitative	pcm	cumulative	10	3.1:OilGas	3	Halpern_2008	Quantitative	database	IUCN	order	order	animalia	mammal	na	0
23061	Albouy_etal	2017	Observational	Marine	Global	degrees	1	na	na	Qualitative	pcm	cumulative	10	4.3:ShipLane	4	Halpern_2008	Quantitative	database	IUCN	order	order	animalia	mammal	na	0
23061	Albouy_etal	2017	Observational	Marine	Global	degrees	1	na	na	Qualitative	pcm	cumulative	10	5.4:UseAquatic	5	Halpern_2008	Quantitative	database	IUCN	order	order	animalia	mammal	na	0
23061	Albouy_etal	2017	Observational	Marine	Global	degrees	1	na	na	Qualitative	pcm	cumulative	10	8.1:SDAlienInv	8	Halpern_2008	Quantitative	database	IUCN	order	order	animalia	mammal	na	0
23061	Albouy_etal	2017	Observational	Marine	Global	degrees	1	na	na	Qualitative	pcm	cumulative	10	9.1:PollDWW	9	Halpern_2008	Quantitative	database	IUCN	order	order	animalia	mammal	na	0
23061	Albouy_etal	2017	Observational	Marine	Global	degrees	1	na	na	Qualitative	pcm	cumulative	10	11.1:CC_Habitat	11	Halpern_2008	Quantitative	database	IUCN	order	order	animalia	mammal	na	0
23061	Albouy_etal	2017	Observational	Marine	Global	degrees	1	na	na	Qualitative	pcm	cumulative	10	11.3:CC_Temp	11	Halpern_2008	Quantitative	database	IUCN	order	order	animalia	mammal	na	0
23061	Albouy_etal	2017	Observational	Marine	Global	degrees	1	na	na	Qualitative	pcm	cumulative	10	11.5:CC_other	11	Halpern_2008	Quantitative	database	IUCN	order	order	animalia	mammal	na	0
23062	Albright_etal	2017	Observational	Terrestrial	Sub-national	degrees	0.125	north america	United States	Quantitative	modelled	level2	1	11.2:CC_Drought	11	NA	Qualitative	survey	NA	species	order	animalia	bird	na	1
23063	Alcaraz_etal	2015	Observational	Freshwater	Sub-national	km2	10	europe	Spain	Qualitative	survey	level2	1	8.1:SDAlienInv	8	NA	Qualitative	survey	NA	species	species	animalia	Fish	na	1
23051	Al-Chokhachy_etal	2014	Observational	Freshwater	Local	polygon	NA	north america	Canada	Quantitative	survey	level2	1	8.2:SDNativProb	8	NA	Qualitative	survey	NA	species	family	animalia	Fish	na	1
23051	Al-Chokhachy_etal	2014	Observational	Freshwater	Local	polygon	NA	north america	United States	Quantitative	survey	level2	1	8.2:SDNativProb	8	NA	Qualitative	survey	NA	species	family	animalia	Fish	na	0
23064	Alexander and Waters	2000	Observational	Terrestrial	Local	polygon	NA	north america	Canada	Qualitative	survey	level2	1	4.1:RoadRail	4	na	qualitative	survey	NA	species	class	animalia	mammal	na	1
23068	Alfred_etal	2010	Observational	Terrestrial	Sub-national	m	2.5	asia	Malaysia	Qualitative	rs	level2	3	2.1:AgNTC	2	NA	Quantitative	survey	NA	species	species	animalia	mammal	na	1
23068	Alfred_etal	2010	Observational	Terrestrial	Sub-national	m	2.5	asia	Malaysia	Qualitative	rs	level2	3	2.2:AgWood	2	NA	Quantitative	survey	NA	species	species	animalia	mammal	na	0
23068	Alfred_etal	2010	Observational	Terrestrial	Sub-national	m	2.5	asia	Malaysia	Qualitative	rs	level2	3	4.1:RoadRail	4	NA	Quantitative	survey	NA	species	species	animalia	mammal	na	0
23071	Allan_etal	2017	Observational	Terrestrial	Global	polygon	NA	na	na	Quantitative	pcm	cumulative	7	1.1:DevResid	1	HFI	Qualitative	protected_area	NaturalWorldHeritage	other	other	other	na	na	1
23072	Allan_etal	2019	Observational	Terrestrial	Global	km2	30	na	na	Quantitative	pcm	cumulative	15	1.1:DevResid	1	HFI	Quantitative	database	IUCN	phylum	phylum	animalia	mammal	na	1
23071	Allan_etal	2017	Observational	Terrestrial	Global	polygon	NA	na	na	Quantitative	pcm	cumulative	7	1.2:DevComInd	1	HFI	Qualitative	protected_area	NaturalWorldHeritage	other	other	other	na	na	0
23072	Allan_etal	2019	Observational	Terrestrial	Global	km2	30	na	na	Quantitative	pcm	cumulative	15	1.2:DevComInd	1	HFI	Quantitative	database	IUCN	phylum	phylum	animalia	mammal	na	0
23071	Allan_etal	2017	Observational	Terrestrial	Global	polygon	NA	na	na	Quantitative	pcm	cumulative	7	1.3:DevRnR	1	HFI	Qualitative	protected_area	NaturalWorldHeritage	other	other	other	na	na	0
23072	Allan_etal	2019	Observational	Terrestrial	Global	km2	30	na	na	Quantitative	pcm	cumulative	15	2.1:AgNTC	2	HFI	Quantitative	database	IUCN	phylum	phylum	animalia	mammal	na	0
23071	Allan_etal	2017	Observational	Terrestrial	Global	polygon	NA	na	na	Quantitative	pcm	cumulative	7	2.1:AgNTC	2	HFI	Qualitative	protected_area	NaturalWorldHeritage	other	other	other	na	na	0
23072	Allan_etal	2019	Observational	Terrestrial	Global	km2	30	na	na	Quantitative	pcm	cumulative	15	2.3:AgLivestock	2	HFI	Quantitative	database	IUCN	phylum	phylum	animalia	mammal	na	0
23071	Allan_etal	2017	Observational	Terrestrial	Global	polygon	NA	na	na	Quantitative	pcm	cumulative	7	2.3:AgLivestock	2	HFI	Qualitative	protected_area	NaturalWorldHeritage	other	other	other	na	na	0
23072	Allan_etal	2019	Observational	Terrestrial	Global	km2	30	na	na	Quantitative	pcm	cumulative	15	4.1:RoadRail	4	HFI	Quantitative	database	IUCN	phylum	phylum	animalia	mammal	na	0
23071	Allan_etal	2017	Observational	Terrestrial	Global	polygon	NA	na	na	Quantitative	pcm	cumulative	7	4.1:RoadRail	4	HFI	Qualitative	protected_area	NaturalWorldHeritage	other	other	other	na	na	0
23072	Allan_etal	2019	Observational	Terrestrial	Global	km2	30	na	na	Quantitative	pcm	cumulative	15	4.2:UtilityLine	4	HFI	Quantitative	database	IUCN	phylum	phylum	animalia	mammal	na	0
23071	Allan_etal	2017	Observational	Terrestrial	Global	polygon	NA	na	na	Quantitative	pcm	cumulative	7	9.6:PollEnergy	9	HFI	Qualitative	protected_area	NaturalWorldHeritage	other	other	other	na	na	0
23072	Allan_etal	2019	Observational	Terrestrial	Global	km2	30	na	na	Quantitative	pcm	cumulative	15	5.1:UseAnimals	5	HFI	Quantitative	database	IUCN	phylum	phylum	animalia	mammal	na	0
23072	Allan_etal	2019	Observational	Terrestrial	Global	km2	30	na	na	Quantitative	pcm	cumulative	15	5.2:UsePlant	5	HFI	Quantitative	database	IUCN	phylum	phylum	animalia	mammal	na	0
23072	Allan_etal	2019	Observational	Terrestrial	Global	km2	30	na	na	Quantitative	pcm	cumulative	15	6.1:ActivRnR	6	HFI	Quantitative	database	IUCN	phylum	phylum	animalia	mammal	na	0
23072	Allan_etal	2019	Observational	Terrestrial	Global	km2	30	na	na	Quantitative	pcm	cumulative	15	6.3:Other	6	HFI	Quantitative	database	IUCN	phylum	phylum	animalia	mammal	na	0
23072	Allan_etal	2019	Observational	Terrestrial	Global	km2	30	na	na	Quantitative	pcm	cumulative	15	8.1:SDAlienInv	8	HFI	Quantitative	database	IUCN	phylum	phylum	animalia	mammal	na	0
23072	Allan_etal	2019	Observational	Terrestrial	Global	km2	30	na	na	Quantitative	pcm	cumulative	15	9.1:PollDWW	9	HFI	Quantitative	database	IUCN	phylum	phylum	animalia	mammal	na	0
23072	Allan_etal	2019	Observational	Terrestrial	Global	km2	30	na	na	Quantitative	pcm	cumulative	15	9.3:PollAgrFor	9	HFI	Quantitative	database	IUCN	phylum	phylum	animalia	mammal	na	0
23072	Allan_etal	2019	Observational	Terrestrial	Global	km2	30	na	na	Quantitative	pcm	cumulative	15	9.4:PollGarbSW	9	HFI	Quantitative	database	IUCN	phylum	phylum	animalia	mammal	na	0
23072	Allan_etal	2019	Observational	Terrestrial	Global	km2	30	na	na	Quantitative	pcm	cumulative	15	9.6:PollEnergy	9	HFI	Quantitative	database	IUCN	phylum	phylum	animalia	mammal	na	0
23072	Allan_etal	2019	Observational	Terrestrial	Global	km2	30	na	na	Quantitative	pcm	cumulative	15	1.1:DevResid	1	HFI	Quantitative	database	IUCN	phylum	phylum	animalia	amphibia	na	0
23072	Allan_etal	2019	Observational	Terrestrial	Global	km2	30	na	na	Quantitative	pcm	cumulative	15	1.2:DevComInd	1	HFI	Quantitative	database	IUCN	phylum	phylum	animalia	amphibia	na	0
23072	Allan_etal	2019	Observational	Terrestrial	Global	km2	30	na	na	Quantitative	pcm	cumulative	15	2.1:AgNTC	2	HFI	Quantitative	database	IUCN	phylum	phylum	animalia	amphibia	na	0
23072	Allan_etal	2019	Observational	Terrestrial	Global	km2	30	na	na	Quantitative	pcm	cumulative	15	2.3:AgLivestock	2	HFI	Quantitative	database	IUCN	phylum	phylum	animalia	amphibia	na	0
23072	Allan_etal	2019	Observational	Terrestrial	Global	km2	30	na	na	Quantitative	pcm	cumulative	15	4.1:RoadRail	4	HFI	Quantitative	database	IUCN	phylum	phylum	animalia	amphibia	na	0
23072	Allan_etal	2019	Observational	Terrestrial	Global	km2	30	na	na	Quantitative	pcm	cumulative	15	4.2:UtilityLine	4	HFI	Quantitative	database	IUCN	phylum	phylum	animalia	amphibia	na	0
23072	Allan_etal	2019	Observational	Terrestrial	Global	km2	30	na	na	Quantitative	pcm	cumulative	15	5.1:UseAnimals	5	HFI	Quantitative	database	IUCN	phylum	phylum	animalia	amphibia	na	0
23072	Allan_etal	2019	Observational	Terrestrial	Global	km2	30	na	na	Quantitative	pcm	cumulative	15	5.2:UsePlant	5	HFI	Quantitative	database	IUCN	phylum	phylum	animalia	amphibia	na	0
23072	Allan_etal	2019	Observational	Terrestrial	Global	km2	30	na	na	Quantitative	pcm	cumulative	15	6.1:ActivRnR	6	HFI	Quantitative	database	IUCN	phylum	phylum	animalia	amphibia	na	0
23072	Allan_etal	2019	Observational	Terrestrial	Global	km2	30	na	na	Quantitative	pcm	cumulative	15	6.3:Other	6	HFI	Quantitative	database	IUCN	phylum	phylum	animalia	amphibia	na	0
23072	Allan_etal	2019	Observational	Terrestrial	Global	km2	30	na	na	Quantitative	pcm	cumulative	15	8.1:SDAlienInv	8	HFI	Quantitative	database	IUCN	phylum	phylum	animalia	amphibia	na	0
23072	Allan_etal	2019	Observational	Terrestrial	Global	km2	30	na	na	Quantitative	pcm	cumulative	15	9.1:PollDWW	9	HFI	Quantitative	database	IUCN	phylum	phylum	animalia	amphibia	na	0
23072	Allan_etal	2019	Observational	Terrestrial	Global	km2	30	na	na	Quantitative	pcm	cumulative	15	9.3:PollAgrFor	9	HFI	Quantitative	database	IUCN	phylum	phylum	animalia	amphibia	na	0
23072	Allan_etal	2019	Observational	Terrestrial	Global	km2	30	na	na	Quantitative	pcm	cumulative	15	9.4:PollGarbSW	9	HFI	Quantitative	database	IUCN	phylum	phylum	animalia	amphibia	na	0
23072	Allan_etal	2019	Observational	Terrestrial	Global	km2	30	na	na	Quantitative	pcm	cumulative	15	9.6:PollEnergy	9	HFI	Quantitative	database	IUCN	phylum	phylum	animalia	amphibia	na	0
23072	Allan_etal	2019	Observational	Terrestrial	Global	km2	30	na	na	Quantitative	pcm	cumulative	15	1.1:DevResid	1	HFI	Quantitative	database	IUCN	phylum	phylum	animalia	bird	na	0
23072	Allan_etal	2019	Observational	Terrestrial	Global	km2	30	na	na	Quantitative	pcm	cumulative	15	1.2:DevComInd	1	HFI	Quantitative	database	IUCN	phylum	phylum	animalia	bird	na	0
23072	Allan_etal	2019	Observational	Terrestrial	Global	km2	30	na	na	Quantitative	pcm	cumulative	15	2.1:AgNTC	2	HFI	Quantitative	database	IUCN	phylum	phylum	animalia	bird	na	0
23072	Allan_etal	2019	Observational	Terrestrial	Global	km2	30	na	na	Quantitative	pcm	cumulative	15	2.3:AgLivestock	2	HFI	Quantitative	database	IUCN	phylum	phylum	animalia	bird	na	0
23072	Allan_etal	2019	Observational	Terrestrial	Global	km2	30	na	na	Quantitative	pcm	cumulative	15	4.1:RoadRail	4	HFI	Quantitative	database	IUCN	phylum	phylum	animalia	bird	na	0
23072	Allan_etal	2019	Observational	Terrestrial	Global	km2	30	na	na	Quantitative	pcm	cumulative	15	4.2:UtilityLine	4	HFI	Quantitative	database	IUCN	phylum	phylum	animalia	bird	na	0
23072	Allan_etal	2019	Observational	Terrestrial	Global	km2	30	na	na	Quantitative	pcm	cumulative	15	5.1:UseAnimals	5	HFI	Quantitative	database	IUCN	phylum	phylum	animalia	bird	na	0
23072	Allan_etal	2019	Observational	Terrestrial	Global	km2	30	na	na	Quantitative	pcm	cumulative	15	5.2:UsePlant	5	HFI	Quantitative	database	IUCN	phylum	phylum	animalia	bird	na	0
23072	Allan_etal	2019	Observational	Terrestrial	Global	km2	30	na	na	Quantitative	pcm	cumulative	15	6.1:ActivRnR	6	HFI	Quantitative	database	IUCN	phylum	phylum	animalia	bird	na	0
23072	Allan_etal	2019	Observational	Terrestrial	Global	km2	30	na	na	Quantitative	pcm	cumulative	15	6.3:Other	6	HFI	Quantitative	database	IUCN	phylum	phylum	animalia	bird	na	0
23072	Allan_etal	2019	Observational	Terrestrial	Global	km2	30	na	na	Quantitative	pcm	cumulative	15	8.1:SDAlienInv	8	HFI	Quantitative	database	IUCN	phylum	phylum	animalia	bird	na	0
23072	Allan_etal	2019	Observational	Terrestrial	Global	km2	30	na	na	Quantitative	pcm	cumulative	15	9.1:PollDWW	9	HFI	Quantitative	database	IUCN	phylum	phylum	animalia	bird	na	0
23072	Allan_etal	2019	Observational	Terrestrial	Global	km2	30	na	na	Quantitative	pcm	cumulative	15	9.3:PollAgrFor	9	HFI	Quantitative	database	IUCN	phylum	phylum	animalia	bird	na	0
23072	Allan_etal	2019	Observational	Terrestrial	Global	km2	30	na	na	Quantitative	pcm	cumulative	15	9.4:PollGarbSW	9	HFI	Quantitative	database	IUCN	phylum	phylum	animalia	bird	na	0
23072	Allan_etal	2019	Observational	Terrestrial	Global	km2	30	na	na	Quantitative	pcm	cumulative	15	9.6:PollEnergy	9	HFI	Quantitative	database	IUCN	phylum	phylum	animalia	bird	na	0
23073	Almeida_etal	2014	Observational	Freshwater	Sub-national	km2	10	europe	United Kingdom	Qualitative	survey	level2	1	8.1:SDAlienInv	8	NA	Qualitative	survey	NA	species	species	animalia	invertebrates	na	1
23074	Almodóvar_etal	2012	Observational	Freshwater	Local	polygon	NA	europe	Spain	Qualitative	survey	level2	1	11.3:CC_Temp	11	NA	Qualitative	survey	NA	species	species	animalia	Fish	na	1
23052	Al-Nasrawi_etal	2018	Observational	Terrestrial	Local	m	0.8	australasia	Australia	Qualitative	rs	level2	1	11.1:CC_Habitat	11	NA	Qualitative	rs	NA	phylum	phylum	plantae	na	mangrove	1
23052	Al-Nasrawi_etal	2018	Observational	Terrestrial	Local	m	0.8	australasia	Australia	Qualitative	rs	level2	1	11.1:CC_Habitat	11	NA	Qualitative	rs	NA	phylum	phylum	plantae	na	vegetation	0
23080	Álvarez	2003	Observational	Terrestrial	National	polygon	NA	south america	Colombia	Qualitative	literature	level2	1	6.2:WarConflict	6	NA	Qualitative	literature	NA	kingdom	kingdom	plantae	na	forest	1
23082	Alvarez-Berastegui_etal	2014	Observational	Marine	Sub-national	m	300	mediterranean	Spain	Quantitative	expert	cumulative	4	1.1:DevResid	1	NA	Quantitative	expert	NA	domain	domain	animalia	fish	liliopsida	1
23082	Alvarez-Berastegui_etal	2014	Observational	Marine	Sub-national	m	300	mediterranean	Spain	Quantitative	expert	cumulative	4	2.4:Aqua	2	NA	Quantitative	expert	NA	domain	domain	animalia	fish	liliopsida	0
23082	Alvarez-Berastegui_etal	2014	Observational	Marine	Sub-national	m	300	mediterranean	Spain	Quantitative	expert	cumulative	4	5.4:UseAquatic	5	NA	Quantitative	expert	NA	domain	domain	animalia	fish	liliopsida	0
23082	Alvarez-Berastegui_etal	2014	Observational	Marine	Sub-national	m	300	mediterranean	Spain	Quantitative	expert	cumulative	4	6.1:ActivRnR	6	NA	Quantitative	expert	NA	domain	domain	animalia	fish	liliopsida	0
23082	Alvarez-Berastegui_etal	2014	Observational	Marine	Sub-national	m	300	mediterranean	Spain	Quantitative	literature	cumulative	4	1.1:DevResid	1	NA	Quantitative	expert	NA	domain	domain	animalia	fish	liliopsida	0
23082	Alvarez-Berastegui_etal	2014	Observational	Marine	Sub-national	m	300	mediterranean	Spain	Quantitative	literature	cumulative	4	2.4:Aqua	2	NA	Quantitative	expert	NA	domain	domain	animalia	fish	liliopsida	0
23082	Alvarez-Berastegui_etal	2014	Observational	Marine	Sub-national	m	300	mediterranean	Spain	Quantitative	literature	cumulative	4	5.4:UseAquatic	5	NA	Quantitative	expert	NA	domain	domain	animalia	fish	liliopsida	0
23082	Alvarez-Berastegui_etal	2014	Observational	Marine	Sub-national	m	300	mediterranean	Spain	Quantitative	literature	cumulative	4	6.1:ActivRnR	6	NA	Quantitative	expert	NA	domain	domain	animalia	fish	liliopsida	0
23082	Alvarez-Berastegui_etal	2014	Observational	Marine	Sub-national	m	300	mediterranean	Spain	Quantitative	survey	cumulative	4	1.1:DevResid	1	NA	Quantitative	expert	NA	domain	domain	animalia	fish	liliopsida	0
23082	Alvarez-Berastegui_etal	2014	Observational	Marine	Sub-national	m	300	mediterranean	Spain	Quantitative	survey	cumulative	4	2.4:Aqua	2	NA	Quantitative	expert	NA	domain	domain	animalia	fish	liliopsida	0
23082	Alvarez-Berastegui_etal	2014	Observational	Marine	Sub-national	m	300	mediterranean	Spain	Quantitative	survey	cumulative	4	5.4:UseAquatic	5	NA	Quantitative	expert	NA	domain	domain	animalia	fish	liliopsida	0
23082	Alvarez-Berastegui_etal	2014	Observational	Marine	Sub-national	m	300	mediterranean	Spain	Quantitative	survey	cumulative	4	6.1:ActivRnR	6	NA	Quantitative	expert	NA	domain	domain	animalia	fish	liliopsida	0
23082	Alvarez-Berastegui_etal	2014	Observational	Marine	Sub-national	m	300	mediterranean	Spain	Quantitative	expert	cumulative	4	1.1:DevResid	1	NA	Quantitative	literature	NA	domain	domain	animalia	fish	liliopsida	0
23082	Alvarez-Berastegui_etal	2014	Observational	Marine	Sub-national	m	300	mediterranean	Spain	Quantitative	expert	cumulative	4	2.4:Aqua	2	NA	Quantitative	literature	NA	domain	domain	animalia	fish	liliopsida	0
23082	Alvarez-Berastegui_etal	2014	Observational	Marine	Sub-national	m	300	mediterranean	Spain	Quantitative	expert	cumulative	4	5.4:UseAquatic	5	NA	Quantitative	literature	NA	domain	domain	animalia	fish	liliopsida	0
23082	Alvarez-Berastegui_etal	2014	Observational	Marine	Sub-national	m	300	mediterranean	Spain	Quantitative	expert	cumulative	4	6.1:ActivRnR	6	NA	Quantitative	literature	NA	domain	domain	animalia	fish	liliopsida	0
23082	Alvarez-Berastegui_etal	2014	Observational	Marine	Sub-national	m	300	mediterranean	Spain	Quantitative	literature	cumulative	4	1.1:DevResid	1	NA	Quantitative	literature	NA	domain	domain	animalia	fish	liliopsida	0
23082	Alvarez-Berastegui_etal	2014	Observational	Marine	Sub-national	m	300	mediterranean	Spain	Quantitative	literature	cumulative	4	2.4:Aqua	2	NA	Quantitative	literature	NA	domain	domain	animalia	fish	liliopsida	0
23082	Alvarez-Berastegui_etal	2014	Observational	Marine	Sub-national	m	300	mediterranean	Spain	Quantitative	literature	cumulative	4	5.4:UseAquatic	5	NA	Quantitative	literature	NA	domain	domain	animalia	fish	liliopsida	0
23082	Alvarez-Berastegui_etal	2014	Observational	Marine	Sub-national	m	300	mediterranean	Spain	Quantitative	literature	cumulative	4	6.1:ActivRnR	6	NA	Quantitative	literature	NA	domain	domain	animalia	fish	liliopsida	0
23082	Alvarez-Berastegui_etal	2014	Observational	Marine	Sub-national	m	300	mediterranean	Spain	Quantitative	survey	cumulative	4	1.1:DevResid	1	NA	Quantitative	literature	NA	domain	domain	animalia	fish	liliopsida	0
23082	Alvarez-Berastegui_etal	2014	Observational	Marine	Sub-national	m	300	mediterranean	Spain	Quantitative	survey	cumulative	4	2.4:Aqua	2	NA	Quantitative	literature	NA	domain	domain	animalia	fish	liliopsida	0
23082	Alvarez-Berastegui_etal	2014	Observational	Marine	Sub-national	m	300	mediterranean	Spain	Quantitative	survey	cumulative	4	5.4:UseAquatic	5	NA	Quantitative	literature	NA	domain	domain	animalia	fish	liliopsida	0
23082	Alvarez-Berastegui_etal	2014	Observational	Marine	Sub-national	m	300	mediterranean	Spain	Quantitative	survey	cumulative	4	6.1:ActivRnR	6	NA	Quantitative	literature	NA	domain	domain	animalia	fish	liliopsida	0
23082	Alvarez-Berastegui_etal	2014	Observational	Marine	Sub-national	m	300	mediterranean	Spain	Quantitative	expert	cumulative	4	1.1:DevResid	1	NA	Quantitative	survey	NA	domain	domain	animalia	fish	liliopsida	0
23082	Alvarez-Berastegui_etal	2014	Observational	Marine	Sub-national	m	300	mediterranean	Spain	Quantitative	expert	cumulative	4	2.4:Aqua	2	NA	Quantitative	survey	NA	domain	domain	animalia	fish	liliopsida	0
23082	Alvarez-Berastegui_etal	2014	Observational	Marine	Sub-national	m	300	mediterranean	Spain	Quantitative	expert	cumulative	4	5.4:UseAquatic	5	NA	Quantitative	survey	NA	domain	domain	animalia	fish	liliopsida	0
23082	Alvarez-Berastegui_etal	2014	Observational	Marine	Sub-national	m	300	mediterranean	Spain	Quantitative	expert	cumulative	4	6.1:ActivRnR	6	NA	Quantitative	survey	NA	domain	domain	animalia	fish	liliopsida	0
23082	Alvarez-Berastegui_etal	2014	Observational	Marine	Sub-national	m	300	mediterranean	Spain	Quantitative	literature	cumulative	4	1.1:DevResid	1	NA	Quantitative	survey	NA	domain	domain	animalia	fish	liliopsida	0
23082	Alvarez-Berastegui_etal	2014	Observational	Marine	Sub-national	m	300	mediterranean	Spain	Quantitative	literature	cumulative	4	2.4:Aqua	2	NA	Quantitative	survey	NA	domain	domain	animalia	fish	liliopsida	0
23082	Alvarez-Berastegui_etal	2014	Observational	Marine	Sub-national	m	300	mediterranean	Spain	Quantitative	literature	cumulative	4	5.4:UseAquatic	5	NA	Quantitative	survey	NA	domain	domain	animalia	fish	liliopsida	0
23082	Alvarez-Berastegui_etal	2014	Observational	Marine	Sub-national	m	300	mediterranean	Spain	Quantitative	literature	cumulative	4	6.1:ActivRnR	6	NA	Quantitative	survey	NA	domain	domain	animalia	fish	liliopsida	0
23082	Alvarez-Berastegui_etal	2014	Observational	Marine	Sub-national	m	300	mediterranean	Spain	Quantitative	survey	cumulative	4	1.1:DevResid	1	NA	Quantitative	survey	NA	domain	domain	animalia	fish	liliopsida	0
23082	Alvarez-Berastegui_etal	2014	Observational	Marine	Sub-national	m	300	mediterranean	Spain	Quantitative	survey	cumulative	4	2.4:Aqua	2	NA	Quantitative	survey	NA	domain	domain	animalia	fish	liliopsida	0
23082	Alvarez-Berastegui_etal	2014	Observational	Marine	Sub-national	m	300	mediterranean	Spain	Quantitative	survey	cumulative	4	5.4:UseAquatic	5	NA	Quantitative	survey	NA	domain	domain	animalia	fish	liliopsida	0
23082	Alvarez-Berastegui_etal	2014	Observational	Marine	Sub-national	m	300	mediterranean	Spain	Quantitative	survey	cumulative	4	6.1:ActivRnR	6	NA	Quantitative	survey	NA	domain	domain	animalia	fish	liliopsida	0
23082	Alvarez-Berastegui_etal	2014	Observational	Marine	Sub-national	m	300	mediterranean	Spain	Quantitative	expert	cumulative	4	1.1:DevResid	1	NA	Quantitative	expert	NA	domain	domain	plantae	fish	liliopsida	0
23082	Alvarez-Berastegui_etal	2014	Observational	Marine	Sub-national	m	300	mediterranean	Spain	Quantitative	expert	cumulative	4	2.4:Aqua	2	NA	Quantitative	expert	NA	domain	domain	plantae	fish	liliopsida	0
23082	Alvarez-Berastegui_etal	2014	Observational	Marine	Sub-national	m	300	mediterranean	Spain	Quantitative	expert	cumulative	4	5.4:UseAquatic	5	NA	Quantitative	expert	NA	domain	domain	plantae	fish	liliopsida	0
23082	Alvarez-Berastegui_etal	2014	Observational	Marine	Sub-national	m	300	mediterranean	Spain	Quantitative	expert	cumulative	4	6.1:ActivRnR	6	NA	Quantitative	expert	NA	domain	domain	plantae	fish	liliopsida	0
23082	Alvarez-Berastegui_etal	2014	Observational	Marine	Sub-national	m	300	mediterranean	Spain	Quantitative	literature	cumulative	4	1.1:DevResid	1	NA	Quantitative	expert	NA	domain	domain	plantae	fish	liliopsida	0
23082	Alvarez-Berastegui_etal	2014	Observational	Marine	Sub-national	m	300	mediterranean	Spain	Quantitative	literature	cumulative	4	2.4:Aqua	2	NA	Quantitative	expert	NA	domain	domain	plantae	fish	liliopsida	0
23082	Alvarez-Berastegui_etal	2014	Observational	Marine	Sub-national	m	300	mediterranean	Spain	Quantitative	literature	cumulative	4	5.4:UseAquatic	5	NA	Quantitative	expert	NA	domain	domain	plantae	fish	liliopsida	0
23082	Alvarez-Berastegui_etal	2014	Observational	Marine	Sub-national	m	300	mediterranean	Spain	Quantitative	literature	cumulative	4	6.1:ActivRnR	6	NA	Quantitative	expert	NA	domain	domain	plantae	fish	liliopsida	0
23082	Alvarez-Berastegui_etal	2014	Observational	Marine	Sub-national	m	300	mediterranean	Spain	Quantitative	survey	cumulative	4	1.1:DevResid	1	NA	Quantitative	expert	NA	domain	domain	plantae	fish	liliopsida	0
23082	Alvarez-Berastegui_etal	2014	Observational	Marine	Sub-national	m	300	mediterranean	Spain	Quantitative	survey	cumulative	4	2.4:Aqua	2	NA	Quantitative	expert	NA	domain	domain	plantae	fish	liliopsida	0
23082	Alvarez-Berastegui_etal	2014	Observational	Marine	Sub-national	m	300	mediterranean	Spain	Quantitative	survey	cumulative	4	5.4:UseAquatic	5	NA	Quantitative	expert	NA	domain	domain	plantae	fish	liliopsida	0
23082	Alvarez-Berastegui_etal	2014	Observational	Marine	Sub-national	m	300	mediterranean	Spain	Quantitative	survey	cumulative	4	6.1:ActivRnR	6	NA	Quantitative	expert	NA	domain	domain	plantae	fish	liliopsida	0
23082	Alvarez-Berastegui_etal	2014	Observational	Marine	Sub-national	m	300	mediterranean	Spain	Quantitative	expert	cumulative	4	1.1:DevResid	1	NA	Quantitative	literature	NA	domain	domain	plantae	fish	liliopsida	0
23082	Alvarez-Berastegui_etal	2014	Observational	Marine	Sub-national	m	300	mediterranean	Spain	Quantitative	expert	cumulative	4	2.4:Aqua	2	NA	Quantitative	literature	NA	domain	domain	plantae	fish	liliopsida	0
23082	Alvarez-Berastegui_etal	2014	Observational	Marine	Sub-national	m	300	mediterranean	Spain	Quantitative	expert	cumulative	4	5.4:UseAquatic	5	NA	Quantitative	literature	NA	domain	domain	plantae	fish	liliopsida	0
23082	Alvarez-Berastegui_etal	2014	Observational	Marine	Sub-national	m	300	mediterranean	Spain	Quantitative	expert	cumulative	4	6.1:ActivRnR	6	NA	Quantitative	literature	NA	domain	domain	plantae	fish	liliopsida	0
23082	Alvarez-Berastegui_etal	2014	Observational	Marine	Sub-national	m	300	mediterranean	Spain	Quantitative	literature	cumulative	4	1.1:DevResid	1	NA	Quantitative	literature	NA	domain	domain	plantae	fish	liliopsida	0
23082	Alvarez-Berastegui_etal	2014	Observational	Marine	Sub-national	m	300	mediterranean	Spain	Quantitative	literature	cumulative	4	2.4:Aqua	2	NA	Quantitative	literature	NA	domain	domain	plantae	fish	liliopsida	0
23082	Alvarez-Berastegui_etal	2014	Observational	Marine	Sub-national	m	300	mediterranean	Spain	Quantitative	literature	cumulative	4	5.4:UseAquatic	5	NA	Quantitative	literature	NA	domain	domain	plantae	fish	liliopsida	0
23082	Alvarez-Berastegui_etal	2014	Observational	Marine	Sub-national	m	300	mediterranean	Spain	Quantitative	literature	cumulative	4	6.1:ActivRnR	6	NA	Quantitative	literature	NA	domain	domain	plantae	fish	liliopsida	0
23082	Alvarez-Berastegui_etal	2014	Observational	Marine	Sub-national	m	300	mediterranean	Spain	Quantitative	survey	cumulative	4	1.1:DevResid	1	NA	Quantitative	literature	NA	domain	domain	plantae	fish	liliopsida	0
23082	Alvarez-Berastegui_etal	2014	Observational	Marine	Sub-national	m	300	mediterranean	Spain	Quantitative	survey	cumulative	4	2.4:Aqua	2	NA	Quantitative	literature	NA	domain	domain	plantae	fish	liliopsida	0
23082	Alvarez-Berastegui_etal	2014	Observational	Marine	Sub-national	m	300	mediterranean	Spain	Quantitative	survey	cumulative	4	5.4:UseAquatic	5	NA	Quantitative	literature	NA	domain	domain	plantae	fish	liliopsida	0
23082	Alvarez-Berastegui_etal	2014	Observational	Marine	Sub-national	m	300	mediterranean	Spain	Quantitative	survey	cumulative	4	6.1:ActivRnR	6	NA	Quantitative	literature	NA	domain	domain	plantae	fish	liliopsida	0
23082	Alvarez-Berastegui_etal	2014	Observational	Marine	Sub-national	m	300	mediterranean	Spain	Quantitative	expert	cumulative	4	1.1:DevResid	1	NA	Quantitative	survey	NA	domain	domain	plantae	fish	liliopsida	0
23082	Alvarez-Berastegui_etal	2014	Observational	Marine	Sub-national	m	300	mediterranean	Spain	Quantitative	expert	cumulative	4	2.4:Aqua	2	NA	Quantitative	survey	NA	domain	domain	plantae	fish	liliopsida	0
23082	Alvarez-Berastegui_etal	2014	Observational	Marine	Sub-national	m	300	mediterranean	Spain	Quantitative	expert	cumulative	4	5.4:UseAquatic	5	NA	Quantitative	survey	NA	domain	domain	plantae	fish	liliopsida	0
23082	Alvarez-Berastegui_etal	2014	Observational	Marine	Sub-national	m	300	mediterranean	Spain	Quantitative	expert	cumulative	4	6.1:ActivRnR	6	NA	Quantitative	survey	NA	domain	domain	plantae	fish	liliopsida	0
23082	Alvarez-Berastegui_etal	2014	Observational	Marine	Sub-national	m	300	mediterranean	Spain	Quantitative	literature	cumulative	4	1.1:DevResid	1	NA	Quantitative	survey	NA	domain	domain	plantae	fish	liliopsida	0
23082	Alvarez-Berastegui_etal	2014	Observational	Marine	Sub-national	m	300	mediterranean	Spain	Quantitative	literature	cumulative	4	2.4:Aqua	2	NA	Quantitative	survey	NA	domain	domain	plantae	fish	liliopsida	0
23082	Alvarez-Berastegui_etal	2014	Observational	Marine	Sub-national	m	300	mediterranean	Spain	Quantitative	literature	cumulative	4	5.4:UseAquatic	5	NA	Quantitative	survey	NA	domain	domain	plantae	fish	liliopsida	0
23082	Alvarez-Berastegui_etal	2014	Observational	Marine	Sub-national	m	300	mediterranean	Spain	Quantitative	literature	cumulative	4	6.1:ActivRnR	6	NA	Quantitative	survey	NA	domain	domain	plantae	fish	liliopsida	0
23082	Alvarez-Berastegui_etal	2014	Observational	Marine	Sub-national	m	300	mediterranean	Spain	Quantitative	survey	cumulative	4	1.1:DevResid	1	NA	Quantitative	survey	NA	domain	domain	plantae	fish	liliopsida	0
23082	Alvarez-Berastegui_etal	2014	Observational	Marine	Sub-national	m	300	mediterranean	Spain	Quantitative	survey	cumulative	4	2.4:Aqua	2	NA	Quantitative	survey	NA	domain	domain	plantae	fish	liliopsida	0
23082	Alvarez-Berastegui_etal	2014	Observational	Marine	Sub-national	m	300	mediterranean	Spain	Quantitative	survey	cumulative	4	5.4:UseAquatic	5	NA	Quantitative	survey	NA	domain	domain	plantae	fish	liliopsida	0
23082	Alvarez-Berastegui_etal	2014	Observational	Marine	Sub-national	m	300	mediterranean	Spain	Quantitative	survey	cumulative	4	6.1:ActivRnR	6	NA	Quantitative	survey	NA	domain	domain	plantae	fish	liliopsida	0
23083	Alvarez-Berrios and Mitchell	2015	Observational	Terrestrial	Multi-national	m	250	south america	Brazil	Qualitative	database	level2	1	3.2:MinQuar	3	private mining GIS databases	quantitative	rs	NA	kingdom	kingdom	plantae	na	forest	1
23083	Alvarez-Berrios and Mitchell	2015	Observational	Terrestrial	Multi-national	m	250	south america	Brazil	Qualitative	literature	level2	1	3.2:MinQuar	3	private mining GIS databases	quantitative	rs	NA	kingdom	kingdom	plantae	na	forest	0
23083	Alvarez-Berrios and Mitchell	2015	Observational	Terrestrial	Multi-national	m	250	south america	Brazil	Qualitative	rs	level2	1	3.2:MinQuar	3	private mining GIS databases	quantitative	rs	NA	kingdom	kingdom	plantae	na	forest	0
23083	Alvarez-Berrios and Mitchell	2015	Observational	Terrestrial	Multi-national	m	250	south america	Bolivia	Qualitative	database	level2	1	3.2:MinQuar	3	private mining GIS databases	quantitative	rs	NA	kingdom	kingdom	plantae	na	forest	0
23083	Alvarez-Berrios and Mitchell	2015	Observational	Terrestrial	Multi-national	m	250	south america	Bolivia	Qualitative	literature	level2	1	3.2:MinQuar	3	private mining GIS databases	quantitative	rs	NA	kingdom	kingdom	plantae	na	forest	0
23083	Alvarez-Berrios and Mitchell	2015	Observational	Terrestrial	Multi-national	m	250	south america	Bolivia	Qualitative	rs	level2	1	3.2:MinQuar	3	private mining GIS databases	quantitative	rs	NA	kingdom	kingdom	plantae	na	forest	0
23083	Alvarez-Berrios and Mitchell	2015	Observational	Terrestrial	Multi-national	m	250	south america	Peru	Qualitative	database	level2	1	3.2:MinQuar	3	private mining GIS databases	quantitative	rs	NA	kingdom	kingdom	plantae	na	forest	0
23083	Alvarez-Berrios and Mitchell	2015	Observational	Terrestrial	Multi-national	m	250	south america	Peru	Qualitative	literature	level2	1	3.2:MinQuar	3	private mining GIS databases	quantitative	rs	NA	kingdom	kingdom	plantae	na	forest	0
23083	Alvarez-Berrios and Mitchell	2015	Observational	Terrestrial	Multi-national	m	250	south america	Peru	Qualitative	rs	level2	1	3.2:MinQuar	3	private mining GIS databases	quantitative	rs	NA	kingdom	kingdom	plantae	na	forest	0
23083	Alvarez-Berrios and Mitchell	2015	Observational	Terrestrial	Multi-national	m	250	south america	French Guiana	Qualitative	database	level2	1	3.2:MinQuar	3	private mining GIS databases	quantitative	rs	NA	kingdom	kingdom	plantae	na	forest	0
23083	Alvarez-Berrios and Mitchell	2015	Observational	Terrestrial	Multi-national	m	250	south america	French Guiana	Qualitative	literature	level2	1	3.2:MinQuar	3	private mining GIS databases	quantitative	rs	NA	kingdom	kingdom	plantae	na	forest	0
23083	Alvarez-Berrios and Mitchell	2015	Observational	Terrestrial	Multi-national	m	250	south america	French Guiana	Qualitative	rs	level2	1	3.2:MinQuar	3	private mining GIS databases	quantitative	rs	NA	kingdom	kingdom	plantae	na	forest	0
23083	Alvarez-Berrios and Mitchell	2015	Observational	Terrestrial	Multi-national	m	250	south america	Suriname	Qualitative	database	level2	1	3.2:MinQuar	3	private mining GIS databases	quantitative	rs	NA	kingdom	kingdom	plantae	na	forest	0
23083	Alvarez-Berrios and Mitchell	2015	Observational	Terrestrial	Multi-national	m	250	south america	Suriname	Qualitative	literature	level2	1	3.2:MinQuar	3	private mining GIS databases	quantitative	rs	NA	kingdom	kingdom	plantae	na	forest	0
23083	Alvarez-Berrios and Mitchell	2015	Observational	Terrestrial	Multi-national	m	250	south america	Suriname	Qualitative	rs	level2	1	3.2:MinQuar	3	private mining GIS databases	quantitative	rs	NA	kingdom	kingdom	plantae	na	forest	0
23083	Alvarez-Berrios and Mitchell	2015	Observational	Terrestrial	Multi-national	m	250	south america	Guyana	Qualitative	database	level2	1	3.2:MinQuar	3	private mining GIS databases	quantitative	rs	NA	kingdom	kingdom	plantae	na	forest	0
23083	Alvarez-Berrios and Mitchell	2015	Observational	Terrestrial	Multi-national	m	250	south america	Guyana	Qualitative	literature	level2	1	3.2:MinQuar	3	private mining GIS databases	quantitative	rs	NA	kingdom	kingdom	plantae	na	forest	0
23083	Alvarez-Berrios and Mitchell	2015	Observational	Terrestrial	Multi-national	m	250	south america	Guyana	Qualitative	rs	level2	1	3.2:MinQuar	3	private mining GIS databases	quantitative	rs	NA	kingdom	kingdom	plantae	na	forest	0
23083	Alvarez-Berrios and Mitchell	2015	Observational	Terrestrial	Multi-national	m	250	south america	Venezuela	Qualitative	database	level2	1	3.2:MinQuar	3	private mining GIS databases	quantitative	rs	NA	kingdom	kingdom	plantae	na	forest	0
23083	Alvarez-Berrios and Mitchell	2015	Observational	Terrestrial	Multi-national	m	250	south america	Venezuela	Qualitative	literature	level2	1	3.2:MinQuar	3	private mining GIS databases	quantitative	rs	NA	kingdom	kingdom	plantae	na	forest	0
23083	Alvarez-Berrios and Mitchell	2015	Observational	Terrestrial	Multi-national	m	250	south america	Venezuela	Qualitative	rs	level2	1	3.2:MinQuar	3	private mining GIS databases	quantitative	rs	NA	kingdom	kingdom	plantae	na	forest	0
23083	Alvarez-Berrios and Mitchell	2015	Observational	Terrestrial	Multi-national	m	250	south america	Colombia	Qualitative	database	level2	1	3.2:MinQuar	3	private mining GIS databases	quantitative	rs	NA	kingdom	kingdom	plantae	na	forest	0
23083	Alvarez-Berrios and Mitchell	2015	Observational	Terrestrial	Multi-national	m	250	south america	Colombia	Qualitative	literature	level2	1	3.2:MinQuar	3	private mining GIS databases	quantitative	rs	NA	kingdom	kingdom	plantae	na	forest	0
23083	Alvarez-Berrios and Mitchell	2015	Observational	Terrestrial	Multi-national	m	250	south america	Colombia	Qualitative	rs	level2	1	3.2:MinQuar	3	private mining GIS databases	quantitative	rs	NA	kingdom	kingdom	plantae	na	forest	0
23083	Alvarez-Berrios and Mitchell	2015	Observational	Terrestrial	Multi-national	m	250	south america	Ecuador	Qualitative	database	level2	1	3.2:MinQuar	3	private mining GIS databases	quantitative	rs	NA	kingdom	kingdom	plantae	na	forest	0
23083	Alvarez-Berrios and Mitchell	2015	Observational	Terrestrial	Multi-national	m	250	south america	Ecuador	Qualitative	literature	level2	1	3.2:MinQuar	3	private mining GIS databases	quantitative	rs	NA	kingdom	kingdom	plantae	na	forest	0
23083	Alvarez-Berrios and Mitchell	2015	Observational	Terrestrial	Multi-national	m	250	south america	Ecuador	Qualitative	rs	level2	1	3.2:MinQuar	3	private mining GIS databases	quantitative	rs	NA	kingdom	kingdom	plantae	na	forest	0
23085	Alvarez-Filip_etal	2019	Observational	Marine	Sub-national	polygon	na	north atlantic	Mexico	Quantitative	survey	level2	1	8.6:DUnknownC	8	na	qualitative	survey	NA	class	class	animalia	invertebrates	na	1
23086	Alvarez-Romero_etal	2013	Observational	Marine	Sub-national	m	500	south pacific	Australia	Quantitative	modelled	level1	1	9.7:PollUnspec	9	NA	Qualitative	rs	NA	family	domain	animalia	invertebrates	liliopsida	1
23086	Alvarez-Romero_etal	2013	Observational	Marine	Sub-national	m	500	south pacific	Australia	Quantitative	rs	level1	1	9.7:PollUnspec	9	NA	Qualitative	rs	NA	family	domain	animalia	invertebrates	liliopsida	0
23086	Alvarez-Romero_etal	2013	Observational	Marine	Sub-national	m	500	south pacific	Australia	Quantitative	modelled	level1	1	9.7:PollUnspec	9	NA	Qualitative	rs	NA	family	domain	plantae	invertebrates	liliopsida	0
23086	Alvarez-Romero_etal	2013	Observational	Marine	Sub-national	m	500	south pacific	Australia	Quantitative	rs	level1	1	9.7:PollUnspec	9	NA	Qualitative	rs	NA	family	domain	plantae	invertebrates	liliopsida	0
23087	Alves_etal	2014	Observational	Terrestrial	Multi-national	degrees	0.16	north america	Canada	Qualitative	literature	level2	1	8.1:SDAlienInv	8	NA	Qualitative	literature	NA	family	family	animalia	mammal	na	1
23087	Alves_etal	2014	Observational	Terrestrial	Multi-national	degrees	0.16	north america	United States	Qualitative	literature	level2	1	8.1:SDAlienInv	8	NA	Qualitative	literature	NA	family	family	animalia	mammal	na	0
25335	Amano_etal	2020	Observational	Terrestrial	Global	degrees	1	na	na	Quantitative	database	level2	2	11.3:CC_Temp	11	CRU TS v4.01	Quantitative	database	International Bird Census_ICW	class	class	animalia	bird	na	1
25335	Amano_etal	2020	Observational	Terrestrial	Global	degrees	1	na	na	Quantitative	database	level2	2	11.5:CC_other	11	CRU TS v4.01	Quantitative	database	International Bird Census_ICW	class	class	animalia	bird	na	0
25335	Amano_etal	2020	Observational	Terrestrial	Global	degrees	1	na	na	Quantitative	database	level2	2	11.3:CC_Temp	11	CRU TS v4.01	Quantitative	survey	International Bird Census_ICW	class	class	animalia	bird	na	0
25335	Amano_etal	2020	Observational	Terrestrial	Global	degrees	1	na	na	Quantitative	database	level2	2	11.5:CC_other	11	CRU TS v4.01	Quantitative	survey	International Bird Census_ICW	class	class	animalia	bird	na	0
23091	Ambastha_etal	2010	Observational	Terrestrial	Local	m	250	asia	India	Qualitative	rs	level2	3	1.1:DevResid	1	NA	Qualitative	protected_area	NA	family	family	plantae	na	liliopsida	1
23091	Ambastha_etal	2010	Observational	Terrestrial	Local	m	250	asia	India	Qualitative	rs	level2	3	2.4:Aqua	2	NA	Qualitative	protected_area	NA	family	family	plantae	na	liliopsida	0
23091	Ambastha_etal	2010	Observational	Terrestrial	Local	m	250	asia	India	Qualitative	rs	level2	3	2.5:AgUncpec	2	NA	Qualitative	protected_area	NA	family	family	plantae	na	liliopsida	0
23091	Ambastha_etal	2010	Observational	Terrestrial	Local	m	250	asia	India	Qualitative	rs	level2	3	1.1:DevResid	1	NA	Qualitative	rs	NA	family	family	plantae	na	liliopsida	0
23091	Ambastha_etal	2010	Observational	Terrestrial	Local	m	250	asia	India	Qualitative	rs	level2	3	2.4:Aqua	2	NA	Qualitative	rs	NA	family	family	plantae	na	liliopsida	0
23091	Ambastha_etal	2010	Observational	Terrestrial	Local	m	250	asia	India	Qualitative	rs	level2	3	2.5:AgUncpec	2	NA	Qualitative	rs	NA	family	family	plantae	na	liliopsida	0
23100	Andersen_etal	2020	Observational	Marine	National	km2	2	north atlantic	Denmark	Quantitative	modelled	cumulative	16	7.2:WaterSystem	7	NA	Quantitative	modelled	NA	domain	domain	animalia	chordata	liliopsida	1
23100	Andersen_etal	2020	Observational	Marine	National	km2	2	north atlantic	Denmark	Quantitative	modelled	cumulative	16	11.3:CC_Temp	11	NA	Quantitative	modelled	NA	domain	domain	animalia	chordata	liliopsida	0
23100	Andersen_etal	2020	Observational	Marine	National	km2	2	north atlantic	Denmark	Quantitative	modelled	cumulative	16	9.7:PollUnspec	9	NA	Quantitative	modelled	NA	domain	domain	animalia	chordata	liliopsida	0
23100	Andersen_etal	2020	Observational	Marine	National	km2	2	north atlantic	Denmark	Quantitative	modelled	cumulative	16	9.4:PollGarbSW	9	NA	Quantitative	modelled	NA	domain	domain	animalia	chordata	liliopsida	0
23100	Andersen_etal	2020	Observational	Marine	National	km2	2	north atlantic	Denmark	Quantitative	modelled	cumulative	16	9.6:PollEnergy	9	NA	Quantitative	modelled	NA	domain	domain	animalia	chordata	liliopsida	0
23100	Andersen_etal	2020	Observational	Marine	National	km2	2	north atlantic	Denmark	Quantitative	modelled	cumulative	16	1.2:DevComInd	1	NA	Quantitative	modelled	NA	domain	domain	animalia	chordata	liliopsida	0
23100	Andersen_etal	2020	Observational	Marine	National	km2	2	north atlantic	Denmark	Quantitative	modelled	cumulative	16	2.4:Aqua	2	NA	Quantitative	modelled	NA	domain	domain	animalia	chordata	liliopsida	0
23100	Andersen_etal	2020	Observational	Marine	National	km2	2	north atlantic	Denmark	Quantitative	modelled	cumulative	16	6.2:WarConflict	6	NA	Quantitative	modelled	NA	domain	domain	animalia	chordata	liliopsida	0
23100	Andersen_etal	2020	Observational	Marine	National	km2	2	north atlantic	Denmark	Quantitative	modelled	cumulative	16	8.1:SDAlienInv	8	NA	Quantitative	modelled	NA	domain	domain	animalia	chordata	liliopsida	0
23100	Andersen_etal	2020	Observational	Marine	National	km2	2	north atlantic	Denmark	Quantitative	modelled	cumulative	16	3.1:OilGas	3	NA	Quantitative	modelled	NA	domain	domain	animalia	chordata	liliopsida	0
23100	Andersen_etal	2020	Observational	Marine	National	km2	2	north atlantic	Denmark	Quantitative	modelled	cumulative	16	3.3:Renew	3	NA	Quantitative	modelled	NA	domain	domain	animalia	chordata	liliopsida	0
23100	Andersen_etal	2020	Observational	Marine	National	km2	2	north atlantic	Denmark	Quantitative	modelled	cumulative	16	4.2:UtilityLine	4	NA	Quantitative	modelled	NA	domain	domain	animalia	chordata	liliopsida	0
23100	Andersen_etal	2020	Observational	Marine	National	km2	2	north atlantic	Denmark	Quantitative	modelled	cumulative	16	9.2:PollIndMil	9	NA	Quantitative	modelled	NA	domain	domain	animalia	chordata	liliopsida	0
23100	Andersen_etal	2020	Observational	Marine	National	km2	2	north atlantic	Denmark	Quantitative	modelled	cumulative	16	4.3:ShipLane	4	NA	Quantitative	modelled	NA	domain	domain	animalia	chordata	liliopsida	0
23100	Andersen_etal	2020	Observational	Marine	National	km2	2	north atlantic	Denmark	Quantitative	modelled	cumulative	16	6.1:ActivRnR	6	NA	Quantitative	modelled	NA	domain	domain	animalia	chordata	liliopsida	0
23100	Andersen_etal	2020	Observational	Marine	National	km2	2	north atlantic	Denmark	Quantitative	modelled	cumulative	16	5.4:UseAquatic	5	NA	Quantitative	modelled	NA	domain	domain	animalia	chordata	liliopsida	0
23100	Andersen_etal	2020	Observational	Marine	National	km2	2	north atlantic	Denmark	Quantitative	modelled	cumulative	16	7.2:WaterSystem	7	NA	Quantitative	modelled	NA	domain	domain	plantae	chordata	liliopsida	0
23100	Andersen_etal	2020	Observational	Marine	National	km2	2	north atlantic	Denmark	Quantitative	modelled	cumulative	16	11.3:CC_Temp	11	NA	Quantitative	modelled	NA	domain	domain	plantae	chordata	liliopsida	0
23100	Andersen_etal	2020	Observational	Marine	National	km2	2	north atlantic	Denmark	Quantitative	modelled	cumulative	16	9.7:PollUnspec	9	NA	Quantitative	modelled	NA	domain	domain	plantae	chordata	liliopsida	0
23100	Andersen_etal	2020	Observational	Marine	National	km2	2	north atlantic	Denmark	Quantitative	modelled	cumulative	16	9.4:PollGarbSW	9	NA	Quantitative	modelled	NA	domain	domain	plantae	chordata	liliopsida	0
23100	Andersen_etal	2020	Observational	Marine	National	km2	2	north atlantic	Denmark	Quantitative	modelled	cumulative	16	9.6:PollEnergy	9	NA	Quantitative	modelled	NA	domain	domain	plantae	chordata	liliopsida	0
23100	Andersen_etal	2020	Observational	Marine	National	km2	2	north atlantic	Denmark	Quantitative	modelled	cumulative	16	1.2:DevComInd	1	NA	Quantitative	modelled	NA	domain	domain	plantae	chordata	liliopsida	0
23100	Andersen_etal	2020	Observational	Marine	National	km2	2	north atlantic	Denmark	Quantitative	modelled	cumulative	16	2.4:Aqua	2	NA	Quantitative	modelled	NA	domain	domain	plantae	chordata	liliopsida	0
23100	Andersen_etal	2020	Observational	Marine	National	km2	2	north atlantic	Denmark	Quantitative	modelled	cumulative	16	6.2:WarConflict	6	NA	Quantitative	modelled	NA	domain	domain	plantae	chordata	liliopsida	0
23100	Andersen_etal	2020	Observational	Marine	National	km2	2	north atlantic	Denmark	Quantitative	modelled	cumulative	16	8.1:SDAlienInv	8	NA	Quantitative	modelled	NA	domain	domain	plantae	chordata	liliopsida	0
23100	Andersen_etal	2020	Observational	Marine	National	km2	2	north atlantic	Denmark	Quantitative	modelled	cumulative	16	3.1:OilGas	3	NA	Quantitative	modelled	NA	domain	domain	plantae	chordata	liliopsida	0
23100	Andersen_etal	2020	Observational	Marine	National	km2	2	north atlantic	Denmark	Quantitative	modelled	cumulative	16	3.3:Renew	3	NA	Quantitative	modelled	NA	domain	domain	plantae	chordata	liliopsida	0
23100	Andersen_etal	2020	Observational	Marine	National	km2	2	north atlantic	Denmark	Quantitative	modelled	cumulative	16	4.2:UtilityLine	4	NA	Quantitative	modelled	NA	domain	domain	plantae	chordata	liliopsida	0
23100	Andersen_etal	2020	Observational	Marine	National	km2	2	north atlantic	Denmark	Quantitative	modelled	cumulative	16	9.2:PollIndMil	9	NA	Quantitative	modelled	NA	domain	domain	plantae	chordata	liliopsida	0
23100	Andersen_etal	2020	Observational	Marine	National	km2	2	north atlantic	Denmark	Quantitative	modelled	cumulative	16	4.3:ShipLane	4	NA	Quantitative	modelled	NA	domain	domain	plantae	chordata	liliopsida	0
23100	Andersen_etal	2020	Observational	Marine	National	km2	2	north atlantic	Denmark	Quantitative	modelled	cumulative	16	6.1:ActivRnR	6	NA	Quantitative	modelled	NA	domain	domain	plantae	chordata	liliopsida	0
23100	Andersen_etal	2020	Observational	Marine	National	km2	2	north atlantic	Denmark	Quantitative	modelled	cumulative	16	5.4:UseAquatic	5	NA	Quantitative	modelled	NA	domain	domain	plantae	chordata	liliopsida	0
W26591	Anderson_etal	2017	Observational	Marine	Local	polygon	NA	north atlantic	Belize	Quantitative	survey	level2	1	8.1:SDAlienInv	8	NA	Qualitative	protected_area	NA	other	other	other	na	na	1
23105	Andrade-Díaz_etal	2019	Observational	Terrestrial	Sub-national	NA	NA	south america	Argentina	Qualitative	database	cumulative	2	2.1:AgNTC	2	geoportal.idesa.gob.ar	Quantitative	modelled	NA	order	order	animalia	reptile	na	1
23105	Andrade-Díaz_etal	2019	Observational	Terrestrial	Sub-national	NA	NA	south america	Argentina	Qualitative	database	cumulative	2	2.2:AgWood	2	geoportal.idesa.gob.ar	Quantitative	modelled	NA	order	order	animalia	reptile	na	0
23106	Andréfouët_etal	2015	Observational	Marine	Multi-national	m	30	south pacific	Cook Islands	Quantitative	database	level2	1	11.3:CC_Temp	11	AVHRR Pathfinder V4.1	Qualitative	literature	NA	kingdom	kingdom	animalia	invertebrates	na	1
23106	Andréfouët_etal	2015	Observational	Marine	Multi-national	m	30	south pacific	Cook Islands	Quantitative	rs	level2	1	11.3:CC_Temp	11	AVHRR Pathfinder V4.1	Qualitative	literature	NA	kingdom	kingdom	animalia	invertebrates	na	0
23106	Andréfouët_etal	2015	Observational	Marine	Multi-national	m	30	south pacific	French Polynesia	Quantitative	database	level2	1	11.3:CC_Temp	11	AVHRR Pathfinder V4.1	Qualitative	literature	NA	kingdom	kingdom	animalia	invertebrates	na	0
23106	Andréfouët_etal	2015	Observational	Marine	Multi-national	m	30	south pacific	French Polynesia	Quantitative	rs	level2	1	11.3:CC_Temp	11	AVHRR Pathfinder V4.1	Qualitative	literature	NA	kingdom	kingdom	animalia	invertebrates	na	0
23114	Anjos_etal	2018	Observational	Terrestrial	Continental	km2	6	south america	na	Quantitative	modelled	level2	1	11.1:CC_Habitat	11	na	qualitative	rs	NA	kingdom	kingdom	plantae	na	forest	1
23114	Anjos_etal	2018	Observational	Terrestrial	Continental	km2	6	south america	na	Quantitative	modelled	level2	1	11.1:CC_Habitat	11	na	qualitative	rs	NA	kingdom	kingdom	plantae	na	habitat	0
23114	Anjos_etal	2018	Observational	Terrestrial	Continental	km2	6	south america	na	Quantitative	modelled	level2	1	11.1:CC_Habitat	11	na	qualitative	rs	NA	kingdom	kingdom	plantae	na	habitat	0
23117	Ansari and Golabi	2019	Observational	Terrestrial	Local	polygon	NA	asia	Iran	Qualitative	rs	level1	3	1.1:DevResid	1	NA	Qualitative	survey	NA	species	species	animalia	mammal	na	1
23117	Ansari and Golabi	2019	Observational	Terrestrial	Local	polygon	NA	asia	Iran	Qualitative	rs	level1	3	2.1:AgNTC	2	NA	Qualitative	survey	NA	species	species	animalia	mammal	na	0
23117	Ansari and Golabi	2019	Observational	Terrestrial	Local	polygon	NA	asia	Iran	Qualitative	rs	level1	3	2.3:AgLivestock	2	NA	Qualitative	survey	NA	species	species	animalia	mammal	na	0
23117	Ansari and Golabi	2019	Observational	Terrestrial	Local	polygon	NA	asia	Iran	Qualitative	survey	level1	3	1.1:DevResid	1	NA	Qualitative	survey	NA	species	species	animalia	mammal	na	0
23117	Ansari and Golabi	2019	Observational	Terrestrial	Local	polygon	NA	asia	Iran	Qualitative	survey	level1	3	2.1:AgNTC	2	NA	Qualitative	survey	NA	species	species	animalia	mammal	na	0
23117	Ansari and Golabi	2019	Observational	Terrestrial	Local	polygon	NA	asia	Iran	Qualitative	survey	level1	3	2.3:AgLivestock	2	NA	Qualitative	survey	NA	species	species	animalia	mammal	na	0
23128	Araújo and Wang	2015	Observational	Freshwater	Sub-national	polygon	NA	south america	Brazil	Qualitative	literature	level2	1	7.2:WaterSystem	7	NA	Qualitative	literature	NA	species	family	animalia	mammal	na	1
23128	Araújo and Wang	2015	Observational	Freshwater	Sub-national	polygon	NA	south america	Brazil	Qualitative	rs	level2	1	7.2:WaterSystem	7	NA	Qualitative	literature	NA	species	family	animalia	mammal	na	0
23125	Araújo_etal	2008	Observational	Terrestrial	Continental	km2	50	europe	na	Quantitative	database	level2	3	1.1:DevResid	1	Eurostat2000	Qualitative	modelled	NA	class	domain	animalia	bird	tracheophyta	1
23125	Araújo_etal	2008	Observational	Terrestrial	Continental	km2	50	europe	na	Quantitative	database	level2	3	1.2:DevComInd	1	Eurostat2000	Qualitative	modelled	NA	class	domain	animalia	bird	tracheophyta	0
23125	Araújo_etal	2008	Observational	Terrestrial	Continental	km2	50	europe	na	Quantitative	database	level2	3	2.1:AgNTC	2	Eurostat2000	Qualitative	modelled	NA	class	domain	animalia	bird	tracheophyta	0
23125	Araújo_etal	2008	Observational	Terrestrial	Continental	km2	50	europe	na	Quantitative	database	level2	3	2.3:AgLivestock	2	Eurostat2000	Qualitative	modelled	NA	class	domain	animalia	bird	tracheophyta	0
23125	Araújo_etal	2008	Observational	Terrestrial	Continental	km2	50	europe	na	Quantitative	database	level2	3	1.1:DevResid	1	Eurostat2000	Qualitative	modelled	NA	class	domain	plantae	bird	tracheophyta	0
23125	Araújo_etal	2008	Observational	Terrestrial	Continental	km2	50	europe	na	Quantitative	database	level2	3	1.2:DevComInd	1	Eurostat2000	Qualitative	modelled	NA	class	domain	plantae	bird	tracheophyta	0
23125	Araújo_etal	2008	Observational	Terrestrial	Continental	km2	50	europe	na	Quantitative	database	level2	3	2.1:AgNTC	2	Eurostat2000	Qualitative	modelled	NA	class	domain	plantae	bird	tracheophyta	0
23125	Araújo_etal	2008	Observational	Terrestrial	Continental	km2	50	europe	na	Quantitative	database	level2	3	2.3:AgLivestock	2	Eurostat2000	Qualitative	modelled	NA	class	domain	plantae	bird	tracheophyta	0
23125	Araújo_etal	2008	Observational	Terrestrial	Continental	km2	50	europe	na	Quantitative	database	level2	3	1.1:DevResid	1	Eurostat2000	Qualitative	modelled	NA	class	domain	animalia	mammal	tracheophyta	0
23125	Araújo_etal	2008	Observational	Terrestrial	Continental	km2	50	europe	na	Quantitative	database	level2	3	1.2:DevComInd	1	Eurostat2000	Qualitative	modelled	NA	class	domain	animalia	mammal	tracheophyta	0
23125	Araújo_etal	2008	Observational	Terrestrial	Continental	km2	50	europe	na	Quantitative	database	level2	3	2.1:AgNTC	2	Eurostat2000	Qualitative	modelled	NA	class	domain	animalia	mammal	tracheophyta	0
23125	Araújo_etal	2008	Observational	Terrestrial	Continental	km2	50	europe	na	Quantitative	database	level2	3	2.3:AgLivestock	2	Eurostat2000	Qualitative	modelled	NA	class	domain	animalia	mammal	tracheophyta	0
23125	Araújo_etal	2008	Observational	Terrestrial	Continental	km2	50	europe	na	Quantitative	database	level2	3	1.1:DevResid	1	Eurostat2000	Qualitative	modelled	NA	class	domain	plantae	mammal	tracheophyta	0
23125	Araújo_etal	2008	Observational	Terrestrial	Continental	km2	50	europe	na	Quantitative	database	level2	3	1.2:DevComInd	1	Eurostat2000	Qualitative	modelled	NA	class	domain	plantae	mammal	tracheophyta	0
23125	Araújo_etal	2008	Observational	Terrestrial	Continental	km2	50	europe	na	Quantitative	database	level2	3	2.1:AgNTC	2	Eurostat2000	Qualitative	modelled	NA	class	domain	plantae	mammal	tracheophyta	0
23125	Araújo_etal	2008	Observational	Terrestrial	Continental	km2	50	europe	na	Quantitative	database	level2	3	2.3:AgLivestock	2	Eurostat2000	Qualitative	modelled	NA	class	domain	plantae	mammal	tracheophyta	0
23125	Araújo_etal	2008	Observational	Terrestrial	Continental	km2	50	europe	na	Quantitative	database	level2	3	1.1:DevResid	1	Eurostat2000	Qualitative	modelled	NA	class	domain	animalia	reptile	tracheophyta	0
23125	Araújo_etal	2008	Observational	Terrestrial	Continental	km2	50	europe	na	Quantitative	database	level2	3	1.2:DevComInd	1	Eurostat2000	Qualitative	modelled	NA	class	domain	animalia	reptile	tracheophyta	0
23125	Araújo_etal	2008	Observational	Terrestrial	Continental	km2	50	europe	na	Quantitative	database	level2	3	2.1:AgNTC	2	Eurostat2000	Qualitative	modelled	NA	class	domain	animalia	reptile	tracheophyta	0
23125	Araújo_etal	2008	Observational	Terrestrial	Continental	km2	50	europe	na	Quantitative	database	level2	3	2.3:AgLivestock	2	Eurostat2000	Qualitative	modelled	NA	class	domain	animalia	reptile	tracheophyta	0
23125	Araújo_etal	2008	Observational	Terrestrial	Continental	km2	50	europe	na	Quantitative	database	level2	3	1.1:DevResid	1	Eurostat2000	Qualitative	modelled	NA	class	domain	plantae	reptile	tracheophyta	0
23125	Araújo_etal	2008	Observational	Terrestrial	Continental	km2	50	europe	na	Quantitative	database	level2	3	1.2:DevComInd	1	Eurostat2000	Qualitative	modelled	NA	class	domain	plantae	reptile	tracheophyta	0
23125	Araújo_etal	2008	Observational	Terrestrial	Continental	km2	50	europe	na	Quantitative	database	level2	3	2.1:AgNTC	2	Eurostat2000	Qualitative	modelled	NA	class	domain	plantae	reptile	tracheophyta	0
23125	Araújo_etal	2008	Observational	Terrestrial	Continental	km2	50	europe	na	Quantitative	database	level2	3	2.3:AgLivestock	2	Eurostat2000	Qualitative	modelled	NA	class	domain	plantae	reptile	tracheophyta	0
23125	Araújo_etal	2008	Observational	Terrestrial	Continental	km2	50	europe	na	Quantitative	database	level2	3	1.1:DevResid	1	Eurostat2000	Qualitative	modelled	NA	class	domain	animalia	amphibia	tracheophyta	0
23125	Araújo_etal	2008	Observational	Terrestrial	Continental	km2	50	europe	na	Quantitative	database	level2	3	1.2:DevComInd	1	Eurostat2000	Qualitative	modelled	NA	class	domain	animalia	amphibia	tracheophyta	0
23125	Araújo_etal	2008	Observational	Terrestrial	Continental	km2	50	europe	na	Quantitative	database	level2	3	2.1:AgNTC	2	Eurostat2000	Qualitative	modelled	NA	class	domain	animalia	amphibia	tracheophyta	0
23125	Araújo_etal	2008	Observational	Terrestrial	Continental	km2	50	europe	na	Quantitative	database	level2	3	2.3:AgLivestock	2	Eurostat2000	Qualitative	modelled	NA	class	domain	animalia	amphibia	tracheophyta	0
23125	Araújo_etal	2008	Observational	Terrestrial	Continental	km2	50	europe	na	Quantitative	database	level2	3	1.1:DevResid	1	Eurostat2000	Qualitative	modelled	NA	class	domain	plantae	amphibia	tracheophyta	0
23125	Araújo_etal	2008	Observational	Terrestrial	Continental	km2	50	europe	na	Quantitative	database	level2	3	1.2:DevComInd	1	Eurostat2000	Qualitative	modelled	NA	class	domain	plantae	amphibia	tracheophyta	0
23125	Araújo_etal	2008	Observational	Terrestrial	Continental	km2	50	europe	na	Quantitative	database	level2	3	2.1:AgNTC	2	Eurostat2000	Qualitative	modelled	NA	class	domain	plantae	amphibia	tracheophyta	0
23125	Araújo_etal	2008	Observational	Terrestrial	Continental	km2	50	europe	na	Quantitative	database	level2	3	2.3:AgLivestock	2	Eurostat2000	Qualitative	modelled	NA	class	domain	plantae	amphibia	tracheophyta	0
23135	Arkema_etal	2014	Observational	Marine	National	m	500	north atlantic	Belize	Quantitative	expert	level2	10	1.1:DevResid	1	NA	Qualitative	expert	NA	class	domain	animalia	invertebrates	mangrove	1
23135	Arkema_etal	2014	Observational	Marine	National	m	500	north atlantic	Belize	Quantitative	expert	level2	10	1.2:DevComInd	1	NA	Qualitative	expert	NA	class	domain	animalia	invertebrates	mangrove	0
23135	Arkema_etal	2014	Observational	Marine	National	m	500	north atlantic	Belize	Quantitative	expert	level2	10	1.3:DevRnR	1	NA	Qualitative	expert	NA	class	domain	animalia	invertebrates	mangrove	0
23135	Arkema_etal	2014	Observational	Marine	National	m	500	north atlantic	Belize	Quantitative	expert	level2	10	2.4:Aqua	2	NA	Qualitative	expert	NA	class	domain	animalia	invertebrates	mangrove	0
23135	Arkema_etal	2014	Observational	Marine	National	m	500	north atlantic	Belize	Quantitative	expert	level2	10	3.1:OilGas	3	NA	Qualitative	expert	NA	class	domain	animalia	invertebrates	mangrove	0
23135	Arkema_etal	2014	Observational	Marine	National	m	500	north atlantic	Belize	Quantitative	expert	level2	10	4.3:ShipLane	4	NA	Qualitative	expert	NA	class	domain	animalia	invertebrates	mangrove	0
23135	Arkema_etal	2014	Observational	Marine	National	m	500	north atlantic	Belize	Quantitative	expert	level2	10	5.4:UseAquatic	5	NA	Qualitative	expert	NA	class	domain	animalia	invertebrates	mangrove	0
23135	Arkema_etal	2014	Observational	Marine	National	m	500	north atlantic	Belize	Quantitative	expert	level2	10	9.3:PollAgrFor	9	NA	Qualitative	expert	NA	class	domain	animalia	invertebrates	mangrove	0
23135	Arkema_etal	2014	Observational	Marine	National	m	500	north atlantic	Belize	Quantitative	expert	level2	10	3.2:MinQuar	3	NA	Qualitative	expert	NA	class	domain	animalia	invertebrates	mangrove	0
23135	Arkema_etal	2014	Observational	Marine	National	m	500	north atlantic	Belize	Quantitative	expert	level2	10	6.1:ActivRnR	6	NA	Qualitative	expert	NA	class	domain	animalia	invertebrates	mangrove	0
23135	Arkema_etal	2014	Observational	Marine	National	m	500	north atlantic	Belize	Quantitative	modelled	level2	10	1.1:DevResid	1	NA	Qualitative	expert	NA	class	domain	animalia	invertebrates	mangrove	0
23135	Arkema_etal	2014	Observational	Marine	National	m	500	north atlantic	Belize	Quantitative	modelled	level2	10	1.2:DevComInd	1	NA	Qualitative	expert	NA	class	domain	animalia	invertebrates	mangrove	0
23135	Arkema_etal	2014	Observational	Marine	National	m	500	north atlantic	Belize	Quantitative	modelled	level2	10	1.3:DevRnR	1	NA	Qualitative	expert	NA	class	domain	animalia	invertebrates	mangrove	0
23135	Arkema_etal	2014	Observational	Marine	National	m	500	north atlantic	Belize	Quantitative	modelled	level2	10	2.4:Aqua	2	NA	Qualitative	expert	NA	class	domain	animalia	invertebrates	mangrove	0
23135	Arkema_etal	2014	Observational	Marine	National	m	500	north atlantic	Belize	Quantitative	modelled	level2	10	3.1:OilGas	3	NA	Qualitative	expert	NA	class	domain	animalia	invertebrates	mangrove	0
23135	Arkema_etal	2014	Observational	Marine	National	m	500	north atlantic	Belize	Quantitative	modelled	level2	10	4.3:ShipLane	4	NA	Qualitative	expert	NA	class	domain	animalia	invertebrates	mangrove	0
23135	Arkema_etal	2014	Observational	Marine	National	m	500	north atlantic	Belize	Quantitative	modelled	level2	10	5.4:UseAquatic	5	NA	Qualitative	expert	NA	class	domain	animalia	invertebrates	mangrove	0
23135	Arkema_etal	2014	Observational	Marine	National	m	500	north atlantic	Belize	Quantitative	modelled	level2	10	9.3:PollAgrFor	9	NA	Qualitative	expert	NA	class	domain	animalia	invertebrates	mangrove	0
23135	Arkema_etal	2014	Observational	Marine	National	m	500	north atlantic	Belize	Quantitative	modelled	level2	10	3.2:MinQuar	3	NA	Qualitative	expert	NA	class	domain	animalia	invertebrates	mangrove	0
23135	Arkema_etal	2014	Observational	Marine	National	m	500	north atlantic	Belize	Quantitative	modelled	level2	10	6.1:ActivRnR	6	NA	Qualitative	expert	NA	class	domain	animalia	invertebrates	mangrove	0
23135	Arkema_etal	2014	Observational	Marine	National	m	500	north atlantic	Belize	Quantitative	expert	level2	10	1.1:DevResid	1	NA	Qualitative	expert	NA	class	domain	plantae	invertebrates	mangrove	0
23135	Arkema_etal	2014	Observational	Marine	National	m	500	north atlantic	Belize	Quantitative	expert	level2	10	1.2:DevComInd	1	NA	Qualitative	expert	NA	class	domain	plantae	invertebrates	mangrove	0
23135	Arkema_etal	2014	Observational	Marine	National	m	500	north atlantic	Belize	Quantitative	expert	level2	10	1.3:DevRnR	1	NA	Qualitative	expert	NA	class	domain	plantae	invertebrates	mangrove	0
23135	Arkema_etal	2014	Observational	Marine	National	m	500	north atlantic	Belize	Quantitative	expert	level2	10	2.4:Aqua	2	NA	Qualitative	expert	NA	class	domain	plantae	invertebrates	mangrove	0
23135	Arkema_etal	2014	Observational	Marine	National	m	500	north atlantic	Belize	Quantitative	expert	level2	10	3.1:OilGas	3	NA	Qualitative	expert	NA	class	domain	plantae	invertebrates	mangrove	0
23135	Arkema_etal	2014	Observational	Marine	National	m	500	north atlantic	Belize	Quantitative	expert	level2	10	4.3:ShipLane	4	NA	Qualitative	expert	NA	class	domain	plantae	invertebrates	mangrove	0
23135	Arkema_etal	2014	Observational	Marine	National	m	500	north atlantic	Belize	Quantitative	expert	level2	10	5.4:UseAquatic	5	NA	Qualitative	expert	NA	class	domain	plantae	invertebrates	mangrove	0
23135	Arkema_etal	2014	Observational	Marine	National	m	500	north atlantic	Belize	Quantitative	expert	level2	10	9.3:PollAgrFor	9	NA	Qualitative	expert	NA	class	domain	plantae	invertebrates	mangrove	0
23135	Arkema_etal	2014	Observational	Marine	National	m	500	north atlantic	Belize	Quantitative	expert	level2	10	3.2:MinQuar	3	NA	Qualitative	expert	NA	class	domain	plantae	invertebrates	mangrove	0
23135	Arkema_etal	2014	Observational	Marine	National	m	500	north atlantic	Belize	Quantitative	expert	level2	10	6.1:ActivRnR	6	NA	Qualitative	expert	NA	class	domain	plantae	invertebrates	mangrove	0
23135	Arkema_etal	2014	Observational	Marine	National	m	500	north atlantic	Belize	Quantitative	modelled	level2	10	1.1:DevResid	1	NA	Qualitative	expert	NA	class	domain	plantae	invertebrates	mangrove	0
23135	Arkema_etal	2014	Observational	Marine	National	m	500	north atlantic	Belize	Quantitative	modelled	level2	10	1.2:DevComInd	1	NA	Qualitative	expert	NA	class	domain	plantae	invertebrates	mangrove	0
23135	Arkema_etal	2014	Observational	Marine	National	m	500	north atlantic	Belize	Quantitative	modelled	level2	10	1.3:DevRnR	1	NA	Qualitative	expert	NA	class	domain	plantae	invertebrates	mangrove	0
23135	Arkema_etal	2014	Observational	Marine	National	m	500	north atlantic	Belize	Quantitative	modelled	level2	10	2.4:Aqua	2	NA	Qualitative	expert	NA	class	domain	plantae	invertebrates	mangrove	0
23135	Arkema_etal	2014	Observational	Marine	National	m	500	north atlantic	Belize	Quantitative	modelled	level2	10	3.1:OilGas	3	NA	Qualitative	expert	NA	class	domain	plantae	invertebrates	mangrove	0
23135	Arkema_etal	2014	Observational	Marine	National	m	500	north atlantic	Belize	Quantitative	modelled	level2	10	4.3:ShipLane	4	NA	Qualitative	expert	NA	class	domain	plantae	invertebrates	mangrove	0
23135	Arkema_etal	2014	Observational	Marine	National	m	500	north atlantic	Belize	Quantitative	modelled	level2	10	5.4:UseAquatic	5	NA	Qualitative	expert	NA	class	domain	plantae	invertebrates	mangrove	0
23135	Arkema_etal	2014	Observational	Marine	National	m	500	north atlantic	Belize	Quantitative	modelled	level2	10	9.3:PollAgrFor	9	NA	Qualitative	expert	NA	class	domain	plantae	invertebrates	mangrove	0
23135	Arkema_etal	2014	Observational	Marine	National	m	500	north atlantic	Belize	Quantitative	modelled	level2	10	3.2:MinQuar	3	NA	Qualitative	expert	NA	class	domain	plantae	invertebrates	mangrove	0
23135	Arkema_etal	2014	Observational	Marine	National	m	500	north atlantic	Belize	Quantitative	modelled	level2	10	6.1:ActivRnR	6	NA	Qualitative	expert	NA	class	domain	plantae	invertebrates	mangrove	0
23135	Arkema_etal	2014	Observational	Marine	National	m	500	north atlantic	Belize	Quantitative	expert	level2	10	1.1:DevResid	1	NA	Qualitative	expert	NA	class	domain	animalia	invertebrates	liliopsida	0
23135	Arkema_etal	2014	Observational	Marine	National	m	500	north atlantic	Belize	Quantitative	expert	level2	10	1.2:DevComInd	1	NA	Qualitative	expert	NA	class	domain	animalia	invertebrates	liliopsida	0
23135	Arkema_etal	2014	Observational	Marine	National	m	500	north atlantic	Belize	Quantitative	expert	level2	10	1.3:DevRnR	1	NA	Qualitative	expert	NA	class	domain	animalia	invertebrates	liliopsida	0
23135	Arkema_etal	2014	Observational	Marine	National	m	500	north atlantic	Belize	Quantitative	expert	level2	10	2.4:Aqua	2	NA	Qualitative	expert	NA	class	domain	animalia	invertebrates	liliopsida	0
23135	Arkema_etal	2014	Observational	Marine	National	m	500	north atlantic	Belize	Quantitative	expert	level2	10	3.1:OilGas	3	NA	Qualitative	expert	NA	class	domain	animalia	invertebrates	liliopsida	0
23135	Arkema_etal	2014	Observational	Marine	National	m	500	north atlantic	Belize	Quantitative	expert	level2	10	4.3:ShipLane	4	NA	Qualitative	expert	NA	class	domain	animalia	invertebrates	liliopsida	0
23135	Arkema_etal	2014	Observational	Marine	National	m	500	north atlantic	Belize	Quantitative	expert	level2	10	5.4:UseAquatic	5	NA	Qualitative	expert	NA	class	domain	animalia	invertebrates	liliopsida	0
23135	Arkema_etal	2014	Observational	Marine	National	m	500	north atlantic	Belize	Quantitative	expert	level2	10	9.3:PollAgrFor	9	NA	Qualitative	expert	NA	class	domain	animalia	invertebrates	liliopsida	0
23135	Arkema_etal	2014	Observational	Marine	National	m	500	north atlantic	Belize	Quantitative	expert	level2	10	3.2:MinQuar	3	NA	Qualitative	expert	NA	class	domain	animalia	invertebrates	liliopsida	0
23135	Arkema_etal	2014	Observational	Marine	National	m	500	north atlantic	Belize	Quantitative	expert	level2	10	6.1:ActivRnR	6	NA	Qualitative	expert	NA	class	domain	animalia	invertebrates	liliopsida	0
23135	Arkema_etal	2014	Observational	Marine	National	m	500	north atlantic	Belize	Quantitative	modelled	level2	10	1.1:DevResid	1	NA	Qualitative	expert	NA	class	domain	animalia	invertebrates	liliopsida	0
23135	Arkema_etal	2014	Observational	Marine	National	m	500	north atlantic	Belize	Quantitative	modelled	level2	10	1.2:DevComInd	1	NA	Qualitative	expert	NA	class	domain	animalia	invertebrates	liliopsida	0
23135	Arkema_etal	2014	Observational	Marine	National	m	500	north atlantic	Belize	Quantitative	modelled	level2	10	1.3:DevRnR	1	NA	Qualitative	expert	NA	class	domain	animalia	invertebrates	liliopsida	0
23135	Arkema_etal	2014	Observational	Marine	National	m	500	north atlantic	Belize	Quantitative	modelled	level2	10	2.4:Aqua	2	NA	Qualitative	expert	NA	class	domain	animalia	invertebrates	liliopsida	0
23135	Arkema_etal	2014	Observational	Marine	National	m	500	north atlantic	Belize	Quantitative	modelled	level2	10	3.1:OilGas	3	NA	Qualitative	expert	NA	class	domain	animalia	invertebrates	liliopsida	0
23135	Arkema_etal	2014	Observational	Marine	National	m	500	north atlantic	Belize	Quantitative	modelled	level2	10	4.3:ShipLane	4	NA	Qualitative	expert	NA	class	domain	animalia	invertebrates	liliopsida	0
23135	Arkema_etal	2014	Observational	Marine	National	m	500	north atlantic	Belize	Quantitative	modelled	level2	10	5.4:UseAquatic	5	NA	Qualitative	expert	NA	class	domain	animalia	invertebrates	liliopsida	0
23135	Arkema_etal	2014	Observational	Marine	National	m	500	north atlantic	Belize	Quantitative	modelled	level2	10	9.3:PollAgrFor	9	NA	Qualitative	expert	NA	class	domain	animalia	invertebrates	liliopsida	0
23135	Arkema_etal	2014	Observational	Marine	National	m	500	north atlantic	Belize	Quantitative	modelled	level2	10	3.2:MinQuar	3	NA	Qualitative	expert	NA	class	domain	animalia	invertebrates	liliopsida	0
23135	Arkema_etal	2014	Observational	Marine	National	m	500	north atlantic	Belize	Quantitative	modelled	level2	10	6.1:ActivRnR	6	NA	Qualitative	expert	NA	class	domain	animalia	invertebrates	liliopsida	0
23135	Arkema_etal	2014	Observational	Marine	National	m	500	north atlantic	Belize	Quantitative	expert	level2	10	1.1:DevResid	1	NA	Qualitative	expert	NA	class	domain	plantae	invertebrates	liliopsida	0
23135	Arkema_etal	2014	Observational	Marine	National	m	500	north atlantic	Belize	Quantitative	expert	level2	10	1.2:DevComInd	1	NA	Qualitative	expert	NA	class	domain	plantae	invertebrates	liliopsida	0
23135	Arkema_etal	2014	Observational	Marine	National	m	500	north atlantic	Belize	Quantitative	expert	level2	10	1.3:DevRnR	1	NA	Qualitative	expert	NA	class	domain	plantae	invertebrates	liliopsida	0
23135	Arkema_etal	2014	Observational	Marine	National	m	500	north atlantic	Belize	Quantitative	expert	level2	10	2.4:Aqua	2	NA	Qualitative	expert	NA	class	domain	plantae	invertebrates	liliopsida	0
23135	Arkema_etal	2014	Observational	Marine	National	m	500	north atlantic	Belize	Quantitative	expert	level2	10	3.1:OilGas	3	NA	Qualitative	expert	NA	class	domain	plantae	invertebrates	liliopsida	0
23135	Arkema_etal	2014	Observational	Marine	National	m	500	north atlantic	Belize	Quantitative	expert	level2	10	4.3:ShipLane	4	NA	Qualitative	expert	NA	class	domain	plantae	invertebrates	liliopsida	0
23135	Arkema_etal	2014	Observational	Marine	National	m	500	north atlantic	Belize	Quantitative	expert	level2	10	5.4:UseAquatic	5	NA	Qualitative	expert	NA	class	domain	plantae	invertebrates	liliopsida	0
23135	Arkema_etal	2014	Observational	Marine	National	m	500	north atlantic	Belize	Quantitative	expert	level2	10	9.3:PollAgrFor	9	NA	Qualitative	expert	NA	class	domain	plantae	invertebrates	liliopsida	0
23135	Arkema_etal	2014	Observational	Marine	National	m	500	north atlantic	Belize	Quantitative	expert	level2	10	3.2:MinQuar	3	NA	Qualitative	expert	NA	class	domain	plantae	invertebrates	liliopsida	0
23135	Arkema_etal	2014	Observational	Marine	National	m	500	north atlantic	Belize	Quantitative	expert	level2	10	6.1:ActivRnR	6	NA	Qualitative	expert	NA	class	domain	plantae	invertebrates	liliopsida	0
23135	Arkema_etal	2014	Observational	Marine	National	m	500	north atlantic	Belize	Quantitative	modelled	level2	10	1.1:DevResid	1	NA	Qualitative	expert	NA	class	domain	plantae	invertebrates	liliopsida	0
23135	Arkema_etal	2014	Observational	Marine	National	m	500	north atlantic	Belize	Quantitative	modelled	level2	10	1.2:DevComInd	1	NA	Qualitative	expert	NA	class	domain	plantae	invertebrates	liliopsida	0
23135	Arkema_etal	2014	Observational	Marine	National	m	500	north atlantic	Belize	Quantitative	modelled	level2	10	1.3:DevRnR	1	NA	Qualitative	expert	NA	class	domain	plantae	invertebrates	liliopsida	0
23135	Arkema_etal	2014	Observational	Marine	National	m	500	north atlantic	Belize	Quantitative	modelled	level2	10	2.4:Aqua	2	NA	Qualitative	expert	NA	class	domain	plantae	invertebrates	liliopsida	0
23135	Arkema_etal	2014	Observational	Marine	National	m	500	north atlantic	Belize	Quantitative	modelled	level2	10	3.1:OilGas	3	NA	Qualitative	expert	NA	class	domain	plantae	invertebrates	liliopsida	0
23135	Arkema_etal	2014	Observational	Marine	National	m	500	north atlantic	Belize	Quantitative	modelled	level2	10	4.3:ShipLane	4	NA	Qualitative	expert	NA	class	domain	plantae	invertebrates	liliopsida	0
23135	Arkema_etal	2014	Observational	Marine	National	m	500	north atlantic	Belize	Quantitative	modelled	level2	10	5.4:UseAquatic	5	NA	Qualitative	expert	NA	class	domain	plantae	invertebrates	liliopsida	0
23135	Arkema_etal	2014	Observational	Marine	National	m	500	north atlantic	Belize	Quantitative	modelled	level2	10	9.3:PollAgrFor	9	NA	Qualitative	expert	NA	class	domain	plantae	invertebrates	liliopsida	0
23135	Arkema_etal	2014	Observational	Marine	National	m	500	north atlantic	Belize	Quantitative	modelled	level2	10	3.2:MinQuar	3	NA	Qualitative	expert	NA	class	domain	plantae	invertebrates	liliopsida	0
23135	Arkema_etal	2014	Observational	Marine	National	m	500	north atlantic	Belize	Quantitative	modelled	level2	10	6.1:ActivRnR	6	NA	Qualitative	expert	NA	class	domain	plantae	invertebrates	liliopsida	0
23138	Armenteras_etal	2013	Observational	Terrestrial	Local	polygon	NA	south america	Colombia	Qualitative	rs	level2	3	2.3:AgLivestock	2	NA	Qualitative	rs	NA	kingdom	kingdom	plantae	na	forest	1
23138	Armenteras_etal	2013	Observational	Terrestrial	Local	polygon	NA	south america	Colombia	Qualitative	rs	level2	3	7.1:FireSystem	7	NA	Qualitative	rs	NA	kingdom	kingdom	plantae	na	forest	0
23138	Armenteras_etal	2013	Observational	Terrestrial	Local	polygon	NA	south america	Colombia	Qualitative	rs	level2	3	2.1:AgNTC	2	NA	Qualitative	rs	NA	kingdom	kingdom	plantae	na	forest	0
23142	Arroyave_etal	2020	Observational	Terrestrial	National	polygon	NA	south america	Colombia	Qualitative;Quantitative	literature	level2	2	5.1:UseAnimals	5	NA	Qualitative	literature	NA	class	class	animalia	reptile	na	1
23142	Arroyave_etal	2020	Observational	Terrestrial	National	polygon	NA	south america	Colombia	Qualitative;Quantitative	literature	level2	2	6.3:Other	6	NA	Qualitative	literature	NA	class	class	animalia	reptile	na	0
23146	Asharfi_etal	2020	Observational	Terrestrial	Local	m	20	asia	Iran	Quantitative	rs	level2	2	1.2:DevComInd	1	NA	Qualitative	rs	NA	species	kingdom	plantae	na	forest	1
23146	Asharfi_etal	2020	Observational	Terrestrial	Local	m	20	asia	Iran	Quantitative	rs	level2	2	9.2:PollIndMil	9	NA	Qualitative	rs	NA	species	kingdom	plantae	na	forest	0
23146	Asharfi_etal	2020	Observational	Terrestrial	Local	m	20	asia	Iran	Quantitative	survey	level2	2	1.2:DevComInd	1	NA	Qualitative	rs	NA	species	kingdom	plantae	na	forest	0
23146	Asharfi_etal	2020	Observational	Terrestrial	Local	m	20	asia	Iran	Quantitative	survey	level2	2	9.2:PollIndMil	9	NA	Qualitative	rs	NA	species	kingdom	plantae	na	forest	0
23146	Asharfi_etal	2020	Observational	Terrestrial	Local	m	20	asia	Iran	Quantitative	rs	level2	2	1.2:DevComInd	1	NA	Qualitative	survey	NA	species	kingdom	plantae	na	forest	0
23146	Asharfi_etal	2020	Observational	Terrestrial	Local	m	20	asia	Iran	Quantitative	rs	level2	2	9.2:PollIndMil	9	NA	Qualitative	survey	NA	species	kingdom	plantae	na	forest	0
23146	Asharfi_etal	2020	Observational	Terrestrial	Local	m	20	asia	Iran	Quantitative	survey	level2	2	1.2:DevComInd	1	NA	Qualitative	survey	NA	species	kingdom	plantae	na	forest	0
23146	Asharfi_etal	2020	Observational	Terrestrial	Local	m	20	asia	Iran	Quantitative	survey	level2	2	9.2:PollIndMil	9	NA	Qualitative	survey	NA	species	kingdom	plantae	na	forest	0
23146	Asharfi_etal	2020	Observational	Terrestrial	Local	m	20	asia	Iran	Quantitative	rs	level2	2	1.2:DevComInd	1	NA	Qualitative	rs	NA	species	kingdom	plantae	na	magnoliopsida	0
23146	Asharfi_etal	2020	Observational	Terrestrial	Local	m	20	asia	Iran	Quantitative	rs	level2	2	9.2:PollIndMil	9	NA	Qualitative	rs	NA	species	kingdom	plantae	na	magnoliopsida	0
23146	Asharfi_etal	2020	Observational	Terrestrial	Local	m	20	asia	Iran	Quantitative	survey	level2	2	1.2:DevComInd	1	NA	Qualitative	rs	NA	species	kingdom	plantae	na	magnoliopsida	0
23146	Asharfi_etal	2020	Observational	Terrestrial	Local	m	20	asia	Iran	Quantitative	survey	level2	2	9.2:PollIndMil	9	NA	Qualitative	rs	NA	species	kingdom	plantae	na	magnoliopsida	0
23146	Asharfi_etal	2020	Observational	Terrestrial	Local	m	20	asia	Iran	Quantitative	rs	level2	2	1.2:DevComInd	1	NA	Qualitative	survey	NA	species	kingdom	plantae	na	magnoliopsida	0
23146	Asharfi_etal	2020	Observational	Terrestrial	Local	m	20	asia	Iran	Quantitative	rs	level2	2	9.2:PollIndMil	9	NA	Qualitative	survey	NA	species	kingdom	plantae	na	magnoliopsida	0
23146	Asharfi_etal	2020	Observational	Terrestrial	Local	m	20	asia	Iran	Quantitative	survey	level2	2	1.2:DevComInd	1	NA	Qualitative	survey	NA	species	kingdom	plantae	na	magnoliopsida	0
23146	Asharfi_etal	2020	Observational	Terrestrial	Local	m	20	asia	Iran	Quantitative	survey	level2	2	9.2:PollIndMil	9	NA	Qualitative	survey	NA	species	kingdom	plantae	na	magnoliopsida	0
23147	Ashcroft_etal	2009	Observational	Terrestrial	Local	polygon	ha	australasia	Australia	Quantitative	survey	level2	1	11.1:CC_Habitat	11	na	qualitative	survey	NA	kingdom	kingdom	plantae	na	forest	1
23151	Asner_etal	2009	Observational	Terrestrial	Global	m	500	na	na	Qualitative	literature	level2	2	2.3:AgLivestock	2	na	qualitative	literature	NA	kingdom	kingdom	plantae	na	forest	1
23151	Asner_etal	2009	Observational	Terrestrial	Global	m	500	na	na	Qualitative	literature	level2	2	5.3:UseWood	5	na	qualitative	literature	NA	kingdom	kingdom	plantae	na	forest	0
23151	Asner_etal	2009	Observational	Terrestrial	Global	m	500	na	na	Qualitative	rs	level2	2	2.3:AgLivestock	2	na	qualitative	literature	NA	kingdom	kingdom	plantae	na	forest	0
23151	Asner_etal	2009	Observational	Terrestrial	Global	m	500	na	na	Qualitative	rs	level2	2	5.3:UseWood	5	na	qualitative	literature	NA	kingdom	kingdom	plantae	na	forest	0
23151	Asner_etal	2009	Observational	Terrestrial	Global	m	500	na	na	Qualitative	literature	level2	2	2.3:AgLivestock	2	na	qualitative	rs	NA	kingdom	kingdom	plantae	na	forest	0
23151	Asner_etal	2009	Observational	Terrestrial	Global	m	500	na	na	Qualitative	literature	level2	2	5.3:UseWood	5	na	qualitative	rs	NA	kingdom	kingdom	plantae	na	forest	0
23151	Asner_etal	2009	Observational	Terrestrial	Global	m	500	na	na	Qualitative	rs	level2	2	2.3:AgLivestock	2	na	qualitative	rs	NA	kingdom	kingdom	plantae	na	forest	0
23151	Asner_etal	2009	Observational	Terrestrial	Global	m	500	na	na	Qualitative	rs	level2	2	5.3:UseWood	5	na	qualitative	rs	NA	kingdom	kingdom	plantae	na	forest	0
23150	Asner_etal	2008	Observational	Terrestrial	Local	m	3	north america	United States	Qualitative	rs	level2	1	8.1:SDAlienInv	8	NA	Qualitative	rs	NA	kingdom	kingdom	plantae	na	forest	1
23154	Assuncao_etal	2019	Observational	Terrestrial	Sub-national	degrees	0.5	south america	Brazil	Quantitative	pcm	level2	1	8.1:SDAlienInv	8	Oliveria2018	Quantitative	protected_area	NA	other	other	other	na	na	1
23155	Astiaso_etal	2013	Observational	Terrestrial	National	polygon	na	europe	Italy	Quantitative	modelled	level1	2	1.1:DevResid	1	NA	Qualitative	protected_area	NA	other	other	other	na	na	1
23155	Astiaso_etal	2013	Observational	Terrestrial	National	polygon	na	europe	Italy	Quantitative	modelled	level1	2	1.2:DevComInd	1	NA	Qualitative	protected_area	NA	other	other	other	na	na	0
23160	Atkore_etal	2020	Observational	Freshwater	Sub-national	NA	NA	asia	India	Quantitative	database	level2	4	3.2:MinQuar	3	APHRODITE	quantitative	survey	NA	class	phylum	animalia	fish	na	1
23160	Atkore_etal	2020	Observational	Freshwater	Sub-national	NA	NA	asia	India	Quantitative	database	level2	4	5.4:UseAquatic	5	APHRODITE	quantitative	survey	NA	class	phylum	animalia	fish	na	0
23160	Atkore_etal	2020	Observational	Freshwater	Sub-national	NA	NA	asia	India	Quantitative	database	level2	4	9.1:PollDWW	9	APHRODITE	quantitative	survey	NA	class	phylum	animalia	fish	na	0
23160	Atkore_etal	2020	Observational	Freshwater	Sub-national	NA	NA	asia	India	Quantitative	database	level2	4	9.3:PollAgrFor	9	APHRODITE	quantitative	survey	NA	class	phylum	animalia	fish	na	0
23160	Atkore_etal	2020	Observational	Freshwater	Sub-national	NA	NA	asia	India	Quantitative	survey	level2	4	3.2:MinQuar	3	APHRODITE	quantitative	survey	NA	class	phylum	animalia	fish	na	0
23160	Atkore_etal	2020	Observational	Freshwater	Sub-national	NA	NA	asia	India	Quantitative	survey	level2	4	5.4:UseAquatic	5	APHRODITE	quantitative	survey	NA	class	phylum	animalia	fish	na	0
23160	Atkore_etal	2020	Observational	Freshwater	Sub-national	NA	NA	asia	India	Quantitative	survey	level2	4	9.1:PollDWW	9	APHRODITE	quantitative	survey	NA	class	phylum	animalia	fish	na	0
23160	Atkore_etal	2020	Observational	Freshwater	Sub-national	NA	NA	asia	India	Quantitative	survey	level2	4	9.3:PollAgrFor	9	APHRODITE	quantitative	survey	NA	class	phylum	animalia	fish	na	0
23163	Aubrecht_etal	2008	Observational	Marine	Global	km	km	na	na	Quantitative	rs	cumulative	3	1.1:DevResid	1	DMSP Operational Linescan System (DMSP OLS)	qualitative	rs	NA	order	order	animalia	invertebrates	na	1
23163	Aubrecht_etal	2008	Observational	Marine	Global	km	km	na	na	Quantitative	rs	cumulative	3	3.1:OilGas	3	DMSP Operational Linescan System (DMSP OLS)	qualitative	rs	NA	order	order	animalia	invertebrates	na	0
23163	Aubrecht_etal	2008	Observational	Marine	Global	km	km	na	na	Quantitative	rs	cumulative	3	5.4:UseAquatic	5	DMSP Operational Linescan System (DMSP OLS)	qualitative	rs	NA	order	order	animalia	invertebrates	na	0
23164	Auerbach_etal	2014	Observational	Terrestrial	Sub-national	ha	25	australasia	Australia	Quantitative	modelled	level2	2	8.1:SDAlienInv	8	NA	Qualitative	literature	NA	domain	domain	animalia	chordata	tracheophyta	1
23164	Auerbach_etal	2014	Observational	Terrestrial	Sub-national	ha	25	australasia	Australia	Quantitative	modelled	level2	2	2.3:AgLivestock	2	NA	Qualitative	literature	NA	domain	domain	animalia	chordata	tracheophyta	0
23164	Auerbach_etal	2014	Observational	Terrestrial	Sub-national	ha	25	australasia	Australia	Quantitative	modelled	level2	2	8.1:SDAlienInv	8	NA	Qualitative	literature	NA	domain	domain	plantae	chordata	tracheophyta	0
23164	Auerbach_etal	2014	Observational	Terrestrial	Sub-national	ha	25	australasia	Australia	Quantitative	modelled	level2	2	2.3:AgLivestock	2	NA	Qualitative	literature	NA	domain	domain	plantae	chordata	tracheophyta	0
23169	Avila_etal	2018	S_Review	Marine	Global	degrees	0.5	na	na	Qualitative	literature	cumulative	13	2.4:Aqua	2	NA	Quantitative	literature	NA	class	class	animalia	mammal	na	1
23169	Avila_etal	2018	S_Review	Marine	Global	degrees	0.5	na	na	Qualitative	literature	cumulative	13	5.4:UseAquatic	5	NA	Quantitative	literature	NA	class	class	animalia	mammal	na	0
23169	Avila_etal	2018	S_Review	Marine	Global	degrees	0.5	na	na	Qualitative	literature	cumulative	13	4.3:ShipLane	4	NA	Quantitative	literature	NA	class	class	animalia	mammal	na	0
23169	Avila_etal	2018	S_Review	Marine	Global	degrees	0.5	na	na	Qualitative	literature	cumulative	13	6.1:ActivRnR	6	NA	Quantitative	literature	NA	class	class	animalia	mammal	na	0
23169	Avila_etal	2018	S_Review	Marine	Global	degrees	0.5	na	na	Qualitative	literature	cumulative	13	6.3:Other	6	NA	Quantitative	literature	NA	class	class	animalia	mammal	na	0
23169	Avila_etal	2018	S_Review	Marine	Global	degrees	0.5	na	na	Qualitative	literature	cumulative	13	9.1:PollDWW	9	NA	Quantitative	literature	NA	class	class	animalia	mammal	na	0
23169	Avila_etal	2018	S_Review	Marine	Global	degrees	0.5	na	na	Qualitative	literature	cumulative	13	9.4:PollGarbSW	9	NA	Quantitative	literature	NA	class	class	animalia	mammal	na	0
23169	Avila_etal	2018	S_Review	Marine	Global	degrees	0.5	na	na	Qualitative	literature	cumulative	13	9.6:PollEnergy	9	NA	Quantitative	literature	NA	class	class	animalia	mammal	na	0
23169	Avila_etal	2018	S_Review	Marine	Global	degrees	0.5	na	na	Qualitative	literature	cumulative	13	11.3:CC_Temp	11	NA	Quantitative	literature	NA	class	class	animalia	mammal	na	0
23169	Avila_etal	2018	S_Review	Marine	Global	degrees	0.5	na	na	Qualitative	literature	cumulative	13	11.1:CC_Habitat	11	NA	Quantitative	literature	NA	class	class	animalia	mammal	na	0
23169	Avila_etal	2018	S_Review	Marine	Global	degrees	0.5	na	na	Qualitative	literature	cumulative	13	11.4:CC_WetWeather	11	NA	Quantitative	literature	NA	class	class	animalia	mammal	na	0
23169	Avila_etal	2018	S_Review	Marine	Global	degrees	0.5	na	na	Qualitative	literature	cumulative	13	8.1:SDAlienInv	8	NA	Quantitative	literature	NA	class	class	animalia	mammal	na	0
23169	Avila_etal	2018	S_Review	Marine	Global	degrees	0.5	na	na	Qualitative	literature	cumulative	13	4.4:FlightPath	4	NA	Quantitative	literature	NA	class	class	animalia	mammal	na	0
23170	Awkerman_etal	2016	Observational	Marine	Local	m	90	north atlantic	United States	Quantitative	modelled	level2	1	3.1:OilGas	3	NA	Quantitative	modelled	NA	species	species	animalia	Fish	na	1
23171	Ayele_etal	2016	Observational	Terrestrial	Local	m	30	africa	Ethiopia	Qualitative	rs	level2	2	2.1:AgNTC	2	na	qualitative	rs	NA	kingdom	kingdom	plantae	na	vegetation	1
23171	Ayele_etal	2016	Observational	Terrestrial	Local	m	30	africa	Ethiopia	Qualitative	rs	level2	2	2.3:AgLivestock	2	na	qualitative	rs	NA	kingdom	kingdom	plantae	na	vegetation	0
23171	Ayele_etal	2016	Observational	Terrestrial	Local	m	30	africa	Ethiopia	Qualitative	rs	level2	2	2.1:AgNTC	2	na	qualitative	rs	NA	kingdom	kingdom	plantae	na	forest	0
23171	Ayele_etal	2016	Observational	Terrestrial	Local	m	30	africa	Ethiopia	Qualitative	rs	level2	2	2.3:AgLivestock	2	na	qualitative	rs	NA	kingdom	kingdom	plantae	na	forest	0
23171	Ayele_etal	2016	Observational	Terrestrial	Local	m	30	africa	Ethiopia	Qualitative	rs	level2	2	2.1:AgNTC	2	na	qualitative	rs	NA	kingdom	kingdom	plantae	na	vegetation	0
23171	Ayele_etal	2016	Observational	Terrestrial	Local	m	30	africa	Ethiopia	Qualitative	rs	level2	2	2.3:AgLivestock	2	na	qualitative	rs	NA	kingdom	kingdom	plantae	na	vegetation	0
23177	Bacigalupe_etal	2019	Observational	Terrestrial	National	km2	1	south america	Chile	Qualitative	literature	level2	1	8.1:SDAlienInv	8	NA	Quantitative	literature	BiodiversityHotspot	class	class	animalia	amphibia	na	1
23177	Bacigalupe_etal	2019	Observational	Terrestrial	National	km2	1	south america	Chile	Qualitative	survey	level2	1	8.1:SDAlienInv	8	NA	Quantitative	literature	BiodiversityHotspot	class	class	animalia	amphibia	na	0
23177	Bacigalupe_etal	2019	Observational	Terrestrial	National	km2	1	south america	Chile	Qualitative	literature	level2	1	8.1:SDAlienInv	8	NA	Quantitative	pchba	BiodiversityHotspot	class	class	animalia	amphibia	na	0
23177	Bacigalupe_etal	2019	Observational	Terrestrial	National	km2	1	south america	Chile	Qualitative	survey	level2	1	8.1:SDAlienInv	8	NA	Quantitative	pchba	BiodiversityHotspot	class	class	animalia	amphibia	na	0
23177	Bacigalupe_etal	2019	Observational	Terrestrial	National	km2	1	south america	Chile	Qualitative	literature	level2	1	8.1:SDAlienInv	8	NA	Quantitative	survey	BiodiversityHotspot	class	class	animalia	amphibia	na	0
23177	Bacigalupe_etal	2019	Observational	Terrestrial	National	km2	1	south america	Chile	Qualitative	survey	level2	1	8.1:SDAlienInv	8	NA	Quantitative	survey	BiodiversityHotspot	class	class	animalia	amphibia	na	0
23185	Bahaa-El-Din_etal	2016	Observational	Terrestrial	Local	polygon	na	africa	Gabon	Qualitative	survey	cumulative	4	1.1:DevResid	1	NA	Qualitative	survey	NA	species	species	animalia	mammal	na	1
23185	Bahaa-El-Din_etal	2016	Observational	Terrestrial	Local	polygon	na	africa	Gabon	Qualitative	survey	cumulative	4	2.2:AgWood	2	NA	Qualitative	survey	NA	species	species	animalia	mammal	na	0
23185	Bahaa-El-Din_etal	2016	Observational	Terrestrial	Local	polygon	na	africa	Gabon	Qualitative	survey	cumulative	4	5.1:UseAnimals	5	NA	Qualitative	survey	NA	species	species	animalia	mammal	na	0
23185	Bahaa-El-Din_etal	2016	Observational	Terrestrial	Local	polygon	na	africa	Gabon	Qualitative	survey	cumulative	4	5.3:UseWood	5	NA	Qualitative	survey	NA	species	species	animalia	mammal	na	0
23188	Baig and Aldosari	2012	Observational	Terrestrial	Local	NA	NA	asia	Pakistan	Qualitative	rs	level1	1	1.4:DevUnspec	1	NA	Qualitative	protected_area	RAMSAR	other	other	other	na	na	1
23190	Bailey_etal	2017	Observational	Terrestrial	Sub-national	km2	25	north america	United States	Qualitative	rs	level1	2	1.1:DevResid	1	na	qualitative	survey	NA	species	species	animalia	mammal	na	1
23190	Bailey_etal	2017	Observational	Terrestrial	Sub-national	km2	25	north america	United States	Qualitative	rs	level1	2	2.1:AgNTC	2	na	qualitative	survey	NA	species	species	animalia	mammal	na	0
23190	Bailey_etal	2017	Observational	Terrestrial	Sub-national	km2	25	north america	United States	Qualitative	rs	level1	2	2.3:AgLivestock	2	na	qualitative	survey	NA	species	species	animalia	mammal	na	0
23196	Balasingham_etal	2018	Observational	Freshwater	Local	polygon	na	north america	Canada	Qualitative	survey	level2	1	8.1:SDAlienInv	8	na	qualitative	survey	NA	species	class	animalia	Fish	na	1
23197	Baláž_etal	2014	Observational	Freshwater	Continental	polygon	na	europe	na	Qualitative	survey	level2	1	8.1:SDAlienInv	8	NA	Qualitative	survey	NA	class	class	animalia	amphibia	na	1
23200	Balotari-Chiebao_etal	2018	Observational	Terrestrial	National	km2	25	europe	Finland	Qualitative	database	level2	1	3.3:Renew	3	FinnishWindAtlas	Qualitative	rs	NA	species	species	animalia	bird	na	1
23202	Balzotti_etal	2016	Observational	Terrestrial	Sub-national	polygon	na	north america	United States	Quantitative	literature	cumulative	3	3.1:OilGas	3	NA	Qualitative	pchba	PAC;USFWS	other	other	other	na	na	1
23202	Balzotti_etal	2016	Observational	Terrestrial	Sub-national	polygon	na	north america	United States	Quantitative	literature	cumulative	3	8.1:SDAlienInv	8	NA	Qualitative	pchba	PAC;USFWS	other	other	other	na	na	0
23202	Balzotti_etal	2016	Observational	Terrestrial	Sub-national	polygon	na	north america	United States	Quantitative	literature	cumulative	3	11.1:CC_Habitat	11	NA	Qualitative	pchba	PAC;USFWS	other	other	other	na	na	0
23202	Balzotti_etal	2016	Observational	Terrestrial	Sub-national	polygon	na	north america	United States	Quantitative	modelled	cumulative	3	3.1:OilGas	3	NA	Qualitative	pchba	PAC;USFWS	other	other	other	na	na	0
23202	Balzotti_etal	2016	Observational	Terrestrial	Sub-national	polygon	na	north america	United States	Quantitative	modelled	cumulative	3	8.1:SDAlienInv	8	NA	Qualitative	pchba	PAC;USFWS	other	other	other	na	na	0
23202	Balzotti_etal	2016	Observational	Terrestrial	Sub-national	polygon	na	north america	United States	Quantitative	modelled	cumulative	3	11.1:CC_Habitat	11	NA	Qualitative	pchba	PAC;USFWS	other	other	other	na	na	0
23207	Bangs_etal	2018	Observational	Freshwater	Local	polygon	na	north america	United States	Qualitative	survey	level2	1	8.1:SDAlienInv	8	na	qualitative	survey	NA	species	genus	animalia	Fish	na	1
23211	Barbarossa_etal	2020	Observational	Freshwater	Global	polygon	na	na	na	Quantitative	database	level2	1	7.2:WaterSystem	7	GRanD;GOODD	qualitative	database	IUCN	phylum	phylum	animalia	fish	na	1
23211	Barbarossa_etal	2020	Observational	Freshwater	Global	polygon	na	na	na	Quantitative	database	level2	1	7.2:WaterSystem	7	GRanD;GOODD	qualitative	literature	IUCN	phylum	phylum	animalia	fish	na	0
23222	Baret_etal	2006	Observational	Terrestrial	Local	m	500	africa	Mauritius	Quantitative	survey	level2	1	8.1:SDAlienInv	8	NA	Qualitative	pchba	BiodiversityHotspot	other	other	other	na	na	1
23223	Barilani_etal	2007	Observational	Terrestrial	Multi-national	NA	NA	europe	France	Qualitative	survey	level2	1	8.1:SDAlienInv	8	NA	Qualitative	survey	NA	species	genus	animalia	bird	na	1
23223	Barilani_etal	2007	Observational	Terrestrial	Multi-national	NA	NA	europe	Italy	Qualitative	survey	level2	1	8.1:SDAlienInv	8	NA	Qualitative	survey	NA	species	genus	animalia	bird	na	0
23223	Barilani_etal	2007	Observational	Terrestrial	Multi-national	NA	NA	europe	Spain	Qualitative	survey	level2	1	8.1:SDAlienInv	8	NA	Qualitative	survey	NA	species	genus	animalia	bird	na	0
23232	Barthelmess	2014	Observational	Terrestrial	Local	m	30	north america	United States	Qualitative	survey	level2	1	4.1:RoadRail	4	NA	Qualitative	survey	NA	class	class	animalia	mammal	na	1
23234	Bartolino_etal	2012	Observational	Marine	Sub-national	km2	1369	north pacific	Alaska	Quantitative	survey	level2	1	5.4:UseAquatic	5	NA	Quantitative	survey	NA	species	species	animalia	fish	na	1
23236	Bartz_etal	2015	Observational	Freshwater	Local	m	30	north america	United States	Qualitative	rs	level1	1	1.4:DevUnspec	1	NA	Qualitative	literature	Ford etal 2011	species	species	animalia	fish	na	1
23237	Barve_etal	2005	Observational	Terrestrial	Local	ha	30	asia	India	Quantitative	literature	level1	8	1.1:DevResid	1	NA	Qualitative	protected_area	NA	other	other	other	na	na	1
23237	Barve_etal	2005	Observational	Terrestrial	Local	ha	30	asia	India	Quantitative	literature	level1	8	2.1:AgNTC	2	NA	Qualitative	protected_area	NA	other	other	other	na	na	0
23237	Barve_etal	2005	Observational	Terrestrial	Local	ha	30	asia	India	Quantitative	literature	level1	8	2.3:AgLivestock	2	NA	Qualitative	protected_area	NA	other	other	other	na	na	0
23237	Barve_etal	2005	Observational	Terrestrial	Local	ha	30	asia	India	Quantitative	literature	level1	8	5.1:UseAnimals	5	NA	Qualitative	protected_area	NA	other	other	other	na	na	0
23237	Barve_etal	2005	Observational	Terrestrial	Local	ha	30	asia	India	Quantitative	literature	level1	8	5.2:UsePlant	5	NA	Qualitative	protected_area	NA	other	other	other	na	na	0
23237	Barve_etal	2005	Observational	Terrestrial	Local	ha	30	asia	India	Quantitative	literature	level1	8	5.3:UseWood	5	NA	Qualitative	protected_area	NA	other	other	other	na	na	0
23237	Barve_etal	2005	Observational	Terrestrial	Local	ha	30	asia	India	Quantitative	literature	level1	8	7.1:FireSystem	7	NA	Qualitative	protected_area	NA	other	other	other	na	na	0
23237	Barve_etal	2005	Observational	Terrestrial	Local	ha	30	asia	India	Quantitative	literature	level1	8	8.1:SDAlienInv	8	NA	Qualitative	protected_area	NA	other	other	other	na	na	0
23237	Barve_etal	2005	Observational	Terrestrial	Local	ha	30	asia	India	Quantitative	survey	level1	8	1.1:DevResid	1	NA	Qualitative	protected_area	NA	other	other	other	na	na	0
23237	Barve_etal	2005	Observational	Terrestrial	Local	ha	30	asia	India	Quantitative	survey	level1	8	2.1:AgNTC	2	NA	Qualitative	protected_area	NA	other	other	other	na	na	0
23237	Barve_etal	2005	Observational	Terrestrial	Local	ha	30	asia	India	Quantitative	survey	level1	8	2.3:AgLivestock	2	NA	Qualitative	protected_area	NA	other	other	other	na	na	0
23237	Barve_etal	2005	Observational	Terrestrial	Local	ha	30	asia	India	Quantitative	survey	level1	8	5.1:UseAnimals	5	NA	Qualitative	protected_area	NA	other	other	other	na	na	0
23237	Barve_etal	2005	Observational	Terrestrial	Local	ha	30	asia	India	Quantitative	survey	level1	8	5.2:UsePlant	5	NA	Qualitative	protected_area	NA	other	other	other	na	na	0
23237	Barve_etal	2005	Observational	Terrestrial	Local	ha	30	asia	India	Quantitative	survey	level1	8	5.3:UseWood	5	NA	Qualitative	protected_area	NA	other	other	other	na	na	0
23237	Barve_etal	2005	Observational	Terrestrial	Local	ha	30	asia	India	Quantitative	survey	level1	8	7.1:FireSystem	7	NA	Qualitative	protected_area	NA	other	other	other	na	na	0
23237	Barve_etal	2005	Observational	Terrestrial	Local	ha	30	asia	India	Quantitative	survey	level1	8	8.1:SDAlienInv	8	NA	Qualitative	protected_area	NA	other	other	other	na	na	0
23242	Bass_etal	2010	Observational	Terrestrial	Sub-national	km2	100	south america	Ecuador	Qualitative	literature	level2	1	3.1:OilGas	3	NA	Qualitative	literature	NA	class	domain	animalia	amphibia	tracheophyta	1
23242	Bass_etal	2010	Observational	Terrestrial	Sub-national	km2	100	south america	Ecuador	Qualitative	literature	level2	1	3.1:OilGas	3	NA	Qualitative	protected_area	NA	class	domain	animalia	amphibia	tracheophyta	0
23242	Bass_etal	2010	Observational	Terrestrial	Sub-national	km2	100	south america	Ecuador	Qualitative	literature	level2	1	3.1:OilGas	3	NA	Qualitative	literature	NA	class	domain	plantae	amphibia	tracheophyta	0
23242	Bass_etal	2010	Observational	Terrestrial	Sub-national	km2	100	south america	Ecuador	Qualitative	literature	level2	1	3.1:OilGas	3	NA	Qualitative	protected_area	NA	class	domain	plantae	amphibia	tracheophyta	0
23242	Bass_etal	2010	Observational	Terrestrial	Sub-national	km2	100	south america	Ecuador	Qualitative	literature	level2	1	3.1:OilGas	3	NA	Qualitative	literature	NA	class	domain	animalia	bird	tracheophyta	0
23242	Bass_etal	2010	Observational	Terrestrial	Sub-national	km2	100	south america	Ecuador	Qualitative	literature	level2	1	3.1:OilGas	3	NA	Qualitative	protected_area	NA	class	domain	animalia	bird	tracheophyta	0
23242	Bass_etal	2010	Observational	Terrestrial	Sub-national	km2	100	south america	Ecuador	Qualitative	literature	level2	1	3.1:OilGas	3	NA	Qualitative	literature	NA	class	domain	plantae	bird	tracheophyta	0
23242	Bass_etal	2010	Observational	Terrestrial	Sub-national	km2	100	south america	Ecuador	Qualitative	literature	level2	1	3.1:OilGas	3	NA	Qualitative	protected_area	NA	class	domain	plantae	bird	tracheophyta	0
23242	Bass_etal	2010	Observational	Terrestrial	Sub-national	km2	100	south america	Ecuador	Qualitative	literature	level2	1	3.1:OilGas	3	NA	Qualitative	literature	NA	class	domain	animalia	mammal	tracheophyta	0
23242	Bass_etal	2010	Observational	Terrestrial	Sub-national	km2	100	south america	Ecuador	Qualitative	literature	level2	1	3.1:OilGas	3	NA	Qualitative	protected_area	NA	class	domain	animalia	mammal	tracheophyta	0
23242	Bass_etal	2010	Observational	Terrestrial	Sub-national	km2	100	south america	Ecuador	Qualitative	literature	level2	1	3.1:OilGas	3	NA	Qualitative	literature	NA	class	domain	plantae	mammal	tracheophyta	0
23242	Bass_etal	2010	Observational	Terrestrial	Sub-national	km2	100	south america	Ecuador	Qualitative	literature	level2	1	3.1:OilGas	3	NA	Qualitative	protected_area	NA	class	domain	plantae	mammal	tracheophyta	0
23247	Battiston_etal	2012	Observational	Terrestrial	Local	m	0.5	europe	France	Qualitative	rs	level2	2	1.1:DevResid	1	NA	Qualitative	survey	NA	species	species	animalia	mammal	na	1
23247	Battiston_etal	2012	Observational	Terrestrial	Local	m	0.5	europe	France	Qualitative	rs	level2	2	4.1:RoadRail	4	NA	Qualitative	survey	NA	species	species	animalia	mammal	na	0
23249	Bax_etal	2019	Observational	Terrestrial	Sub-national	NA	NA	south america	Peru	Qualitative	database	level2	3	3.2:MinQuar	3	MINAGRI;INGEMMET;PeruPetro	Quantitative	database	MINAM;BirdLife	other	other	other	na	na	1
23249	Bax_etal	2019	Observational	Terrestrial	Sub-national	NA	NA	south america	Peru	Qualitative	database	level2	3	3.1:OilGas	3	MINAGRI;INGEMMET;PeruPetro	Quantitative	database	MINAM;BirdLife	other	other	other	na	na	0
23249	Bax_etal	2019	Observational	Terrestrial	Sub-national	NA	NA	south america	Peru	Qualitative	database	level2	3	2.2:AgWood	2	MINAGRI;INGEMMET;PeruPetro	Quantitative	database	MINAM;BirdLife	other	other	other	na	na	0
23249	Bax_etal	2019	Observational	Terrestrial	Sub-national	NA	NA	south america	Peru	Qualitative	database	level2	3	3.2:MinQuar	3	MINAGRI;INGEMMET;PeruPetro	Quantitative	pchba	MINAM;BirdLife	other	other	other	na	na	0
23249	Bax_etal	2019	Observational	Terrestrial	Sub-national	NA	NA	south america	Peru	Qualitative	database	level2	3	3.1:OilGas	3	MINAGRI;INGEMMET;PeruPetro	Quantitative	pchba	MINAM;BirdLife	other	other	other	na	na	0
23249	Bax_etal	2019	Observational	Terrestrial	Sub-national	NA	NA	south america	Peru	Qualitative	database	level2	3	2.2:AgWood	2	MINAGRI;INGEMMET;PeruPetro	Quantitative	pchba	MINAM;BirdLife	other	other	other	na	na	0
23252	Baynard_etal	2017	Observational	Terrestrial	Sub-national	m	1	north america	United States	Qualitative	rs	level2	1	3.1:OilGas	3	NA	Qualitative	protected_area	NA	kingdom	kingdom	plantae	na	habitat	1
23252	Baynard_etal	2017	Observational	Terrestrial	Sub-national	m	1	north america	United States	Qualitative	rs	level2	1	3.3:Renew	3	NA	Qualitative	protected_area	NA	kingdom	kingdom	plantae	na	habitat	0
23252	Baynard_etal	2017	Observational	Terrestrial	Sub-national	m	1	north america	United States	Qualitative	rs	level2	1	3.1:OilGas	3	NA	Qualitative	rs	NA	kingdom	kingdom	plantae	na	habitat	0
23252	Baynard_etal	2017	Observational	Terrestrial	Sub-national	m	1	north america	United States	Qualitative	rs	level2	1	3.3:Renew	3	NA	Qualitative	rs	NA	kingdom	kingdom	plantae	na	habitat	0
23256	Beaudry_etal	2008	Observational	Terrestrial	Local	polygon	na	north america	United States	Quantitative	modelled	level2	1	4.1:RoadRail	4	NA	Qualitative	survey	NA	species	order	animalia	reptile	na	1
23256	Beaudry_etal	2008	Observational	Terrestrial	Local	polygon	na	north america	United States	Quantitative	survey	level2	1	4.1:RoadRail	4	NA	Qualitative	survey	NA	species	order	animalia	reptile	na	0
23258	Bebbington_etal	2018	Observational	Terrestrial	Multi-national	polygon	na	asia	Brazil	Quantitative	database	level2	6	3.1:OilGas	3	NA	Qualitative	database	NA	kingdom	kingdom	plantae	na	forest	1
23258	Bebbington_etal	2018	Observational	Terrestrial	Multi-national	polygon	na	asia	Brazil	Quantitative	database	level2	6	4.1:RoadRail	4	NA	Qualitative	database	NA	kingdom	kingdom	plantae	na	forest	0
23258	Bebbington_etal	2018	Observational	Terrestrial	Multi-national	polygon	na	asia	Brazil	Quantitative	database	level2	6	3.2:MinQuar	3	NA	Qualitative	database	NA	kingdom	kingdom	plantae	na	forest	0
23258	Bebbington_etal	2018	Observational	Terrestrial	Multi-national	polygon	na	asia	Brazil	Quantitative	database	level2	6	2.2:AgWood	2	NA	Qualitative	database	NA	kingdom	kingdom	plantae	na	forest	0
23258	Bebbington_etal	2018	Observational	Terrestrial	Multi-national	polygon	na	asia	Brazil	Quantitative	database	level2	6	2.1:AgNTC	2	NA	Qualitative	database	NA	kingdom	kingdom	plantae	na	forest	0
23258	Bebbington_etal	2018	Observational	Terrestrial	Multi-national	polygon	na	asia	Brazil	Quantitative	database	level2	6	5.3:UseWood	5	NA	Qualitative	database	NA	kingdom	kingdom	plantae	na	forest	0
23258	Bebbington_etal	2018	Observational	Terrestrial	Multi-national	polygon	na	asia	Brazil	Quantitative	expert	level2	6	3.1:OilGas	3	NA	Qualitative	database	NA	kingdom	kingdom	plantae	na	forest	0
23258	Bebbington_etal	2018	Observational	Terrestrial	Multi-national	polygon	na	asia	Brazil	Quantitative	expert	level2	6	4.1:RoadRail	4	NA	Qualitative	database	NA	kingdom	kingdom	plantae	na	forest	0
23258	Bebbington_etal	2018	Observational	Terrestrial	Multi-national	polygon	na	asia	Brazil	Quantitative	expert	level2	6	3.2:MinQuar	3	NA	Qualitative	database	NA	kingdom	kingdom	plantae	na	forest	0
23258	Bebbington_etal	2018	Observational	Terrestrial	Multi-national	polygon	na	asia	Brazil	Quantitative	expert	level2	6	2.2:AgWood	2	NA	Qualitative	database	NA	kingdom	kingdom	plantae	na	forest	0
23258	Bebbington_etal	2018	Observational	Terrestrial	Multi-national	polygon	na	asia	Brazil	Quantitative	expert	level2	6	2.1:AgNTC	2	NA	Qualitative	database	NA	kingdom	kingdom	plantae	na	forest	0
23258	Bebbington_etal	2018	Observational	Terrestrial	Multi-national	polygon	na	asia	Brazil	Quantitative	expert	level2	6	5.3:UseWood	5	NA	Qualitative	database	NA	kingdom	kingdom	plantae	na	forest	0
23258	Bebbington_etal	2018	Observational	Terrestrial	Multi-national	polygon	na	asia	Brazil	Quantitative	literature	level2	6	3.1:OilGas	3	NA	Qualitative	database	NA	kingdom	kingdom	plantae	na	forest	0
23258	Bebbington_etal	2018	Observational	Terrestrial	Multi-national	polygon	na	asia	Brazil	Quantitative	literature	level2	6	4.1:RoadRail	4	NA	Qualitative	database	NA	kingdom	kingdom	plantae	na	forest	0
23258	Bebbington_etal	2018	Observational	Terrestrial	Multi-national	polygon	na	asia	Brazil	Quantitative	literature	level2	6	3.2:MinQuar	3	NA	Qualitative	database	NA	kingdom	kingdom	plantae	na	forest	0
23258	Bebbington_etal	2018	Observational	Terrestrial	Multi-national	polygon	na	asia	Brazil	Quantitative	literature	level2	6	2.2:AgWood	2	NA	Qualitative	database	NA	kingdom	kingdom	plantae	na	forest	0
23258	Bebbington_etal	2018	Observational	Terrestrial	Multi-national	polygon	na	asia	Brazil	Quantitative	literature	level2	6	2.1:AgNTC	2	NA	Qualitative	database	NA	kingdom	kingdom	plantae	na	forest	0
23258	Bebbington_etal	2018	Observational	Terrestrial	Multi-national	polygon	na	asia	Brazil	Quantitative	literature	level2	6	5.3:UseWood	5	NA	Qualitative	database	NA	kingdom	kingdom	plantae	na	forest	0
23258	Bebbington_etal	2018	Observational	Terrestrial	Multi-national	polygon	na	asia	Brazil	Quantitative	database	level2	6	3.1:OilGas	3	NA	Qualitative	expert	NA	kingdom	kingdom	plantae	na	forest	0
23258	Bebbington_etal	2018	Observational	Terrestrial	Multi-national	polygon	na	asia	Brazil	Quantitative	database	level2	6	4.1:RoadRail	4	NA	Qualitative	expert	NA	kingdom	kingdom	plantae	na	forest	0
23258	Bebbington_etal	2018	Observational	Terrestrial	Multi-national	polygon	na	asia	Brazil	Quantitative	database	level2	6	3.2:MinQuar	3	NA	Qualitative	expert	NA	kingdom	kingdom	plantae	na	forest	0
23258	Bebbington_etal	2018	Observational	Terrestrial	Multi-national	polygon	na	asia	Brazil	Quantitative	database	level2	6	2.2:AgWood	2	NA	Qualitative	expert	NA	kingdom	kingdom	plantae	na	forest	0
23258	Bebbington_etal	2018	Observational	Terrestrial	Multi-national	polygon	na	asia	Brazil	Quantitative	database	level2	6	2.1:AgNTC	2	NA	Qualitative	expert	NA	kingdom	kingdom	plantae	na	forest	0
23258	Bebbington_etal	2018	Observational	Terrestrial	Multi-national	polygon	na	asia	Brazil	Quantitative	database	level2	6	5.3:UseWood	5	NA	Qualitative	expert	NA	kingdom	kingdom	plantae	na	forest	0
23258	Bebbington_etal	2018	Observational	Terrestrial	Multi-national	polygon	na	asia	Brazil	Quantitative	expert	level2	6	3.1:OilGas	3	NA	Qualitative	expert	NA	kingdom	kingdom	plantae	na	forest	0
23258	Bebbington_etal	2018	Observational	Terrestrial	Multi-national	polygon	na	asia	Brazil	Quantitative	expert	level2	6	4.1:RoadRail	4	NA	Qualitative	expert	NA	kingdom	kingdom	plantae	na	forest	0
23258	Bebbington_etal	2018	Observational	Terrestrial	Multi-national	polygon	na	asia	Brazil	Quantitative	expert	level2	6	3.2:MinQuar	3	NA	Qualitative	expert	NA	kingdom	kingdom	plantae	na	forest	0
23258	Bebbington_etal	2018	Observational	Terrestrial	Multi-national	polygon	na	asia	Brazil	Quantitative	expert	level2	6	2.2:AgWood	2	NA	Qualitative	expert	NA	kingdom	kingdom	plantae	na	forest	0
23258	Bebbington_etal	2018	Observational	Terrestrial	Multi-national	polygon	na	asia	Brazil	Quantitative	expert	level2	6	2.1:AgNTC	2	NA	Qualitative	expert	NA	kingdom	kingdom	plantae	na	forest	0
23258	Bebbington_etal	2018	Observational	Terrestrial	Multi-national	polygon	na	asia	Brazil	Quantitative	expert	level2	6	5.3:UseWood	5	NA	Qualitative	expert	NA	kingdom	kingdom	plantae	na	forest	0
23258	Bebbington_etal	2018	Observational	Terrestrial	Multi-national	polygon	na	asia	Brazil	Quantitative	literature	level2	6	3.1:OilGas	3	NA	Qualitative	expert	NA	kingdom	kingdom	plantae	na	forest	0
23258	Bebbington_etal	2018	Observational	Terrestrial	Multi-national	polygon	na	asia	Brazil	Quantitative	literature	level2	6	4.1:RoadRail	4	NA	Qualitative	expert	NA	kingdom	kingdom	plantae	na	forest	0
23258	Bebbington_etal	2018	Observational	Terrestrial	Multi-national	polygon	na	asia	Brazil	Quantitative	literature	level2	6	3.2:MinQuar	3	NA	Qualitative	expert	NA	kingdom	kingdom	plantae	na	forest	0
23258	Bebbington_etal	2018	Observational	Terrestrial	Multi-national	polygon	na	asia	Brazil	Quantitative	literature	level2	6	2.2:AgWood	2	NA	Qualitative	expert	NA	kingdom	kingdom	plantae	na	forest	0
23258	Bebbington_etal	2018	Observational	Terrestrial	Multi-national	polygon	na	asia	Brazil	Quantitative	literature	level2	6	2.1:AgNTC	2	NA	Qualitative	expert	NA	kingdom	kingdom	plantae	na	forest	0
23258	Bebbington_etal	2018	Observational	Terrestrial	Multi-national	polygon	na	asia	Brazil	Quantitative	literature	level2	6	5.3:UseWood	5	NA	Qualitative	expert	NA	kingdom	kingdom	plantae	na	forest	0
23258	Bebbington_etal	2018	Observational	Terrestrial	Multi-national	polygon	na	asia	Brazil	Quantitative	database	level2	6	3.1:OilGas	3	NA	Qualitative	literature	NA	kingdom	kingdom	plantae	na	forest	0
23258	Bebbington_etal	2018	Observational	Terrestrial	Multi-national	polygon	na	asia	Brazil	Quantitative	database	level2	6	4.1:RoadRail	4	NA	Qualitative	literature	NA	kingdom	kingdom	plantae	na	forest	0
23258	Bebbington_etal	2018	Observational	Terrestrial	Multi-national	polygon	na	asia	Brazil	Quantitative	database	level2	6	3.2:MinQuar	3	NA	Qualitative	literature	NA	kingdom	kingdom	plantae	na	forest	0
23258	Bebbington_etal	2018	Observational	Terrestrial	Multi-national	polygon	na	asia	Brazil	Quantitative	database	level2	6	2.2:AgWood	2	NA	Qualitative	literature	NA	kingdom	kingdom	plantae	na	forest	0
23258	Bebbington_etal	2018	Observational	Terrestrial	Multi-national	polygon	na	asia	Brazil	Quantitative	database	level2	6	2.1:AgNTC	2	NA	Qualitative	literature	NA	kingdom	kingdom	plantae	na	forest	0
23258	Bebbington_etal	2018	Observational	Terrestrial	Multi-national	polygon	na	asia	Brazil	Quantitative	database	level2	6	5.3:UseWood	5	NA	Qualitative	literature	NA	kingdom	kingdom	plantae	na	forest	0
23258	Bebbington_etal	2018	Observational	Terrestrial	Multi-national	polygon	na	asia	Brazil	Quantitative	expert	level2	6	3.1:OilGas	3	NA	Qualitative	literature	NA	kingdom	kingdom	plantae	na	forest	0
23258	Bebbington_etal	2018	Observational	Terrestrial	Multi-national	polygon	na	asia	Brazil	Quantitative	expert	level2	6	4.1:RoadRail	4	NA	Qualitative	literature	NA	kingdom	kingdom	plantae	na	forest	0
23258	Bebbington_etal	2018	Observational	Terrestrial	Multi-national	polygon	na	asia	Brazil	Quantitative	expert	level2	6	3.2:MinQuar	3	NA	Qualitative	literature	NA	kingdom	kingdom	plantae	na	forest	0
23258	Bebbington_etal	2018	Observational	Terrestrial	Multi-national	polygon	na	asia	Brazil	Quantitative	expert	level2	6	2.2:AgWood	2	NA	Qualitative	literature	NA	kingdom	kingdom	plantae	na	forest	0
23258	Bebbington_etal	2018	Observational	Terrestrial	Multi-national	polygon	na	asia	Brazil	Quantitative	expert	level2	6	2.1:AgNTC	2	NA	Qualitative	literature	NA	kingdom	kingdom	plantae	na	forest	0
23258	Bebbington_etal	2018	Observational	Terrestrial	Multi-national	polygon	na	asia	Brazil	Quantitative	expert	level2	6	5.3:UseWood	5	NA	Qualitative	literature	NA	kingdom	kingdom	plantae	na	forest	0
23258	Bebbington_etal	2018	Observational	Terrestrial	Multi-national	polygon	na	asia	Brazil	Quantitative	literature	level2	6	3.1:OilGas	3	NA	Qualitative	literature	NA	kingdom	kingdom	plantae	na	forest	0
23258	Bebbington_etal	2018	Observational	Terrestrial	Multi-national	polygon	na	asia	Brazil	Quantitative	literature	level2	6	4.1:RoadRail	4	NA	Qualitative	literature	NA	kingdom	kingdom	plantae	na	forest	0
23258	Bebbington_etal	2018	Observational	Terrestrial	Multi-national	polygon	na	asia	Brazil	Quantitative	literature	level2	6	3.2:MinQuar	3	NA	Qualitative	literature	NA	kingdom	kingdom	plantae	na	forest	0
23258	Bebbington_etal	2018	Observational	Terrestrial	Multi-national	polygon	na	asia	Brazil	Quantitative	literature	level2	6	2.2:AgWood	2	NA	Qualitative	literature	NA	kingdom	kingdom	plantae	na	forest	0
23258	Bebbington_etal	2018	Observational	Terrestrial	Multi-national	polygon	na	asia	Brazil	Quantitative	literature	level2	6	2.1:AgNTC	2	NA	Qualitative	literature	NA	kingdom	kingdom	plantae	na	forest	0
23258	Bebbington_etal	2018	Observational	Terrestrial	Multi-national	polygon	na	asia	Brazil	Quantitative	literature	level2	6	5.3:UseWood	5	NA	Qualitative	literature	NA	kingdom	kingdom	plantae	na	forest	0
23258	Bebbington_etal	2018	Observational	Terrestrial	Multi-national	polygon	na	asia	Brazil	Quantitative	database	level2	6	3.1:OilGas	3	NA	Qualitative	protected_area	NA	kingdom	kingdom	plantae	na	forest	0
23258	Bebbington_etal	2018	Observational	Terrestrial	Multi-national	polygon	na	asia	Brazil	Quantitative	database	level2	6	4.1:RoadRail	4	NA	Qualitative	protected_area	NA	kingdom	kingdom	plantae	na	forest	0
23258	Bebbington_etal	2018	Observational	Terrestrial	Multi-national	polygon	na	asia	Brazil	Quantitative	database	level2	6	3.2:MinQuar	3	NA	Qualitative	protected_area	NA	kingdom	kingdom	plantae	na	forest	0
23258	Bebbington_etal	2018	Observational	Terrestrial	Multi-national	polygon	na	asia	Brazil	Quantitative	database	level2	6	2.2:AgWood	2	NA	Qualitative	protected_area	NA	kingdom	kingdom	plantae	na	forest	0
23258	Bebbington_etal	2018	Observational	Terrestrial	Multi-national	polygon	na	asia	Brazil	Quantitative	database	level2	6	2.1:AgNTC	2	NA	Qualitative	protected_area	NA	kingdom	kingdom	plantae	na	forest	0
23258	Bebbington_etal	2018	Observational	Terrestrial	Multi-national	polygon	na	asia	Brazil	Quantitative	database	level2	6	5.3:UseWood	5	NA	Qualitative	protected_area	NA	kingdom	kingdom	plantae	na	forest	0
23258	Bebbington_etal	2018	Observational	Terrestrial	Multi-national	polygon	na	asia	Brazil	Quantitative	expert	level2	6	3.1:OilGas	3	NA	Qualitative	protected_area	NA	kingdom	kingdom	plantae	na	forest	0
23258	Bebbington_etal	2018	Observational	Terrestrial	Multi-national	polygon	na	asia	Brazil	Quantitative	expert	level2	6	4.1:RoadRail	4	NA	Qualitative	protected_area	NA	kingdom	kingdom	plantae	na	forest	0
23258	Bebbington_etal	2018	Observational	Terrestrial	Multi-national	polygon	na	asia	Brazil	Quantitative	expert	level2	6	3.2:MinQuar	3	NA	Qualitative	protected_area	NA	kingdom	kingdom	plantae	na	forest	0
23258	Bebbington_etal	2018	Observational	Terrestrial	Multi-national	polygon	na	asia	Brazil	Quantitative	expert	level2	6	2.2:AgWood	2	NA	Qualitative	protected_area	NA	kingdom	kingdom	plantae	na	forest	0
23258	Bebbington_etal	2018	Observational	Terrestrial	Multi-national	polygon	na	asia	Brazil	Quantitative	expert	level2	6	2.1:AgNTC	2	NA	Qualitative	protected_area	NA	kingdom	kingdom	plantae	na	forest	0
23258	Bebbington_etal	2018	Observational	Terrestrial	Multi-national	polygon	na	asia	Brazil	Quantitative	expert	level2	6	5.3:UseWood	5	NA	Qualitative	protected_area	NA	kingdom	kingdom	plantae	na	forest	0
23258	Bebbington_etal	2018	Observational	Terrestrial	Multi-national	polygon	na	asia	Brazil	Quantitative	literature	level2	6	3.1:OilGas	3	NA	Qualitative	protected_area	NA	kingdom	kingdom	plantae	na	forest	0
23258	Bebbington_etal	2018	Observational	Terrestrial	Multi-national	polygon	na	asia	Brazil	Quantitative	literature	level2	6	4.1:RoadRail	4	NA	Qualitative	protected_area	NA	kingdom	kingdom	plantae	na	forest	0
23258	Bebbington_etal	2018	Observational	Terrestrial	Multi-national	polygon	na	asia	Brazil	Quantitative	literature	level2	6	3.2:MinQuar	3	NA	Qualitative	protected_area	NA	kingdom	kingdom	plantae	na	forest	0
23258	Bebbington_etal	2018	Observational	Terrestrial	Multi-national	polygon	na	asia	Brazil	Quantitative	literature	level2	6	2.2:AgWood	2	NA	Qualitative	protected_area	NA	kingdom	kingdom	plantae	na	forest	0
23258	Bebbington_etal	2018	Observational	Terrestrial	Multi-national	polygon	na	asia	Brazil	Quantitative	literature	level2	6	2.1:AgNTC	2	NA	Qualitative	protected_area	NA	kingdom	kingdom	plantae	na	forest	0
23258	Bebbington_etal	2018	Observational	Terrestrial	Multi-national	polygon	na	asia	Brazil	Quantitative	literature	level2	6	5.3:UseWood	5	NA	Qualitative	protected_area	NA	kingdom	kingdom	plantae	na	forest	0
23258	Bebbington_etal	2018	Observational	Terrestrial	Multi-national	polygon	na	south america	Brazil	Quantitative	database	level2	6	3.1:OilGas	3	NA	Qualitative	database	NA	kingdom	kingdom	plantae	na	forest	0
23258	Bebbington_etal	2018	Observational	Terrestrial	Multi-national	polygon	na	south america	Brazil	Quantitative	database	level2	6	4.1:RoadRail	4	NA	Qualitative	database	NA	kingdom	kingdom	plantae	na	forest	0
23258	Bebbington_etal	2018	Observational	Terrestrial	Multi-national	polygon	na	south america	Brazil	Quantitative	database	level2	6	3.2:MinQuar	3	NA	Qualitative	database	NA	kingdom	kingdom	plantae	na	forest	0
23258	Bebbington_etal	2018	Observational	Terrestrial	Multi-national	polygon	na	south america	Brazil	Quantitative	database	level2	6	2.2:AgWood	2	NA	Qualitative	database	NA	kingdom	kingdom	plantae	na	forest	0
23258	Bebbington_etal	2018	Observational	Terrestrial	Multi-national	polygon	na	south america	Brazil	Quantitative	database	level2	6	2.1:AgNTC	2	NA	Qualitative	database	NA	kingdom	kingdom	plantae	na	forest	0
23258	Bebbington_etal	2018	Observational	Terrestrial	Multi-national	polygon	na	south america	Brazil	Quantitative	database	level2	6	5.3:UseWood	5	NA	Qualitative	database	NA	kingdom	kingdom	plantae	na	forest	0
23258	Bebbington_etal	2018	Observational	Terrestrial	Multi-national	polygon	na	south america	Brazil	Quantitative	expert	level2	6	3.1:OilGas	3	NA	Qualitative	database	NA	kingdom	kingdom	plantae	na	forest	0
23258	Bebbington_etal	2018	Observational	Terrestrial	Multi-national	polygon	na	south america	Brazil	Quantitative	expert	level2	6	4.1:RoadRail	4	NA	Qualitative	database	NA	kingdom	kingdom	plantae	na	forest	0
23258	Bebbington_etal	2018	Observational	Terrestrial	Multi-national	polygon	na	south america	Brazil	Quantitative	expert	level2	6	3.2:MinQuar	3	NA	Qualitative	database	NA	kingdom	kingdom	plantae	na	forest	0
23258	Bebbington_etal	2018	Observational	Terrestrial	Multi-national	polygon	na	south america	Brazil	Quantitative	expert	level2	6	2.2:AgWood	2	NA	Qualitative	database	NA	kingdom	kingdom	plantae	na	forest	0
23258	Bebbington_etal	2018	Observational	Terrestrial	Multi-national	polygon	na	south america	Brazil	Quantitative	expert	level2	6	2.1:AgNTC	2	NA	Qualitative	database	NA	kingdom	kingdom	plantae	na	forest	0
23258	Bebbington_etal	2018	Observational	Terrestrial	Multi-national	polygon	na	south america	Brazil	Quantitative	expert	level2	6	5.3:UseWood	5	NA	Qualitative	database	NA	kingdom	kingdom	plantae	na	forest	0
23258	Bebbington_etal	2018	Observational	Terrestrial	Multi-national	polygon	na	south america	Brazil	Quantitative	literature	level2	6	3.1:OilGas	3	NA	Qualitative	database	NA	kingdom	kingdom	plantae	na	forest	0
23258	Bebbington_etal	2018	Observational	Terrestrial	Multi-national	polygon	na	south america	Brazil	Quantitative	literature	level2	6	4.1:RoadRail	4	NA	Qualitative	database	NA	kingdom	kingdom	plantae	na	forest	0
23258	Bebbington_etal	2018	Observational	Terrestrial	Multi-national	polygon	na	south america	Brazil	Quantitative	literature	level2	6	3.2:MinQuar	3	NA	Qualitative	database	NA	kingdom	kingdom	plantae	na	forest	0
23258	Bebbington_etal	2018	Observational	Terrestrial	Multi-national	polygon	na	south america	Brazil	Quantitative	literature	level2	6	2.2:AgWood	2	NA	Qualitative	database	NA	kingdom	kingdom	plantae	na	forest	0
23258	Bebbington_etal	2018	Observational	Terrestrial	Multi-national	polygon	na	south america	Brazil	Quantitative	literature	level2	6	2.1:AgNTC	2	NA	Qualitative	database	NA	kingdom	kingdom	plantae	na	forest	0
23258	Bebbington_etal	2018	Observational	Terrestrial	Multi-national	polygon	na	south america	Brazil	Quantitative	literature	level2	6	5.3:UseWood	5	NA	Qualitative	database	NA	kingdom	kingdom	plantae	na	forest	0
23258	Bebbington_etal	2018	Observational	Terrestrial	Multi-national	polygon	na	south america	Brazil	Quantitative	database	level2	6	3.1:OilGas	3	NA	Qualitative	expert	NA	kingdom	kingdom	plantae	na	forest	0
23258	Bebbington_etal	2018	Observational	Terrestrial	Multi-national	polygon	na	south america	Brazil	Quantitative	database	level2	6	4.1:RoadRail	4	NA	Qualitative	expert	NA	kingdom	kingdom	plantae	na	forest	0
23258	Bebbington_etal	2018	Observational	Terrestrial	Multi-national	polygon	na	south america	Brazil	Quantitative	database	level2	6	3.2:MinQuar	3	NA	Qualitative	expert	NA	kingdom	kingdom	plantae	na	forest	0
23258	Bebbington_etal	2018	Observational	Terrestrial	Multi-national	polygon	na	south america	Brazil	Quantitative	database	level2	6	2.2:AgWood	2	NA	Qualitative	expert	NA	kingdom	kingdom	plantae	na	forest	0
23258	Bebbington_etal	2018	Observational	Terrestrial	Multi-national	polygon	na	south america	Brazil	Quantitative	database	level2	6	2.1:AgNTC	2	NA	Qualitative	expert	NA	kingdom	kingdom	plantae	na	forest	0
23258	Bebbington_etal	2018	Observational	Terrestrial	Multi-national	polygon	na	south america	Brazil	Quantitative	database	level2	6	5.3:UseWood	5	NA	Qualitative	expert	NA	kingdom	kingdom	plantae	na	forest	0
23258	Bebbington_etal	2018	Observational	Terrestrial	Multi-national	polygon	na	south america	Brazil	Quantitative	expert	level2	6	3.1:OilGas	3	NA	Qualitative	expert	NA	kingdom	kingdom	plantae	na	forest	0
23258	Bebbington_etal	2018	Observational	Terrestrial	Multi-national	polygon	na	south america	Brazil	Quantitative	expert	level2	6	4.1:RoadRail	4	NA	Qualitative	expert	NA	kingdom	kingdom	plantae	na	forest	0
23258	Bebbington_etal	2018	Observational	Terrestrial	Multi-national	polygon	na	south america	Brazil	Quantitative	expert	level2	6	3.2:MinQuar	3	NA	Qualitative	expert	NA	kingdom	kingdom	plantae	na	forest	0
23258	Bebbington_etal	2018	Observational	Terrestrial	Multi-national	polygon	na	south america	Brazil	Quantitative	expert	level2	6	2.2:AgWood	2	NA	Qualitative	expert	NA	kingdom	kingdom	plantae	na	forest	0
23258	Bebbington_etal	2018	Observational	Terrestrial	Multi-national	polygon	na	south america	Brazil	Quantitative	expert	level2	6	2.1:AgNTC	2	NA	Qualitative	expert	NA	kingdom	kingdom	plantae	na	forest	0
23258	Bebbington_etal	2018	Observational	Terrestrial	Multi-national	polygon	na	south america	Brazil	Quantitative	expert	level2	6	5.3:UseWood	5	NA	Qualitative	expert	NA	kingdom	kingdom	plantae	na	forest	0
23258	Bebbington_etal	2018	Observational	Terrestrial	Multi-national	polygon	na	south america	Brazil	Quantitative	literature	level2	6	3.1:OilGas	3	NA	Qualitative	expert	NA	kingdom	kingdom	plantae	na	forest	0
23258	Bebbington_etal	2018	Observational	Terrestrial	Multi-national	polygon	na	south america	Brazil	Quantitative	literature	level2	6	4.1:RoadRail	4	NA	Qualitative	expert	NA	kingdom	kingdom	plantae	na	forest	0
23258	Bebbington_etal	2018	Observational	Terrestrial	Multi-national	polygon	na	south america	Brazil	Quantitative	literature	level2	6	3.2:MinQuar	3	NA	Qualitative	expert	NA	kingdom	kingdom	plantae	na	forest	0
23258	Bebbington_etal	2018	Observational	Terrestrial	Multi-national	polygon	na	south america	Brazil	Quantitative	literature	level2	6	2.2:AgWood	2	NA	Qualitative	expert	NA	kingdom	kingdom	plantae	na	forest	0
23258	Bebbington_etal	2018	Observational	Terrestrial	Multi-national	polygon	na	south america	Brazil	Quantitative	literature	level2	6	2.1:AgNTC	2	NA	Qualitative	expert	NA	kingdom	kingdom	plantae	na	forest	0
23258	Bebbington_etal	2018	Observational	Terrestrial	Multi-national	polygon	na	south america	Brazil	Quantitative	literature	level2	6	5.3:UseWood	5	NA	Qualitative	expert	NA	kingdom	kingdom	plantae	na	forest	0
23258	Bebbington_etal	2018	Observational	Terrestrial	Multi-national	polygon	na	south america	Brazil	Quantitative	database	level2	6	3.1:OilGas	3	NA	Qualitative	literature	NA	kingdom	kingdom	plantae	na	forest	0
23258	Bebbington_etal	2018	Observational	Terrestrial	Multi-national	polygon	na	south america	Brazil	Quantitative	database	level2	6	4.1:RoadRail	4	NA	Qualitative	literature	NA	kingdom	kingdom	plantae	na	forest	0
23258	Bebbington_etal	2018	Observational	Terrestrial	Multi-national	polygon	na	south america	Brazil	Quantitative	database	level2	6	3.2:MinQuar	3	NA	Qualitative	literature	NA	kingdom	kingdom	plantae	na	forest	0
23258	Bebbington_etal	2018	Observational	Terrestrial	Multi-national	polygon	na	south america	Brazil	Quantitative	database	level2	6	2.2:AgWood	2	NA	Qualitative	literature	NA	kingdom	kingdom	plantae	na	forest	0
23258	Bebbington_etal	2018	Observational	Terrestrial	Multi-national	polygon	na	south america	Brazil	Quantitative	database	level2	6	2.1:AgNTC	2	NA	Qualitative	literature	NA	kingdom	kingdom	plantae	na	forest	0
23258	Bebbington_etal	2018	Observational	Terrestrial	Multi-national	polygon	na	south america	Brazil	Quantitative	database	level2	6	5.3:UseWood	5	NA	Qualitative	literature	NA	kingdom	kingdom	plantae	na	forest	0
23258	Bebbington_etal	2018	Observational	Terrestrial	Multi-national	polygon	na	south america	Brazil	Quantitative	expert	level2	6	3.1:OilGas	3	NA	Qualitative	literature	NA	kingdom	kingdom	plantae	na	forest	0
23258	Bebbington_etal	2018	Observational	Terrestrial	Multi-national	polygon	na	south america	Brazil	Quantitative	expert	level2	6	4.1:RoadRail	4	NA	Qualitative	literature	NA	kingdom	kingdom	plantae	na	forest	0
23258	Bebbington_etal	2018	Observational	Terrestrial	Multi-national	polygon	na	south america	Brazil	Quantitative	expert	level2	6	3.2:MinQuar	3	NA	Qualitative	literature	NA	kingdom	kingdom	plantae	na	forest	0
23258	Bebbington_etal	2018	Observational	Terrestrial	Multi-national	polygon	na	south america	Brazil	Quantitative	expert	level2	6	2.2:AgWood	2	NA	Qualitative	literature	NA	kingdom	kingdom	plantae	na	forest	0
23258	Bebbington_etal	2018	Observational	Terrestrial	Multi-national	polygon	na	south america	Brazil	Quantitative	expert	level2	6	2.1:AgNTC	2	NA	Qualitative	literature	NA	kingdom	kingdom	plantae	na	forest	0
23258	Bebbington_etal	2018	Observational	Terrestrial	Multi-national	polygon	na	south america	Brazil	Quantitative	expert	level2	6	5.3:UseWood	5	NA	Qualitative	literature	NA	kingdom	kingdom	plantae	na	forest	0
23258	Bebbington_etal	2018	Observational	Terrestrial	Multi-national	polygon	na	south america	Brazil	Quantitative	literature	level2	6	3.1:OilGas	3	NA	Qualitative	literature	NA	kingdom	kingdom	plantae	na	forest	0
23258	Bebbington_etal	2018	Observational	Terrestrial	Multi-national	polygon	na	south america	Brazil	Quantitative	literature	level2	6	4.1:RoadRail	4	NA	Qualitative	literature	NA	kingdom	kingdom	plantae	na	forest	0
23258	Bebbington_etal	2018	Observational	Terrestrial	Multi-national	polygon	na	south america	Brazil	Quantitative	literature	level2	6	3.2:MinQuar	3	NA	Qualitative	literature	NA	kingdom	kingdom	plantae	na	forest	0
23258	Bebbington_etal	2018	Observational	Terrestrial	Multi-national	polygon	na	south america	Brazil	Quantitative	literature	level2	6	2.2:AgWood	2	NA	Qualitative	literature	NA	kingdom	kingdom	plantae	na	forest	0
23258	Bebbington_etal	2018	Observational	Terrestrial	Multi-national	polygon	na	south america	Brazil	Quantitative	literature	level2	6	2.1:AgNTC	2	NA	Qualitative	literature	NA	kingdom	kingdom	plantae	na	forest	0
23258	Bebbington_etal	2018	Observational	Terrestrial	Multi-national	polygon	na	south america	Brazil	Quantitative	literature	level2	6	5.3:UseWood	5	NA	Qualitative	literature	NA	kingdom	kingdom	plantae	na	forest	0
23258	Bebbington_etal	2018	Observational	Terrestrial	Multi-national	polygon	na	south america	Brazil	Quantitative	database	level2	6	3.1:OilGas	3	NA	Qualitative	protected_area	NA	kingdom	kingdom	plantae	na	forest	0
23258	Bebbington_etal	2018	Observational	Terrestrial	Multi-national	polygon	na	south america	Brazil	Quantitative	database	level2	6	4.1:RoadRail	4	NA	Qualitative	protected_area	NA	kingdom	kingdom	plantae	na	forest	0
23258	Bebbington_etal	2018	Observational	Terrestrial	Multi-national	polygon	na	south america	Brazil	Quantitative	database	level2	6	3.2:MinQuar	3	NA	Qualitative	protected_area	NA	kingdom	kingdom	plantae	na	forest	0
23258	Bebbington_etal	2018	Observational	Terrestrial	Multi-national	polygon	na	south america	Brazil	Quantitative	database	level2	6	2.2:AgWood	2	NA	Qualitative	protected_area	NA	kingdom	kingdom	plantae	na	forest	0
23258	Bebbington_etal	2018	Observational	Terrestrial	Multi-national	polygon	na	south america	Brazil	Quantitative	database	level2	6	2.1:AgNTC	2	NA	Qualitative	protected_area	NA	kingdom	kingdom	plantae	na	forest	0
23258	Bebbington_etal	2018	Observational	Terrestrial	Multi-national	polygon	na	south america	Brazil	Quantitative	database	level2	6	5.3:UseWood	5	NA	Qualitative	protected_area	NA	kingdom	kingdom	plantae	na	forest	0
23258	Bebbington_etal	2018	Observational	Terrestrial	Multi-national	polygon	na	south america	Brazil	Quantitative	expert	level2	6	3.1:OilGas	3	NA	Qualitative	protected_area	NA	kingdom	kingdom	plantae	na	forest	0
23258	Bebbington_etal	2018	Observational	Terrestrial	Multi-national	polygon	na	south america	Brazil	Quantitative	expert	level2	6	4.1:RoadRail	4	NA	Qualitative	protected_area	NA	kingdom	kingdom	plantae	na	forest	0
23258	Bebbington_etal	2018	Observational	Terrestrial	Multi-national	polygon	na	south america	Brazil	Quantitative	expert	level2	6	3.2:MinQuar	3	NA	Qualitative	protected_area	NA	kingdom	kingdom	plantae	na	forest	0
23258	Bebbington_etal	2018	Observational	Terrestrial	Multi-national	polygon	na	south america	Brazil	Quantitative	expert	level2	6	2.2:AgWood	2	NA	Qualitative	protected_area	NA	kingdom	kingdom	plantae	na	forest	0
23258	Bebbington_etal	2018	Observational	Terrestrial	Multi-national	polygon	na	south america	Brazil	Quantitative	expert	level2	6	2.1:AgNTC	2	NA	Qualitative	protected_area	NA	kingdom	kingdom	plantae	na	forest	0
23258	Bebbington_etal	2018	Observational	Terrestrial	Multi-national	polygon	na	south america	Brazil	Quantitative	expert	level2	6	5.3:UseWood	5	NA	Qualitative	protected_area	NA	kingdom	kingdom	plantae	na	forest	0
23258	Bebbington_etal	2018	Observational	Terrestrial	Multi-national	polygon	na	south america	Brazil	Quantitative	literature	level2	6	3.1:OilGas	3	NA	Qualitative	protected_area	NA	kingdom	kingdom	plantae	na	forest	0
23258	Bebbington_etal	2018	Observational	Terrestrial	Multi-national	polygon	na	south america	Brazil	Quantitative	literature	level2	6	4.1:RoadRail	4	NA	Qualitative	protected_area	NA	kingdom	kingdom	plantae	na	forest	0
23258	Bebbington_etal	2018	Observational	Terrestrial	Multi-national	polygon	na	south america	Brazil	Quantitative	literature	level2	6	3.2:MinQuar	3	NA	Qualitative	protected_area	NA	kingdom	kingdom	plantae	na	forest	0
23258	Bebbington_etal	2018	Observational	Terrestrial	Multi-national	polygon	na	south america	Brazil	Quantitative	literature	level2	6	2.2:AgWood	2	NA	Qualitative	protected_area	NA	kingdom	kingdom	plantae	na	forest	0
23258	Bebbington_etal	2018	Observational	Terrestrial	Multi-national	polygon	na	south america	Brazil	Quantitative	literature	level2	6	2.1:AgNTC	2	NA	Qualitative	protected_area	NA	kingdom	kingdom	plantae	na	forest	0
23258	Bebbington_etal	2018	Observational	Terrestrial	Multi-national	polygon	na	south america	Brazil	Quantitative	literature	level2	6	5.3:UseWood	5	NA	Qualitative	protected_area	NA	kingdom	kingdom	plantae	na	forest	0
23258	Bebbington_etal	2018	Observational	Terrestrial	Multi-national	polygon	na	asia	Peru	Quantitative	database	level2	6	3.1:OilGas	3	NA	Qualitative	database	NA	kingdom	kingdom	plantae	na	forest	0
23258	Bebbington_etal	2018	Observational	Terrestrial	Multi-national	polygon	na	asia	Peru	Quantitative	database	level2	6	4.1:RoadRail	4	NA	Qualitative	database	NA	kingdom	kingdom	plantae	na	forest	0
23258	Bebbington_etal	2018	Observational	Terrestrial	Multi-national	polygon	na	asia	Peru	Quantitative	database	level2	6	3.2:MinQuar	3	NA	Qualitative	database	NA	kingdom	kingdom	plantae	na	forest	0
23258	Bebbington_etal	2018	Observational	Terrestrial	Multi-national	polygon	na	asia	Peru	Quantitative	database	level2	6	2.2:AgWood	2	NA	Qualitative	database	NA	kingdom	kingdom	plantae	na	forest	0
23258	Bebbington_etal	2018	Observational	Terrestrial	Multi-national	polygon	na	asia	Peru	Quantitative	database	level2	6	2.1:AgNTC	2	NA	Qualitative	database	NA	kingdom	kingdom	plantae	na	forest	0
23258	Bebbington_etal	2018	Observational	Terrestrial	Multi-national	polygon	na	asia	Peru	Quantitative	database	level2	6	5.3:UseWood	5	NA	Qualitative	database	NA	kingdom	kingdom	plantae	na	forest	0
23258	Bebbington_etal	2018	Observational	Terrestrial	Multi-national	polygon	na	asia	Peru	Quantitative	expert	level2	6	3.1:OilGas	3	NA	Qualitative	database	NA	kingdom	kingdom	plantae	na	forest	0
23258	Bebbington_etal	2018	Observational	Terrestrial	Multi-national	polygon	na	asia	Peru	Quantitative	expert	level2	6	4.1:RoadRail	4	NA	Qualitative	database	NA	kingdom	kingdom	plantae	na	forest	0
23258	Bebbington_etal	2018	Observational	Terrestrial	Multi-national	polygon	na	asia	Peru	Quantitative	expert	level2	6	3.2:MinQuar	3	NA	Qualitative	database	NA	kingdom	kingdom	plantae	na	forest	0
23258	Bebbington_etal	2018	Observational	Terrestrial	Multi-national	polygon	na	asia	Peru	Quantitative	expert	level2	6	2.2:AgWood	2	NA	Qualitative	database	NA	kingdom	kingdom	plantae	na	forest	0
23258	Bebbington_etal	2018	Observational	Terrestrial	Multi-national	polygon	na	asia	Peru	Quantitative	expert	level2	6	2.1:AgNTC	2	NA	Qualitative	database	NA	kingdom	kingdom	plantae	na	forest	0
23258	Bebbington_etal	2018	Observational	Terrestrial	Multi-national	polygon	na	asia	Peru	Quantitative	expert	level2	6	5.3:UseWood	5	NA	Qualitative	database	NA	kingdom	kingdom	plantae	na	forest	0
23258	Bebbington_etal	2018	Observational	Terrestrial	Multi-national	polygon	na	asia	Peru	Quantitative	literature	level2	6	3.1:OilGas	3	NA	Qualitative	database	NA	kingdom	kingdom	plantae	na	forest	0
23258	Bebbington_etal	2018	Observational	Terrestrial	Multi-national	polygon	na	asia	Peru	Quantitative	literature	level2	6	4.1:RoadRail	4	NA	Qualitative	database	NA	kingdom	kingdom	plantae	na	forest	0
23258	Bebbington_etal	2018	Observational	Terrestrial	Multi-national	polygon	na	asia	Peru	Quantitative	literature	level2	6	3.2:MinQuar	3	NA	Qualitative	database	NA	kingdom	kingdom	plantae	na	forest	0
23258	Bebbington_etal	2018	Observational	Terrestrial	Multi-national	polygon	na	asia	Peru	Quantitative	literature	level2	6	2.2:AgWood	2	NA	Qualitative	database	NA	kingdom	kingdom	plantae	na	forest	0
23258	Bebbington_etal	2018	Observational	Terrestrial	Multi-national	polygon	na	asia	Peru	Quantitative	literature	level2	6	2.1:AgNTC	2	NA	Qualitative	database	NA	kingdom	kingdom	plantae	na	forest	0
23258	Bebbington_etal	2018	Observational	Terrestrial	Multi-national	polygon	na	asia	Peru	Quantitative	literature	level2	6	5.3:UseWood	5	NA	Qualitative	database	NA	kingdom	kingdom	plantae	na	forest	0
23258	Bebbington_etal	2018	Observational	Terrestrial	Multi-national	polygon	na	asia	Peru	Quantitative	database	level2	6	3.1:OilGas	3	NA	Qualitative	expert	NA	kingdom	kingdom	plantae	na	forest	0
23258	Bebbington_etal	2018	Observational	Terrestrial	Multi-national	polygon	na	asia	Peru	Quantitative	database	level2	6	4.1:RoadRail	4	NA	Qualitative	expert	NA	kingdom	kingdom	plantae	na	forest	0
23258	Bebbington_etal	2018	Observational	Terrestrial	Multi-national	polygon	na	asia	Peru	Quantitative	database	level2	6	3.2:MinQuar	3	NA	Qualitative	expert	NA	kingdom	kingdom	plantae	na	forest	0
23258	Bebbington_etal	2018	Observational	Terrestrial	Multi-national	polygon	na	asia	Peru	Quantitative	database	level2	6	2.2:AgWood	2	NA	Qualitative	expert	NA	kingdom	kingdom	plantae	na	forest	0
[truncated: 22,500 more rows]

## Sheet: Full Bibliography
ArticleID	Pub_Type	Authors	Year	Title	Pub_name	Volume	Issue	Pages	source
[truncated: 1,069 more rows]

## Sheet: Typology
Typologies		*Where multiple, use a semi-colon to delimit (applies to: 2.1; 2.4; 2.7; 2.8; 3.3; 3.4; 4.3;4.4)
[truncated: 257 more rows]

[truncated: 1 more sheets: Extended Definitions]
