# Supplementary material for: The scope and extent of literature that maps threats to species globally: a systematic map
Source: Environ Evid. 2022 Jul 9;11:26. doi: 10.1186/s13750-022-00279-7 (PMC11378821; doi:10.1186/s13750-022-00279-7)
Supplement: Supplementary file 5 — Additional file 5. Excluded full-texts: Bibliographic details of all studies that passed abstract screening but were not included in the final systematic map and the reasons why they were excluded. [file 13750_2022_279_MOESM5_ESM.xlsx]

## Sheet: README
README: Additional File 5.xls: Excluded full-texts: Bibliographic details of all studies that passed abstract screening but were not included in the final systematic map and the reasons why they were excluded.
Reasons for exclusion
Group	Criteria	Definition
Population	1A	Excluded if no evidence was given for the presence or distribution of a relevant species within the study area
Population	1B	Excluded if the evidence provided was predictively modelled without evidence for species presence at the study site e.g. habitat suitability for the purpose of reintroduction
Outcome	2A	Excluded if no data on where species and human-driven pressures co-occur were presented or the ‘threat’ considered did not fit the definition used here.
Outcome	2B	Excluded if the threat studied was relevant and studied in-situ but the occurrence was not mapped onto a geographic distribution.
Outcome	2C	Excluded if the threat considered was not human-driven.
Study Type	3A	Excluded if the article was a narrative review in which no new synthesis of data was presented.
Study Type	3B	Excluded if the presented distribution represented a historical, future, or potential distribution of threat to species.
Study Type	3C	Excluded if the spatial context could not be determined (e.g. due to insufficient reporting or schematic presentation), or the threat was not studied in-situ (e.g. theoretical, lab-based, or experimentally applied).
Unobtainable	FullT_NoAccess	The full-text of the article was found via internet searching but was not accessible publicly or via the subsciptions of Newcastle University.
Unobtainable	FullT_NotFound	The full-text of the article was not found via internet searching.

## Sheet: Excluded in Full-text screening
ID	In-text citation	Title	Year	Reason for exclusion
50763538	Aalto (2019)	Catastrophic mortality, allee effects, and marine protected areas	2019	2B
50774274	Abdo (2018)	Impacts of war in Syria on vegetation dynamics and erosion risks in Safita area, Tartous, Syria	2018	2B
50774275	Abdolalizadeh (2019)	Landscape pattern change in Marakan protected area, Iran	2019	1A
50763541	Abidin (2019)	Predicting Potential Conflict Areas of the Malayan Sun Bear (Helarctos malayanus) in Peninsular Malaysia Using Maximum Entropy Model	2019	2A
50770614	Abraham (2012)	Do terrestrial protected areas conserve freshwater fish diversity? Results from the Western Ghats of India	2012	2B
50767256	Abreu (2017)	The biodiversity cost of carbon sequestration in tropical savanna	2017	2B
50771854	Ackerly (2010)	The geography of climate change: Implications for conservation biogeography	2010	1A
50768553	Ackerly (2015)	A geographic mosaic of climate change impacts on terrestrial vegetation: Which areas are most at risk?	2015	3B
50768040	Acosta (2016)	Worldwide alien invasion: A methodological approach to forecast the potential spread of a highly invasive pollinator	2016	1A
50767260	Acunto (2017)	The LIFE+ project "RES MARIS - Recovering Endangered habitatS in the Capo Carbonara MARIne area, Sardinia": First results	2017	2B
50765702	Adagbasa (2018)	Spatio-temporal assessment of fire severity in a protected and mountainous ecosystem	2018	2C
50773803	Adams (2003)	Using faecal DNA sampling and GIS to monitor hybridization between red wolves (Canis rufus) and coyotes (Canis latrans)	2003	2A
50769625	Adams (2014)	Global conservation status and research needs for tarpons (Megalopidae), ladyfishes (Elopidae) and bonefishes (Albulidae)	2014	2B
50767947	Adams (2016)	Stochastic life history modeling for managing regional-scale freshwater fisheries: An experimental study of brook trout	2016	2B
50774301	Adams (2017)	Guidelines for evaluating the suitability of catch and release fisheries: Lessons learned from Caribbean flats fisheries	2017	3A
50770685	Addy (2012)	Impacts of flow regulation on freshwater pearl mussel (Margaritifera margaritifera) habitat in a Scottish montane river	2012	1A
50769364	Adetola (2014)	Threats to biodiversity conservation in Cross River National Park, Nigeria	2014	2B
50763553	Adhikari (2019)	Ecological niche modeling as a cumulative environmental impact assessment tool for biodiversity assessment and conservation planning: A case study of critically endangered plant Lagerstroemia minuticarpa in the Indian Eastern Himalaya	2019	3B
50766941	Adjei (2017)	Ecological health effects of rural livelihood and poverty reduction strategies in the Lake Bosomtwe basin of Ghana	2017	2B
50763557	Adu-Acheampong (2019)	Feeding and Mobility Traits Influence Grasshopper Vulnerability to Agricultural Production in the Cape Floristic Region Biodiversity Hotspot	2019	2B
50768612	Advani (2015)	Distance from a fishing community explains fish abundance in a no-take zone with weak compliance	2015	2B
50767854	Aerts (2016)	Conservation of the Ethiopian church forests: Threats, opportunities and implications for their management	2016	2B
50773928	Agarwal (2002)	Investigating tropical deforestation using two-stage spatially misaligned regression models	2002	2B
50767781	Ager (2016)	Production possibility frontiers and socioecological tradeoffs for restoration of fire adapted forests	2016	2B
50772932	Aguiar (2007)	Alien and endemic flora at reference and non-reference sites in Mediterranean-type streams in Portugal	2007	2B
50763561	Aguilar-Medrano (2019)	Implications of the environmental heterogeneity on the distribution of the fish functional diversity of the Campeche Bank, Gulf of Mexico	2019	2A
50774340	Aguilera (2019)	Mapping microhabitat thermal patterns in artificial breakwaters: Alteration of intertidal biodiversity by higher rock temperature	2019	2B
50772619	Aguraiuja (2008)	Conservation of the endemic fern lineage Diellia (Aspleniaceae) on the Hawaiian Islands: Can population structure indicate regional dynamics and endangering factors?	2008	2A
50771713	Aiyadurai (2010)	Wildlife hunting by indigenous tribes: A case study from Arunachal Pradesh, north-east India	2010	2B
50771106	Akiyama (2011)	Evaluation of grazing pressure on steppe vegetation by spectral measurement	2011	FullT_NoAccess
50768585	Akmentins (2015)	A new threat for the endangered frog Atelognathus reverberii (Anura: Batrachylidae) in Argentinean Patagonia	2015	3A
50771781	Alados (2010)	Dispersal abilities and spatial patterns in fragmented landscapes	2010	2B
50768574	Alamgir (2015)	Modelling spatial distribution of critically endangered Asian elephant and Hoolock gibbon in Bangladesh forest ecosystems under a changing climate	2015	3B
50763569	Alamgir (2019)	Infrastructure expansion challenges sustainable development in Papua New Guinea	2019	3B
50774371	Alamgir (2019)	High-risk infrastructure projects pose imminent threats to forests in Indonesian Borneo	2019	3B
50771318	Alava (2011)	Geographical variation of persistent organic pollutants in eggs of threatened loggerhead sea turtles (Caretta caretta) from southeastern United States	2011	2B
50769939	Alexandre (2013)	Fish assemblages in non-regulated and regulated rivers from permanent and temporary iberian systems	2013	2B
50763573	Alexandre (2019)	Modelling species distributions to predict areas at risk of invasion by the exotic aquatic New Zealand mudsnail Potamopyrgus antipodarum (Gray 1843)	2019	3B
50767763	Alexandrino (2016)	Bird sensitivity to disturbance as an indicator of forest patch conditions: An issue in environmental assessments	2016	2B
50770258	Ali (2013)	Occurrence and distribution of antifouling biocide Irgarol-1051 in coastal waters of Peninsular Malaysia	2013	2B
50769302	Ali (2014)	Future of Abies pindrow in Swat district, northern Pakistan	2014	3B
50763582	Almpanidou (2020)	The dark side of raptors’ distribution ranges under climate change	2020	3B
50767745	Alonso (2016)	Inhabiting fauna in holdfasts of lessonia nigrescens complex. Is it an indicator of ecological integrity in exploited kelp beds in Northern chile?	2016	3D
50769820	Alonso-Redondo (2013)	A new method for calculating Risk Tolerance in the assessment of threatened flora	2013	2A
50771322	Al-Shami (2011)	Influence of agricultural, industrial, and anthropogenic stresses on the distribution and diversity of macroinvertebrates in Juru River Basin, Penang, Malaysia	2011	2A
50770061	Al-Sheikhly (2013)	The status of Iraq smooth-coated otter Lutrogale perspicillata maxwelli Hayman 1956 and Eurasian otter Lutra lutra Linnaeus 1758 in Iraq	2013	2B
50763583	Al-Sheikhly (2019)	The diurnal birds of prey (raptors) in the Mesopotamian marshes of southern Iraq with notes on their conservation status	2019	2B
50785283	Altamirano (2009)	A multidisciplinary project to study the invasion of Asparagopsis taxiformis in Western Mediterranean sea	2009	FullT_NoAccess
50766688	Altobelli (2017)	Mediterranean banks in EBSA area: Hotspots of biodiversity under threat	2017	2B
50763585	Álvarez (2020)	A Comprehensive First Baseline for Marine Litter Characterization in the Madeira Archipelago (NE Atlantic)	2020	1A
50772705	Alvarez-Cobelas (2008)	Long-term changes in spatial patterns of emergent vegetation in a Mediterranean floodplain: Natural versus anthropogenic constraints	2008	2B
50771723	Amar (2010)	Recent patterns of change in vegetation structure and tree composition of British broadleaved woodland: Evidence from large-scale surveys	2010	2B
50769925	Amat (2013)	Effects of human activity on the distribution and abundance of an endangered Mediterranean high-mountain plant (Erysimum penyalarense)	2013	2B
50768080	Ambarli (2016)	Current status, distribution, and conservation of brown bear (Ursidae) and wild canids (gray wolf, golden jackal, and red fox; canidae) in Turkey	2016	2B
50770161	Ameca (2013)	Assessing exposure to extreme climatic events for terrestrial mammals	2013	2C
50774464	Ameca (2019)	Relative vulnerability to hurricane disturbance for endangered mammals in Mexico: a call for adaptation strategies under uncertainty	2019	2C
50774479	Anaya (2020)	Drivers of Forest Loss in a Megadiverse Hotspot on the Pacific Coast of Colombia	2020	2B
50763589	Anbleyth-Evans (2020)	Toward marine democracy in Chile: Examining aquaculture ecological impacts through common property local ecological knowledge	2020	1A
50769991	Ancillotto (2013)	Curiosity killed the bat: Domestic cats as bat predators	2013	FullT_NoAccess
50773605	Andersen (2004)	Spatial risk assessment across large landscapes with varied land use: Lessons from a conservation assessment of military lands	2004	1B
50771559	Andersen (2011)	Effects of climate change on dynamics and stability of multiregional populations	2011	3A
50769491	Andersen (2014)	Integrated assessment of marine biodiversity status using a prototype indicator-based assessment tool	2014	2B
50772928	Anderson (2007)	The Angola black-and-white colobus (Colobus angolensis palliatus) in Kenya: Historical range contraction and current conservation status	2007	2B
50772722	Anderson (2008)	Identifying critical areas for conservation: Biodiversity and climate change in central america, mexico, and the dominican republic	2008	3B
50772287	Anderson (2009)	Dynamics of range margins for metapopulations under climate change	2009	2B
50774491	Anderson (2011)	A Regional Perspective on the Diversity and Conservation of Tropical Andean Fishes	2011	3A
50769563	Andren (2014)	The conservation status of the Black Grass-dart Butterfly Ocybadistes knightorum: A species at risk from climate change	2014	1B
50774503	Andrew (2012)	Identification of de facto protected areas in boreal Canada	2012	2B
50768321	Andrew (2015)	Spatial variation in plant species richness and diversity along human disturbance and environmental gradients in a tropical wetland	2015	2B
50769643	Andriamasimanana (2014)	Spatiooral change in crowned (propithecus coronatus) and decken's sifaka (propithecus deckenii) habitat in the Mahavavy-Kinkony Wetland Complex, Madagascar	2014	3B
50774505	Aneseyee (2020)	The InVEST Habitat Quality Model Associated with Land Use/Cover Changes: A Qualitative Case Study of the Winike Watershed in the Omo-Gibe Basin, Southwest Ethiopia	2020	1A
50770319	Angerbjörn (2013)	Carnivore conservation in practice: Replicated management actions on a large spatial scale	2013	2B
50763595	Anile (2019)	Habitat fragmentation and anthropogenic factors affect wildcat Felis silvestris silvestris occupancy and detectability on Mt Etna	2019	2A
50763596	Anne (2020)	Thermal requirements underpinning germination allude to risk of species decline from climate warming	2020	2B
50785363	Anonymous (2004)	Tourism to Earth's most threatened areas surges by more than 100 percent in last decade	2004	3A
50772430	Anthony (2008)	Use of modified threat reduction assessments to estimate success of conservation measures within and adjacent to Kruger National Park, South Africa	2008	2B
50774514	Anton (2019)	Factors affecting Dupont's lark distribution and range regression in Spain	2019	2B
50766142	Antonio (2018)	The jaguar's spots are darker than they appear: Assessing the global conservation status of the jaguar Panthera onca	2018	2A
50770226	Aquino (2013)	Distribution and abundance of white-fronted spider monkeys, ateles belzebuth (atelidae), and threats to their survival in Peruvian Amazonia	2013	2B
50774522	Arai (2019)	Diversity, occurrence and conservation of sharks in the southern South China Sea	2019	2B
50765588	Araneda (2018)	Bird diversity along elevational gradients in the Dry Tropical Andes of northern Chile: The potential role of Aymara indigenous traditional agriculture	2018	2A
50773939	Araújo (2002)	A sequential approach to minimise threats within selected conservation areas	2002	2A
50772291	Araújo (2009)	Effects of disturbance on marginal populations: Human trampling on Ascophyllum nodosum assemblages at its southern distribution limit	2009	2B
50769621	Araújo (2014)	Viability of the Critically Endangered eastern Taiwan Strait population of Indo-Pacific humpback dolphins Sousa chinensis	2014	2B
50767813	Araújo (2016)	Status, trends and drivers of kelp forests in Europe: an expert assessment	2016	2A
50774530	Aravind (2008)	Micromolluscs of the Western Ghats, India: Diversity, distribution and threats	2008	2B
50768481	Arcilla (2015)	Severe declines of understory birds follow illegal logging in Upper Guinea forests of Ghana, West Africa	2015	2B
50774541	Arellanes (2013)	Influence of traditional markets on plant management in the Tehuacan Valley	2013	2B
50763601	Argibay (2020)	A long-term assessment of fire regimes in a Brazilian ecotone between seasonally dry tropical forests and savannah	2020	1A
50763602	Arizaga (2020)	Leisure activities as a main threat for the conservation of waterbirds in an estuary in northern iberia	2020	2B
50767169	Armendáriz (2017)	Risk assessment for the Mexican freshwater crayfish: the roles of diversity, endemism and conservation status	2017	2A
50773253	Armenteras (2006)	Patterns and causes of deforestation in the Colombian Amazon	2006	2B
50774553	Arnan (2018)	A framework for deriving measures of chronic anthropogenic disturbance: Surrogate, direct, single and multi-metric indices in Brazilian Caatinga	2018	2B
50771914	Arraut (2010)	The lesser of two evils: Seasonal migrations of Amazonian manatees in the Western Amazon	2010	2B
50770733	Arribas (2012)	Evaluating drivers of vulnerability to climate change: A guide for insect conservation strategies	2012	3B
50763605	Asaad (2019)	An interactive atlas for marine biodiversity conservation in the Coral Triangle	2019	2A
50766813	Asefa (2017)	Effects of anthropogenic disturbance on bird diversity in Ethiopian montane forests	2017	2B
50774571	Asfaw (2009)	The Future of Wild Food Plants in Southern Ethiopia: Ecosystem Conservation Coupled with Enhancement of the Roles of Key Social Groups	2009	FullT_NoAccess
50763608	Ashrafzadeh (2019)	Effects of climate change on habitat and connectivity for populations of a vulnerable, endemic salamander in Iran	2019	3B
50774577	Ashrafzadeh (2019)	Modeling the response of an endangered flagship predator to climate change in Iran	2019	3B
50779206	Assessing future distribution,... (Malakoutikhah)	Assessing future distribution, suitability of corridors and efficiency of protected areas to conserve vulnerable ungulates under climate change		3B
50763610	Atauchi (2020)	Present and future potential distribution of the endangered Anairetes alpinus (Passeriformes: Tyrannidae) under global climate change scenarios	2020	3B
50766922	Athira (2017)	Habitat monitoring and conservation prioritisation of protected areas in Western Ghats, Kerala, India	2017	2A
50773219	Atienza (2006)	Evaluation of the conservation status of threatened lichens list from coastal areas of the Valencian Community (Eastern Spain)	2006	FullT_NotFound
50770281	Atkins (2013)	Humpback dolphin bycatch in the shark nets in KwaZulu-Natal, South Africa	2013	2B
50774603	Attorre (2008)	Predicting the effect of climate change on tree species abundance and distribution at a regional scale	2008	3B
50774601	Attorre (2011)	Evaluating the effects of climate change on tree species abundance and distribution in the Italian peninsula	2011	3B
50769367	Aul (2014)	Diversity, distribution and status of bats on the Andaman and Nicobar Islands, India	2014	2B
50774612	Auld (2004)	Endangered ecological communities and landscape conservation in NSW: Successes and failures in the Sydney Basin	2004	2A
50768790	Auld (2015)	Ecosystem risk assessment for Gnarled Mossy Cloud Forest, Lord Howe Island, Australia	2015	2A
50763614	Avigliano (2019)	Biodiversity and threats in non-protected areas: A multidisciplinary and multi-taxa approach focused on the Atlantic Forest	2019	2B
50773934	Baattrup-Pedersen (2002)	Long-term effects of stream management on plant communities in two Danish lowland streams	2002	3B
50769581	Baattrup-Pedersen (2014)	Groundwater nitrogen and the distribution of groundwater-dependent vegetation in riparian areas in agricultural catchments	2014	2B
50767328	Babu (2017)	Assessment of habitat dynamics of Asian elephant in Shivalik Landscape and its environs from 1979-2015	2017	1B
50770652	Bacchetta (2012)	A new method to set conservation priorities in biodiversity hotspots	2012	3C
50763618	Bachman (2020)	Extinction risk and conservation gaps for Aloe (Asphodelaceae) in the Horn of Africa	2020	2B
50774656	Badea (2016)	ASPECTS ABOUT DEFORESTATION AREAS USING GIS	2016	3B
50767400	Badiane (2017)	Uncovering environmental, land-use and fire effects on the distribution of a low-dispersal species, the Hermann's tortoise Testudo hermanni	2017	2B
50763621	Badry (2019)	Using an apex predator for large-scale monitoring of trace element contamination: Associations with environmental, anthropogenic and dietary proxies	2019	2B
50763623	Bae (2020)	Key determinants of freshwater gastropod diversity and distribution: The implications for conservation and management	2020	2A
50771310	Baerwald (2011)	Patterns of activity and fatality of migratory bats at a wind energy facility in Alberta, Canada	2011	2B
50763625	Bagaria (2020)	West to east shift in range predicted for Himalayan Langur in climate change scenario	2020	3B
50773678	Bagchi (2004)	Conflicts between traditional pastoralism and conservation of Himalayan ibex (Capra sibirica) in the Trans-Himalayan mountains	2004	2B
50774667	Bai (2019)	Influence of urbanization on regional habitat quality:a case study of Changchun City	2019	2A
50770650	Baig (2012)	An investigation into the vanishing biodiversity: Implications for rural extension	2012	3A
50774676	Baird (2019)	The ecological biogeography of indigenous and introduced Antarctic springtails	2019	2B
50763627	Baird (2020)	Springtail phylogeography highlights biosecurity risks of repeated invasions and intraregional transfers among remote islands	2020	2B
50771695	Baisner (2010)	Minimizing collision risk between migrating raptors and marine wind farms: Development of a spatial planning tool	2010	2A
50766570	Bakker (2017)	Environmental DNA reveals tropical shark diversity in contrasting levels of anthropogenic impact	2017	2A
50794399	Bal (2018)	Quantifying the value of monitoring species in multi‐species, multi‐threat systems	2018	3C
50772745	Balčiauskas (2008)	Wolf numbers and distribution in Lithuania and problems of species conservation	2008	2B
50763635	Ballesteros-Mejia (2020)	Spatially-explicit analyses reveal the distribution of genetic diversity and plant conservation status in Cerrado biome	2020	2A
50773655	Balram (2004)	A collaborative GIS method for integrating local and technical knowledge in establishing biodiversity conservation priorities	2004	1A
50772379	Bamford (2009)	Nesting habitat preference of the African White-backed Vulture Gyps africanus and the effects of anthropogenic disturbance	2009	2B
50763638	Bamigboye (2020)	The impacts of bark harvesting on a population of encephalartos transvenosus (Limpopo cycad), in Limpopo province, South Africa	2020	2B
50768458	Ban (2015)	Assessing the effectiveness of local management of coral reefs using expert opinion and spatial Bayesian modeling	2015	2B
50767754	Bancroft (2016)	Weighing the relative potential impacts of climate change and land-use change on an endangered bird	2016	3B
50771025	Bao (2012)	Rehabilitation of vegetation mapping of ATB opencast coal-mine based on GIS and RS	2012	2A
50774729	Bar (2009)	The effects of disturbance based management on the dynamics of Mediterranean vegetation: A hierarchical and spatially explicit modeling approach	2009	1A
50769371	Baral (2014)	Spatial assessment and mapping of biodiversity and conservation priorities in a heavily modified and fragmented production landscape in north-central Victoria, Australia	2014	2B
50774738	Barber (2012)	Dynamic performance assessment of protected areas	2012	2A
50763644	Barberena (2019)	Mapping threats to the orchid populations in an environmental protection area in bahia, northeast brazil	2019	2B
50774739	Barbet-Massin (2011)	Back from a Predicted Climatic Extinction of an Island Endemic: A Future for the Corsican Nuthatch	2011	3B
50774740	Barbier (2012)	A spatial model of coastal ecosystem services	2012	3C
50774092	Barbosa (2001)	Status and distribution of mangroves in Mozambique	2001	2B
50767242	Barbosa (2017)	Invasive American bullfrogs and African clawed frogs in South America: High suitability of occurrence in biodiversity hotspots	2017	2B
50763646	Barbosa (2019)	Geographical distribution of Stryphnodendron adstringens Mart. Coville (Fabaceae): modeling effects of climate change on past, present and future	2019	3B
50774749	Barcena (2017)	Quantifying and mapping the vulnerability of estuaries to point-source pollution using a multi-metric assessment: The Estuarine Vulnerability Index (EVI)	2017	2A
50769505	Barea-Azcón (2014)	Distribution and conservation of the relict interaction between the butterfly Agriades zullichi and its larval foodplant (Androsace vitaliana nevadensis)	2014	2B
50763647	Barelli (2019)	Altitude and human disturbance are associated with helminth diversity in an endangered primate, Procolobus gordonorum	2019	2C
50771551	Barima (2011)	Deforestation in central and West Africa: Landscape dynamics, anthropogenic effects and ecological consequences	2011	FullT_NoAccess
50768828	Barinova (2015)	Bio-indication in the Amur River, Russian Far East	2015	2B
50773685	Barnett (2004)	The distribution and conservation status of marine turtles in the Gambia, West Africa: A first assessment	2004	2B
50794968	Barr (2017)	Spatio-temporal Ecology and Management of Temperate Reef Fish Populations	2017	2A
50774769	Barragan-Barrera (2019)	Foraging habits and levels of mercury in a resident population of bottlenose dolphins (Tursiops truncatus) in Bocas del Toro Archipelago, Caribbean Sea, Panama	2019	2B
50774773	Barrett (2014)	Identifying Priority Species and Conservation Opportunities Under Future Climate Scenarios: Amphibians in a Biodiversity Hotspot	2014	3B
50773704	Barrios (2004)	Behavioural and environmental correlates of soaring-bird mortality at on-shore wind turbines	2004	2B
50774000	Bartell (2002)	Assessing ecological risks at US Department of Energy facilities using methods borrowed from landscape ecology and habitat suitability analysis. Part II. Adapting Habitat Suitability Index models and landscape-scale ecological models for use in ecological risk assessment	2002	FullT_NoAccess
50763654	Bartlett (2020)	An insect invasion of Antarctica: the past, present and future distribution of Eretmoptera murphyi (Diptera, Chironomidae) on Signy Island	2020	1A
50774789	Barton (2020)	Human appropriated net primary productivity as a metric for land use planning: a case study in the US Great Lakes region	2020	2A
50767425	Bashan (2017)	Regeneration dynamics of woody vegetation in a Mediterranean landscape under different disturbance-based management treatments	2017	2A
50769673	Bashir (2014)	Integrating aspects of ecology and predictive modelling: Implications for the conservation of the leopard cat (Prionailurus bengalensis) in the Eastern Himalaya	2014	2A
50771011	Baskaran (2012)	India's biodiversity hotspot under anthropogenic pressure: A case study of Nilgiri Biosphere Reserve	2012	2B
50774803	Basnou (2013)	Spatial Patterns of Land Use Changes Across a Mediterranean Metropolitan Landscape: Implications for Biodiversity Management	2013	1A
50769904	Bastian (2013)	Ecosystem services and energy crops - Spatial differentiation of risks	2013	3B
50763658	Bastille-Rousseau (2020)	Landscape-scale habitat response of African elephants shows strong selection for foraging opportunities in a human dominated ecosystem	2020	2B
50769117	Batista (2014)	Assessment of cumulative human pressures on a coastal area: Integrating information for MPA planning and management	2014	1A
50772164	Battisti (2009)	Quantifying threats in a Mediterranean wetland: Are there any changes in their evaluation during a training course?	2009	2B
50773048	Baur (2007)	Intensified grazing affects endemic plant and gastropod diversity in alpine grasslands of the Southern Carpathian mountains (Romania)	2007	2B
50768672	Baxter-Gilbert (2015)	Mitigating reptile road mortality: Fence failures compromise ecopassage effectiveness	2015	2B
50771383	Baynard (2011)	The landscape infrastructure footprint of oil development: Venezuela's heavy oil belt	2011	1A
50765576	Bazzichetto (2018)	Plant invasion risk: A quest for invasive species distribution modelling in managing protected areas	2018	2B
50767834	Beane (2016)	Abandoned metal mines and their impact on receiving waters: A case study from Southwest England	2016	2B
50794971	Beaudry (2007)	Road mortality risk for spotted and Blanding's turtle populations	2007	FullT_NoAccess
50763666	Beaumont (2019)	Incorporating future climate uncertainty into the identification of climate change refugia for threatened species	2019	3B
50766973	Beca (2017)	High mammal species turnover in forest patches immersed in biofuel plantations	2017	2B
50765680	Becher (2018)	Bumble-BEEHAVE: A systems model for exploring multifactorial causes of bumblebee decline at individual, colony, population and community level	2018	2B
50774868	Behdarvand (2014)	Spatial risk model and mitigation implications for wolf-human conflict in a highly modified agroecosystem in western Iran	2014	2A
50769971	Behm (2013)	Slipping through the Cracks: Rubber Plantation Is Unsuitable Breeding Habitat for Frogs in Xishuangbanna, China	2013	2B
50774873	Behrooz (2015)	HABITAT MODELING AND CONSERVATION OF THE ENDEMIC LATIFI'S VIPER (MONTIVIPERA LATIFII) IN LAR NATIONAL PARK, NORTHERN IRAN	2015	2B
50772123	Bekessy (2009)	Modelling human impacts on the Tasmanian wedge-tailed eagle (Aquila audax fleayi)	2009	2B
50769585	Belaire (2014)	Predicting and mapping potential whooping crane stopover habitat to guide site selection for wind energy projects	2014	2A
50774883	Belgacem (2013)	The vulnerability of native rangeland plant species to global climate change in the West Asia and North African regions	2013	3B
50763676	Belitz (2020)	Landscape-level environmental stressors contributing to the decline of Poweshiek skipperling (Oarisma poweshiek)	2020	2B
50772505	Bell (2008)	Salmonid fry stranding mortality associated with daily water level fluctuations in Trail Bridge Reservoir, Oregon	2008	2B
50769327	Bellard (2014)	Impact of sea level rise on the 10 insular biodiversity hotspots	2014	3B
50769487	Bellard (2014)	Vulnerability of biodiversity hotspots to global change	2014	3B
50768514	Bellard (2015)	Combined impacts of global changes on biodiversity across the USA	2015	3B
50767969	Bellard (2016)	Vulnerability to climate change and sea-level rise of the 35th biodiversity hotspot, the Forests of East Australia	2016	3B
50766563	Bellard (2017)	A global picture of biological invasion threat on islands	2017	FullT_NoAccess
50769396	Beltrán (2014)	Effects of climate change and urban development on the distribution and conservation of vegetation in a Mediterranean type ecosystem	2014	2B
50768539	Benchimol (2015)	Predicting local extinctions of Amazonian vertebrates in forest islands created by a mega dam	2015	2A
50766088	Benedek (2018)	Responses of small mammal communities to environment and agriculture in a rural mosaic landscape	2018	2B
50770861	Benítez (2012)	Urban expansion and the environmental effects of informal settlements on the outskirts of Xalapa city, Veracruz, Mexico	2012	1A
50769651	Bennett (2014)	Injury rates of freshwater turtles on a recreational waterway in Ontario, Canada	2014	2B
50774926	Bennett (2015)	Geographic mosaics of phenology, host preference, adult size and microhabitat choice predict butterfly resilience to climate warming	2015	2B
50773993	Benoit (2002)	Seabirds of the southern Lagoon of New Caledonia: Distribution, abundance and threats	2002	FullT_NoAccess
50770029	Benscoter (2013)	Threatened and Endangered Subspecies with Vulnerable Ecological Traits Also Have High Susceptibility to Sea Level Rise and Habitat Fragmentation	2013	2B
50774939	Bergerot (2011)	Landscape variables impact the structure and composition of butterfly assemblages along an urbanization gradient	2011	2A
50763686	Bertassoni (2020)	Space use by giant anteaters (Myrmecophaga tridactyla) in a protected area within human-modified landscape	2020	2A
50794409	Berthon (2019)	Endangered species face an extra threat: susceptibility to the invasive pathogen Austropuccinia psidii (myrtle rust) in Australia	2019	3C
50771282	Bertiller (2011)	Does sheep selectivity along grazing paths negatively affect biological crusts and soil seed banks in arid shrublands? A case study in the Patagonian Monte, Argentina	2011	2B
50765704	Bessolitsyna (2018)	Methodological framework for assessment of anthropogenic impact on the biodiversity of soil-biotic communities of taiga and steppe ecosystems in the Baikal region	2018	2B
50769429	Bettigole (2014)	Acceptability of residential development in a regional landscape: Potential effects on wildlife occupancy patterns	2014	3B
50774966	Betts (2019)	Synergistic Effects of Climate and Land-Cover Change on Long-Term Bird Population Trends of the Western USA: A Test of Modeled Predictions	2019	2B
50768981	Bevacqua (2015)	A global viability assessment of the European eel	2015	2B
50794976	Bevan (2018)	Evaluating the Biology and Ecology of Sea Turtles in the Context of Anthropogenic Climate Change	2018	2B
50763694	Bharali (2020)	Identification of human-leopard conflicts, conservation threats and habitat suitability in the urban landscapes of guwahati city, Assam, India using field-based and geospatial techniques	2020	2A
50774978	Bi (2008)	Tanoe forest, south-eastern Cote-d'Ivoire identified as a high priority site for the conservation of critically endangered Primates in West Africa	2008	2A
50763696	Bianchini (2020)	Drivers of declines in common loon (Gavia immer) productivity in Ontario, Canada	2020	2A
50768332	Biasi (2015)	In-between sprawl and fires: Long-term forest expansion and settlement dynamics at the wildland-urban interface in Rome, Italy	2015	2B
50774986	Biasi (2017)	Towards sustainable rural landscapes? a multivariate analysis of the structure of traditional tree cropping systems along a human pressure gradient in a mediterranean region	2017	1A
50767721	Bichsel (2016)	Water quality of rural ponds in the extensive agricultural landscape of the Cerrado (Brazil)	2016	1A
50763699	Bierschenk (2019)	Impact of catchment land use on fish community composition in the headwater areas of Elbe, Danube and Main	2019	2B
50772038	Bin (2009)	Marine biodiversity conservation based on integrated coastal zone management (ICZM)-A case study in Quanzhou Bay, Fujian, China	2009	2A
50763701	Birhane (2020)	Vulnerability of baobab (Adansonia digitata L.) to human disturbances and climate change in western Tigray, Ethiopia: Conservation concerns and priorities	2020	3B
50768903	Bishop (2015)	Breeding male grey seals exhibit similar activity budgets across varying exposures to human activity	2015	2A
50775008	Bishop (2016)	A population model of the impact of a rodenticide containing strychnine on Great Basin Gophersnakes (Pituophis catenifer deserticola)	2016	3B
50769299	Bitty (2014)	Bushmeat survey an indicator of wildlife disappearance in Soubre Region, Côte d'Ivoire	2014	2B
50775016	Blach-Overgaard (2009)	Climate change sensitivity of the African ivory nut palm, Hyphaene petersiana Klotzsch ex Mart. (Arecaceae) - a keystone species in SE Africa	2009	3B
50772565	Blanco (2008)	Non-breeding distribution and conservation of the upland Sandpiper (Nartramia longicauda) in South America	2008	3D
50763709	Blanco (2019)	Livestock farming practices modulate vulture diet-disease interactions	2019	2B
50772255	Blanco-Garrido (2009)	Jarabugo (Anaecypris hispanica) and freshwater blenny (Salaria fluviatilis): Habitat preferences and relationship with exotic fish species In the middle Guadiana basin	2009	2A
50775027	Blaustein (2017)	Compassionate approaches for the conservation and protection of fire salamanders	2017	3C
50769383	Bleeker (2014)	Nitrogen deposition as a threat to the world’s protected areas under the convention on biological diversity (CBD)	2014	3B
50775036	Bloomfield (2020)	Habitat fragmentation, livelihood behaviors, and contact between people and nonhuman primates in Africa	2020	2B
50766268	Boakes (2018)	Examining the relationship between local extinction risk and position in range	2018	2A
50775045	Bobbink (2010)	Global assessment of nitrogen deposition effects on terrestrial plant diversity: a synthesis	2010	3A
50763713	Boch (2019)	Bryophyte and macrolichen diversity show contrasting elevation relationships and are negatively affected by disturbances in laurel forests of Madeira island	2019	2B
50763714	Bohora (2020)	Specific leaf area is a potential indicator of tree species sensitive to future climate change in the mixed Subtropical Forests of southern Brazil	2020	3B
50768843	Bollard-Breen (2015)	Application of an unmanned aerial vehicle in spatial mapping of terrestrial biology and human disturbance in the McMurdo Dry Valleys, East Antarctica	2015	1A
50773303	Bolwig (2006)	Crops, trees, and birds: Biodiversity change under agricultural intensification in Uganda's farmed landscapes	2006	2B
50771248	Bombi (2011)	Climate change threatens the survival of highly endangered Sardinian populations of the snake Hemorrhois hippocrepis	2011	FullT_NoAccess
50794978	Bombi (2020)	Evidence of climate change impacts on the iconic Welwitschia mirabilis in the Namib Desert	2020	2B
50763717	Bongers (2019)	Frankincense in peril	2019	2B
50775094	Bonnet (2014)	Anguilliform fish reveal large scale contamination by mine trace elements in the coral reefs of New Caledonia	2014	2B
50763721	Borges (2020)	Climate and land-use change refugia for Brazilian Cerrado birds	2020	3B
50768745	Borja (2015)	Spatial Patterns and plant species associations of coffee (Coffea Spp.) Along the eastern slopes of Mount Makiling Forest Reserve, Luzon, Philippines	2015	FullT_NotFound
50767909	Boschen (2016)	Seafloor massive sulfide deposits support unique megafaunal assemblages: Implications for seabed mining and conservation	2016	3B
50765957	Bossier (2018)	The Baltic sea Atlantis: An integrated end-to-end modelling framework evaluating ecosystem-wide effects of human-induced pressures	2018	2B
50773191	Botes (2006)	Elephant- and human-induced changes to dung beetle (Coleoptera: Scarabaeidae) assemblages in the Maputaland Centre of Endemism	2006	2B
50773714	Boteva (2004)	Evaluation and mapping of the conservation significance of habitats using GIS: An example from Crete, Greece	2004	2B
50768982	Bottalico (2015)	Effect of noise generated by construction sites on birds	2015	3C
50771309	Boucher (2011)	Logging-induced edge and configuration of old-growth forest remnants in the eastern North American boreal forests	2011	3A
50775135	Boudaya (2019)	Structure of the benthic macrofauna of an anthropogenic influenced area: Skhira Bay (Gulf of Gabes, central Mediterranean Sea)	2019	2A
50771182	Bouldjedri (2011)	Threats to and conservation of North African wetlands: The case of the Ramsar site of Beni-Belaid (NE Algeria)	2011	3D
50771539	Bouvier (2011)	Apple orchard pest control strategies affect bird communities in southeastern France	2011	2B
50765882	Bozóki (2018)	Temporal and spatial dynamics in aquatic macroinvertebrate communities along a small urban stream	2018	2B
50771891	Braby (2010)	Conservation status and management of the Gove Crow Euploea alcathoe enastri (Lepidoptera: Nymphalidae), a threatened tropical butterfly from the indigenous Aboriginal lands of north-eastern Arnhem Land, Australia	2010	2B
50775157	Bradbury (2014)	Mapping Seabird Sensitivity to Offshore Wind Farms	2014	3B
50766863	Brambilla (2017)	A spatially explicit definition of conservation priorities according to population resistance and resilience, species importance and level of threat in a changing climate	2017	3B
50767685	Brice (2016)	Environmental filtering and spatial processes in urban riparian forests	2016	2A
50767778	Briceño-Méndez (2016)	Responses of two sympatric species of peccaries (Tayassu pecari and pecari tajacu) to hunting in Calakmul, Mexico	2016	2B
50767602	Brink (2016)	Indicators for assessing habitat values and pressures for protected areas-An integrated habitat and land cover change approach for the Udzungwa Mountains National Park in Tanzania	2016	2A
50766593	Briones (2017)	Threats on the natural stand of philippine teak along verde island passage marine corridor (VIPMC), Southern Luzon, Philippines	2017	2B
50775211	Briski (2012)	Role of domestic shipping in the introduction or secondary spread of nonindigenous species: biological invasions within the Laurentian Great Lakes	2012	1A
50770886	Brito (2012)	Ill nature: Disease hotspots as threats to biodiversity	2012	2C
50772159	Brockhaus (2009)	New records of epiophlebia laidlawi tillyard in bhutan, with notes on its biology, ecology, distribution, zoogeography and threat status (anisozygoptera:Epiophlebiidae)	2009	2A
50767390	Brodie (2017)	Pollutant target setting for the Great Barrier Reef: Using the eReefs framework	2017	3C
50766604	Broekhuis (2017)	Identification of human–carnivore conflict hotspots to prioritize mitigation efforts	2017	2A
50770310	Brook (2013)	Evaluating use of cattle winter feeding areas by elk and white-tailed deer: Implications for managing bovine tuberculosis transmission risk from the ground up	2013	2A
50773274	Brown (2006)	Species imperilment and spatial patterns of development in the United States	2006	2B
50772350	Brown (2009)	Fire is a key element in the landscape-scale habitat requirements and global population status of a threatened bird: The Mallee Emu-wren (Stipiturus mallee)	2009	2C
50772267	Brown (2009)	The Lord Howe Island Biodiversity Management Plan: An integrated approach to recovery planning	2009	3A
50766102	Brown (2018)	Using remote sensing and traditional ecological knowledge (TEK) to understand mangrove change on the Maroochy River, Queensland, Australia	2018	2B
50770000	Brucet (2013)	Fish diversity in European lakes: Geographical factors dominate over anthropogenic pressures	2013	2B
50775261	Brum (2014)	Clade-specific impacts of human land use on primates	2014	2B
50766004	Bruno (2018)	Climate change threatens the world's marine protected areas	2018	3B
50775267	Brunori (2017)	Multi-temporal land use and cover changing analysis: the environmental impact in Mediterranean area	2017	1A
50775273	Bryhn (2020)	A Model for Disentangling Dependencies and Impacts among Human Activities and Marine Ecosystem Services	2020	1A
50766125	Buah-Kwofie (2018)	Bioaccumulation and risk assessment of organochlorine pesticides in fish from a global biodiversity hotspot: iSimangaliso Wetland Park, South Africa	2018	2B
50763738	Bucciarelli (2019)	Assessing effects of non-native crayfish on mosquito survival	2019	2B
50786166	Buchanan (2008)	Using Remote Sensing to Inform Conservation Status Assessment: Estimates of Recent Deforestation Rates on New Britain and the Impacts Upon Endemic Birds	2008	2B
50772187	Buchanan (2009)	An assessment of land cover and threats in Important Bird Areas in Africa	2009	2B
50772319	Buckingham (2009)	Conservation priorities for the Peruvian yellow-tailed woolly monkey (Oreonax flavicauda): A GIS risk assessment and gap analysis	2009	2A
50767954	Buffagni (2016)	Detecting the impact of bank and channel modification on invertebrate communities in Mediterranean temporary streams (Sardinia, SW Italy)	2016	2B
50774033	Bull (2001)	Assessing potential impacts on biodiversity using critical loads	2001	3B
50772012	Bunce (2010)	Perceptions of climate change, multiple stressors and livelihoods on marginal African coasts	2010	1A
50773022	Burgess (2007)	Correlations among species distributions, human density and human infrastructure across the high biodiversity tropical mountains of Africa	2007	2B
50767235	Burgess (2017)	Two decades of change in state, pressure and conservation responses in the coastal forest biodiversity hotspot of Tanzania	2017	2B
50773864	Burnett (2003)	Monitoring current status of and trends in boreal forest land use in Russian Karelia	2003	1A
50775327	Burns (2015)	Ecosystem assessment of mountain ash forest in the Central Highlands of Victoria, south-eastern Australia	2015	2A
50769363	Burton (2014)	A framework for adaptive monitoring of the cumulative effects of human footprint on biodiversity	2014	2A
50768902	Buse (2015)	Conservation of threatened habitat types under future climate change - Lessons from plant-distribution models and current extinction trends in southern Germany	2015	2B
50770717	Bush (2012)	Determining vulnerability of stream communities to climate change at the landscape scale	2012	2B
50769411	Bush (2014)	Global trade in exotic pets 2006-2012	2014	1A
50763746	Bush (2020)	DNA metabarcoding reveals metacommunity dynamics in a threatened boreal wetland wilderness	2020	2A
50769033	Buys (2015)	Ecological risk assessment for residual coal fly ash at Watts Bar Reservoir, Tennessee: Limited alteration of riverine-reservoir benthic invertebrate community following dredging of ash-contaminated sediment	2015	2A
50768791	Byrom (2015)	Anthropogenic stressors influence small mammal communities in tropical East African savanna at multiple spatial scales	2015	2A
50770711	Cabral (2012)	Ecological quality assessment of transitional waters based on fish assemblages in Portuguese estuaries: The Estuarine Fish Assessment Index (EFAI)	2012	2A
50768971	Cacciapaglia (2015)	Reef-coral refugia in a rapidly changing ocean	2015	3B
50763752	Cadieux (2019)	Spatially explicit climate change projections for the recovery planning of threatened species: The Bicknell's Thrush (Catharus Bicknelli) as a case study	2019	2A
50763754	Caires (2019)	Roadkilled mammals in the northern amazon region and comparisons with roadways in other regions of Brazil	2019	2B
50763755	Cairns (2020)	Geographic hot spots of dingo genetic ancestry in southeastern Australia despite hybridisation with domestic dogs	2020	2B
50772497	Calabretta (2008)	The response of benthic macrofauna to anthropogenic stress in Narragansett Bay, Rhode Island: A review of human stressors and assessment of community conditions	2008	2B
50775403	Camacho (2012)	Functional ecological patterns and the effect of anthropogenic disturbances on a recently restored Mediterranean coastal lagoon. Needs for a sustainable restoration	2012	2A
50767690	Camara (2016)	Structure and dynamics of demersal fish assemblages over three decades (1985–2012) of increasing fishing pressure in Guinea	2016	2B
50763760	Cámara-Leret (2019)	Climate change threatens New Guinea’s biocultural heritage	2019	3B
50772762	Camarda (2008)	The "Carta della Natura" mapping project in the Supramonte Area (Central-East Sardinia)	2008	2A
50794992	Camilo (2020)	Spatiotemporal Evaluation of The Human Footprint in Colombia: Four Decades of Anthropic Impact in Highly Biodiverse Ecosystems	2020	Additional Duplicate
50772787	Campagna (2007)	A species approach to marine ecosystem conservation	2007	2B
50768972	Campana (2015)	Cetacean response to summer maritime traffic in the Western Mediterranean Sea	2015	2B
50769304	Campbell (2014)	Mapping fisheries for marine spatial planning: Gear-specific vessel monitoring system (VMS), marine conservation and offshore renewable energy	2014	1A
50770156	Campos (2013)	Threatened amphibians and their conservation status within the protected area network in Northeastern Brazil	2013	2A
50763763	Cañadas (2020)	Behavioral and physiological stress responses to local spatial disturbance and human activities by howler monkeys at Los Tuxtlas, Mexico	2020	2B
50763764	Canal (2019)	Fine-scale determinants of vertebrate roadkills across a biodiversity hotspot in Southern Spain	2019	2B
50775430	Canals (2000)	Analyzing mechanisms regulating diversity in rangelands through comparative studies: a case in the southwestern Pyrennees	2000	2A
50763765	Candido (2019)	Haversine method and lora for monitoring entry of fishing vessel in marine protected areas	2019	2A
50775435	Cannon (2007)	Developing conservation priorities based on forest type, condition, and threats in a poorly known ecoregion: Sulawesi, Indonesia	2007	2A
50769384	Cantarello (2014)	Human Impacts on Forest Biodiversity in Protected Walnut-Fruit Forests in Kyrgyzstan	2014	2B
50786323	Cao (2016)	Modeling and mapping fish abundance across wadeable streams of Illinois, USA, based on landscape-level environmental variables	2016	2B
50763771	Capanni (2020)	Assessment of PCDD/Fs, dioxin-like PCBs and PBDEs in Mediterranean striped dolphins	2020	2B
50771207	Carafa (2011)	Water toxicity assessment and spatial pollution patterns identification in a Mediterranean River Basin District. Tools for water management and risk analysis	2011	1A
50766655	Cardador (2017)	Regional Bans on Wild-Bird Trade Modify Invasion Risks at a Global Scale	2017	1A
50794876	CARIBOU NATIONAL FOREST... (2001)	CARIBOU NATIONAL FOREST REVISED FOREST PLAN; BANNOCK, BEAR LAKE, BINGHAM, BONNEVILLE, CARIBOU, FRANKLIN, ONEIDA, AND POWER COUNTIES, IDAHO, BOX ELDER, CACHE, AND RICH COUNTIES, UTAH, AND LINCOLN COUNTY, WYOMING	2001	FullT_NotFound
50771358	Carlson (2011)	Implications of Plasmodium parasite infected mosquitoes on an insular avifauna: The case of Socorro Island, México	2011	2B
50766748	Carlson (2017)	Parasite biodiversity faces extinction and redistribution in a changing climate	2017	3B
50794994	Carlson (2018)	The global distribution of Bacillus anthracis and associated anthrax risk to humans, livestock, and wildlife	2018	2B
50771330	Carnegie (2011)	Declining impact of an introduced pathogen: Haplosporidium nelsoni in the oyster Crassostrea virginica in Chesapeake Bay	2011	2B
50768922	Carosi (2015)	Fish community of the river Tiber basin (Umbria-Italy): Temporal changes and possible threats to native biodiversity	2015	2B
50772972	Carrete (2007)	Habitat, human pressure, and social behavior: Partialling out factors affecting large-scale territory extinction in an endangered vulture	2007	2B
50775502	Carrillo-Angeles (2016)	Niche breadth and the implications of climate change in the conservation of the genus Astrophytum (Cactaceae)	2016	2B
50768377	Carroll (2015)	Biotic and climatic velocity identify contrasting areas of vulnerability to climate change	2015	1A
50763786	Carroll (2020)	Rewilding in the face of climate change	2020	3A
50771394	Carter (2011)	Exploring ecological changes in Cook Inlet beluga whale habitat though traditional and local ecological knowledge of contributing factors for population decline	2011	2B
50794998	Carter (2013)	Coupled human and natural systems approach to tiger conservation in Chitwan, Nepal and beyond	2013	2B
50767272	Carter (2017)	Spatial management tools for coastal seagrasses in Queensland, Australia	2017	FullT_NoAccess
50771623	Carvalho (2010)	From climate change predictions to actions - conserving vulnerable animal groups in hotspots at a regional scale	2010	3B
50770137	Carvalho (2013)	ReefBahia, an integrated GIS approach for coral reef conservation in Bahia, Brazil	2013	2A
50763793	Carvalho (2019)	A global risk assessment of primates under climate and land use/cover scenarios	2019	3B
50794431	Carwardine (2014)	Priority threat management for Pilbara species of conservation significance	2014	2B
50771675	Čas (2010)	Disturbances and predation on capercaillie at leks in Alps and Dinaric mountains	2010	2B
50769141	Casazza (2014)	Climate change hastens the urgency of conservation for range-restricted plant species in the central-northern Mediterranean region	2014	3B
50771090	Cassini (2011)	Ranking threats using species distribution models in the IUCN Red List assessment process	2011	2B
50768822	Castello (2015)	Understanding fishing-induced extinctions in the Amazon	2015	2B
50766513	Castillo (2018)	Change of niche in guanaco (Lama guanicoe): The effects of climate change on habitat suitability and lineage conservatism in Chile	2018	3B
50775559	Castro (2020)	Will the emblematic southern conifer Araucaria angustifolia survive to climate change in Brazil?	2020	3B
50771611	Catenazzi (2010)	Batrachochytrium dendrobatidis in the live frog trade of Telmatobius (Anura: Ceratophryidae) in the tropical Andes	2010	2B
50767626	Cattau (2016)	Counteracting effects of a non-native prey on the demography of a native predator culminate in positive population growth	2016	2A
50775579	Cazorla (2014)	The artisanal fishery of Cynoscion guatucupa in Argentina: Exploring the possible causes of the collapse in Bahia Blanca estuary	2014	1A
50771848	Celep (2010)	Re-evaluated conservation status of Salvia (sage) in Turkey i: The Mediterranean and the Aegean geographic regions	2010	2B
50775608	Cervenkova (2009)	Susceptibility of the landscape of the Giant Mountains, Czech Republic, to invasion by Rumex alpinus	2009	FullT_NotFound
50767341	Cervera (2017)	Conservation action plan for ecuadorian primates: Process and priorities	2017	3A
50769110	Červinka (2014)	Effect of habitat characteristics on mesocarnivore occurrence in urban environment in the Central Europe	2014	2A
50767937	Chagas (2016)	Hemosporidian parasites of free-living birds in the São Paulo Zoo, Brazil	2016	2B
50763808	Chakraborty (2020)	Camera-Trap Records of Fishing Cat (Prionailurus viverrinus) from East Medinipur (West Bengal, India), and Notes on Threats to This Population	2020	2B
50763810	Chamberlain (2020)	Remote sensing of mangroves and estuarine communities in central Queensland, Australia	2020	2A
50767231	Chambers (2017)	Science framework for conservation and restoration of the sagebrush biome: Linking the department of the interior’s integrated rangeland fire management strategy to long-term strategic conservation actions	2017	3A
50775624	Chamling (2020)	Spatio-temporal Patterns of Land Use/Land Cover Change in the Bhutan-Bengal Foothill Region Between 1987 and 2019: Study Towards Geospatial Applications and Policy Making	2020	1A
50772732	Chammem (2008)	Factors affecting the distribution of dorcas gazelle	2008	2B
50763813	Chapagain (2019)	Plant density and life history traits of Aconitum spicatum in North-central Nepal: Effects of elevation and anthropogenic disturbances	2019	2B
50771121	Chapa-Vargas (2011)	Designing actions for bird conservation at the "Yuriria" Lagoon, Its associated floodplain and terrestrial habitats in Michoacán, Mexico	2011	FullT_NotFound
50786496	Chaplin-Kramer (2015)	Spatial patterns of agricultural expansion determine impacts on biodiversity and carbon storage	2015	3B
50794950	Characterization of... (2015)	Characterization of Fishery Effects on Significant Ecosystem Components of the proposed Scott Islands marine National Wildlife Area	2015	2B
50766068	Chatzinikolaou (2018)	Spatio-temporal benthic biodiversity patterns and pollution pressure in three Mediterranean touristic ports	2018	2B
50768500	Chaudhary (2015)	Quantifying Land Use Impacts on Biodiversity: Combining Species-Area Models and Vulnerability Indicators	2015	2A
50775652	Chaudhuri (2020)	Fluctuating water levels influence access to critical habitats for threatened Cowichan Lake lamprey	2020	2B
50769416	Chauhan (2014)	Anthropogenic pressure mediated reduction in population size of medicinal and aromatic plant species in Western Himalaya, India	2014	2A
50765966	Chaukulkar (2018)	Pathogen invasion and non-epizootic dynamics in Pacific newts in California over the last century	2018	3B
50763822	Chebaane (2019)	A preliminary inventory of alien and cryptogenic species in Monastir Bay, Tunisia: Spatial distribution, introduction trends and pathways	2019	2B
50794439	CHEN (2007)	Spatiotemporal analysis on sustainable ecosystem in world based on ecological footprint index	2007	FullT_NotFound
50768423	Chen (2015)	The illegal exploitation of hog badgers (Arctonyx collaris) in China: genetic evidence exposes regional population impacts	2015	2B
50767483	Chen (2016)	Water ecological function zoning in Heihe River Basin, Northwest China	2016	1A
50767674	Chen (2016)	Predicting hotspots of human-elephant conflict to inform mitigation strategies in Xishuangbanna, Southwest China	2016	2A
50765928	Chen (2018)	How agricultural multiple ecosystem services respond to socioeconomic factors in Mengyin County, China	2018	2A
50765595	Cheng (2018)	Signals of stream fish homogenization revealed by AI-based clusters	2018	2B
50763833	Cherry (2019)	Characteristics of animal-related motor vehicle crashes in select National Park Service units—United States, 1990–2013	2019	2B
50771066	Chessman (2011)	Declines of freshwater turtles associated with climatic drying in Australia's Murray-Darling Basin	2011	FullT_NoAccess
50771339	Chiba (2011)	Selectivity of terrestrial gastropod extinctions on an oceanic archipelago and insights into the anthropogenic extinction process	2011	2A
50763840	Choe (2020)	From disappearing climates to climate hubs, the five classes of climate risk for wildlife refuges	2020	3B
50775730	Chopra (2001)	Mapping, monitoring and conservation of Harike wetland ecosystem, Punjab, India, through remote sensing	2001	2A
50795005	Chowanski (2016)	Developing management guidelines that balance cattle and timber production with ecological interests in the Black Hills of South Dakota	2016	1A
50769294	Chowdhury (2014)	Patterns and extent of threats to the protected areas of Bangladesh: The need for a relook at conservation strategies	2014	2B
50775735	Chowdhury (2016)	Ecopsychosocial Aspects of Human-Tiger Conflict: An Ethnographic Study of Tiger Widows of Sundarban Delta, India	2016	2A
50775736	Chowdhury (2020)	Anthropogenic effects on the physiology and behaviour of chacma baboons in the Cape Peninsula of South Africa	2020	2B
50763843	Christensen (2019)	Threatened status of neglected and underutilised Jatropha (Euphorbiaceae) species endemic to Mexico	2019	2A
50763844	Christensen-Dalsgaard (2019)	What's the catch with lumpsuckers? A North Atlantic study of seabird bycatch in lumpsucker gillnet fisheries	2019	2B
50765765	Christie (2018)	Quantification of the abundance and efficacy of removal of the giant fan worm sabella spallanzanii, at point cooke marine sanctuary	2018	FullT_NoAccess
50772300	Chu (2009)	Distribution and conservation of the Sino-Mongolian beaver Castor fiber birulai in China	2009	2B
50773641	Chua (2004)	Conservation status of Hopea subalata (Dipterocarpaceae) in peninsular Malaysia	2004	2A
50763845	Chuanwu (2019)	Human overexploitation and extinction risk correlates of Chinese snakes	2019	2B
50768103	Chung (2016)	Basin-specific effect of global warming on endemic riverine fish in Korea	2016	3B
50767055	Chunye (2017)	Zoning of Hangzhou Bay ecological red line using GIS-based multi-criteria decision analysis	2017	1A
50768753	Chynoweth (2015)	Conservation of a new breeding population of Caucasian lynx (Lynx lynx dinniki) in eastern Turkey	2015	2B
50772642	Chytrý (2008)	Habitat invasions by alien plants: A quantitative comparison among Mediterranean, subcontinental and oceanic regions of Europe	2008	1A
50771270	Cianfrani (2011)	Adapting global conservation strategies to climate change at the European scale: The otter as a flagship species	2011	3B
50775763	Cingolani (2008)	Predicting cover types in a mountain range with long evolutionary grazing history: a GIS approach	2008	3B
50773683	Ciofi (2004)	Distribution and conservation of the Komodo monitor (Varanus komodoensis)	2004	2B
50771526	Cipriani (2011)	Fire risk map for the Serra de São Domingos municipal park, Poços de Caldas, MG	2011	3B
50768014	Citeli (2016)	Snake richness in urban forest fragments from Niterói and surroundings, state of Rio de Janeiro, southeastern Brazil	2016	2B
50775771	Civantos (2012)	Potential Impacts of Climate Change on Ecosystem Services in Europe: The Case of Pest Control by Vertebrates	2012	3B
50769599	Clark (2014)	More than the sum of the parts: Forest climate response from joint species distribution models	2014	3B
50768742	Clark (2015)	Vulnerability of Antarctic shallow invertebrate-dominated ecosystems	2015	2A
50768865	Clark (2015)	A revision of Mezoneuron (Leguminosae: Caesalpinioideae) in New Caledonia, with perspectives on vegetation, geology, and conservation	2015	2A
50769992	Clarke (2013)	Poaching, habitat loss and the decline of neotropical parrots: A comparative spatial analysis	2013	2B
50763852	Clarke (2020)	Identifying potentially invasive non-native marine and brackish water species for the Arabian Gulf and Sea of Oman	2020	2B
50771754	Claudet (2010)	Human-driven impacts on marine habitats: A regional meta-analysis in the Mediterranean Sea	2010	3A
50770853	Clausnitzer (2012)	Focus on African freshwaters: Hotspots of dragonfly diversity and conservation concern	2012	2A
50770001	Clauzel (2013)	Impact assessment of a high-speed railway line on species distribution: Application to the European tree frog (Hyla arborea) in Franche-Comté	2013	3B
50773196	Cleary (2006)	Burning and logging differentially affect endemic vs. widely distributed butterfly species in Borneo	2006	2B
50775797	Cleary (2007)	Bird species and traits associated with logged and unlogged forest in Borneo	2007	2B
50768655	Clevenger (2015)	Context-dependent effects on spatial variation in deer-vehicle collisions	2015	2B
50794451	Clua (2008)	Shifting dominance among Scarid species on reefs representing a gradient of fishing pressure	2008	FullT_NoAccess
50775810	Clusa (2016)	Potential bycatch impact on distinct sea turtle populations is dependent on fishing ground rather than gear type in the Mediterranean Sea	2016	2B
50775818	Cochrane (2020)	Thermal Requirements Underpinning Germination Allude to Risk of Species Decline from Climate Warming	2020	2B
50769949	Collins-Kreiner (2013)	Are birders good for birds? Bird conservation through tourism management in the Hula Valley, Israel	2013	2A
50768396	Collinson (2015)	An inventory of vertebrate roadkill in the Greater Mapungubwe Transfrontier Conservation Area, South Africa	2015	2B
50763866	Colston (2020)	Phylogenetic and spatial distribution of evolutionary diversification, isolation, and threat in turtles and crocodilians (non-avian archosauromorphs)	2020	2A
50775864	Comer (2019)	Habitat Climate Change Vulnerability Index Applied to Major Vegetation Types of the Western Interior United States	2019	3B
50775868	Comte (2010)	Assessment of stream biological responses under multiple-stress conditions	2010	2B
50770236	Comte (2013)	Climate-induced changes in the distribution of freshwater fish: Observed and predicted trends	2013	2B
50766933	Conteh (2017)	Influence of war on hunting patterns and pressure in Sierra Leone	2017	2B
50770022	Cook (2013)	The Substantial First Impact of Bottom Fishing on Rare Biodiversity Hotspots: A Dilemma for Evidence-Based Conservation	2013	2B
50767319	Coquereau (2017)	Marine soundscape shaped by fishing activity	2017	2B
50775906	Cordier (2020)	Climate change threatens micro-endemic amphibians of an important South American high-altitude center of endemism	2020	3B
50770415	Cornforth (2013)	Advanced land observing satellite phased array type L-Band SAR (ALOS PALSAR) to inform the conservation of mangroves: Sundarbans as a case study	2013	2A
50775920	Coro (2016)	Automatic classification of climate change effects on marine species distributions in 2050 using the AquaMaps model	2016	3B
50774106	Costa (2001)	Present status of the main shads' populations in Portugal	2001	2B
50769242	Costa (2014)	Distributional potential of the Triatoma brasiliensis species complex at present and under scenarios of future climate conditions	2014	1A
50763879	Costantini (2019)	Impacts of land use on an insectivorous tropical bat: The importance of mercury, physio-immunology and trophic position	2019	2A
50775948	Couceiro (2010)	Effects of anthropogenic silt on aquatic macroinvertebrates and abiotic variables in streams in the Brazilian Amazon	2010	2B
50772373	Coulter (2009)	Monitoring habitat preserves in southern California using high spatial resolution multispectral imagery	2009	2A
50771564	Cova (2011)	Sustainable development in marine environments-contributions to the development of a biodiversity action plan	2011	FullT_NoAccess
50770957	Covaciu-Marcov (2012)	Salamandra salamandra (Linnaeus, 1758) in the Getic Piedmont, Romania: Geographic distribution, status and conservation	2012	2B
50769409	Crain (2014)	Do richness and rarity hotspots really matter for orchid conservation in light of anticipated habitat loss?	2014	2A
50763886	Crehan (2019)	Effect of tourism and sedimentation on coral cover and community structure	2019	2B
50771210	Crisci (2011)	Temperature anomalies and mortality events in marine communities: Insights on factors behind differential mortality impacts in the NW Mediterranean	2011	2B
50767465	Cristescu (2016)	Wildlife habitat selection on landscapes with industrial disturbance	2016	2A
50766659	Cronin (2017)	Conservation strategies for understanding and combating the primate bushmeat trade on Bioko Island, Equatorial Guinea	2017	2B
50763893	Crookes (2020)	Monitoring the silver carp invasion in Africa: A case study using environmental DNA (eDNA) in dangerous watersheds	2020	2B
50775997	Crossman (2009)	Integration of landscape-scale and site-scale metrics for prioritising investments in natural capital	2009	1A
50770972	Crossman (2012)	Identifying priority areas for reducing species vulnerability to climate change	2012	3B
50776003	Crotty (2017)	Multiple stressors and the potential for synergistic loss of New England salt marshes	2017	2B
50763900	Crozier (2019)	Climate vulnerability assessment for Pacific salmon and steelhead in the California Current Large Marine Ecosystem	2019	3B
50763901	Cruz-Vázquez (2019)	Spatial and temporal effects of management on the reef seascape of a marine protected area in the Mexican Caribbean	2019	2A
50776013	Cuadros-Casanova (2018)	Empty forests: safeguarding a sinking flagship in a biodiversity hotspot	2018	2A
50763902	Cudlín (2020)	Is it possible to maintain a biodiversity of natural habitats under global change and increasing landscape exploitation?	2020	2B
50776018	Cuevas-Yanez (2017)	Large-scale human environmental intervention is related to a richness reduction in Mexican odonates	2017	2A
50767582	Cui (2016)	Distribution and conservation status of Shortridge's capped langurs Trachypithecus shortridgei in China	2016	2B
50773411	Cullon (2005)	Persistent organic pollutants in the diet of harbor seals (Phoca vitulina) inhabiting Puget Sound, Washington (USA), and the strait of Georgia, British Columbia (Canada): A food basket approach	2005	2B
50769534	Cumberlidge (2014)	Results of the global conservation assessment of the freshwater crabs (Brachyura, Pseudothelphusidae and Trichodactylidae): The Neotropical region, with an update on diversity	2014	2A
50772303	Cuneo (2009)	Landscape-scale detection and mapping of invasive African Olive (Olea europaea L. ssp. cuspidata Wall ex G. Don Ciferri) in SW Sydney, Australia using satellite remote sensing	2009	1A
50766883	Cupertino-Eisenlohr (2017)	Stability or breakdown under climate change? A key group of woody bamboos will find suitable areas in its richness center	2017	3B
50770735	Cureton (2012)	Hot moments and hot spots: Identifying factors explaining temporal and spatial variation in turtle road mortality	2012	2B
50771024	Cursach (2012)	Synanthropy and marine conservation: The case of the marine otter lontra felina in Southern Chile	2012	3D
50768388	Cuyckens (2015)	Assessing the distribution of a Vulnerable felid species: Threats from human land use and climate change to the kodkod Leopardus guigna	2015	2B
50767318	Cuyckens (2017)	Living on the edge: Regional distribution and retracting range of the jaguar (Panthera onca)	2017	3B
50776057	da Rosa (2017)	Alien terrestrial mammals in Brazil: current status and management	2017	1A
50770660	Damschen (2012)	Endemic plant communities on special soils: Early victims or hardy survivors of climate change?	2012	3B
50776100	D'Anna (2016)	Concern is in the Eye of the Stakeholder: Heterogeneous Assessments of the Threats to Oyster Survival and Restoration in North Carolina	2016	2B
50794467	Dansi (2009)	Traditional leafy vegetables in Benin: folk nomenclature, species under threat and domestication	2009	2B
50770118	Daru (2013)	A Global Trend towards the Loss of Evolutionarily Unique Species in Mangrove Ecosystems	2013	2A
50786936	Das (2012)	Barail Wildlife Sanctuary, Assam: an eco-climatic reservoir of diverse liverworts of North East India	2012	FullT_NoAccess
50763927	Das (2019)	Assessment of land use land cover changes in Loktak Lake in Indo-Burma Biodiversity Hotspot using geospatial techniques	2019	1A
50767306	Dauvin (2017)	The well sorted fine sand community from the western Mediterranean Sea: A resistant and resilient marine habitat under diverse human pressures	2017	2A
50773150	Davies (2006)	Human impacts and the global distribution of extinction risk	2006	2A
50768708	Dawson (2015)	Prioritizing islands for the eradication of invasive vertebrates in the United Kingdom overseas territories	2015	2B
50771574	De Angelo (2011)	Differential impact of landscape transformation on pumas (Puma concolor) and jaguars (Panthera onca) in the Upper Paraná Atlantic Forest	2011	2A
50767893	de Araujo (2016)	Extravagance in the commons: Resource exploitation and the frontiers of ecosystem service depletion in the Amazon estuary	2016	1A
50763939	De Castro-Català (2020)	Unravelling the effects of multiple stressors on diatom and macroinvertebrate communities in European river basins using structural and functional approaches	2020	2B
50766506	De Fátima (2018)	A survey of wild and introduced marmosets (Callithrix: Callitrichidae) in the Southern and Eastern Portions of the State of Minas Gerais, Brazil	2018	2A
50773722	De Graaf (2004)	Declining stocks of Lake Tana's endemic Barbus species flock (Pisces, Cyprinidae): Natural variation or human impact?	2004	2B
50766457	de Haulleville (2018)	Fourteen years of anthropization dynamics in the Uapaca bojeri Baill. forest of Madagascar	2018	2A
50794470	De Kort (2018)	Interacting grassland species under threat of multiple global change drivers	2018	3B
50763944	de la Hoz (2019)	Climate change induced range shifts in seaweeds distributions in Europe	2019	3B
50771087	De Luca (2011)	Coastal dune systems and disturbance factors: Monitoring and analysis in central Italy	2011	2B
50768468	De Mello (2015)	Conserving biogeography: Habitat loss and vicariant patterns in endemic Squamates of the Cerrado hotspot	2015	2A
50767693	De Palma (2016)	Predicting bee community responses to land-use changes: Effects of geographic and taxonomic biases	2016	2B
50766572	De Palma (2017)	Dimensions of biodiversity loss: Spatial mismatch in land-use impacts on species, functional and phylogenetic diversity of European bees	2017	2B
50771537	de Sousa (2011)	Occurrence of calotropis procera (Ait.) R. Br. (Apocynaceae) as an invasive species in restinga vegetation	2011	3D
50768645	de Souza (2015)	Spatiotemporal variation in human-wildlife conflicts along highway BR-262 in the Brazilian Pantanal	2015	2B
50773791	De Thoisy (2003)	Distribution, habitat, and conservation status of the West Indian manatee Trichechus manatus in French Guiana	2003	2B
50771450	De Vere (2011)	Nest site ecology of the cross river gorilla at the Kagwene Gorilla Sanctuary, Cameroon, with special reference to anthropogenic influence	2011	2B
50773527	de Zwart (2005)	Ecological effects of pesticide use in The Netherlands: modeled and observed effects in the field ditch.	2005	1A
50763952	Deák (2020)	Habitat islands outside nature reserves – Threatened biodiversity hotspots of grassland specialist plant and arthropod species	2020	2B
50776236	Dedeu (2019)	The first estimates of species compositions of Spanish marine recreational fishing reveal the activity's inner and geographical variability	2019	2B
50767426	Dedman (2017)	Advanced spatial modeling to inform management of data-poor juvenile and adult female rays	2017	2A
50765944	Delgado-Jaramillo (2018)	New records, potential distribution, and conservation of the Near Threatened cave bat Natalus macrourus in Brazil	2018	2B
50769777	Delgado-Lemus (2014)	Distribution, abundance and traditional management of Agave potatorum in the Tehuacán Valley, Mexico: Bases for sustainable use of non-timber forest products	2014	2B
50769519	Delord (2014)	Areas of importance for seabirds tracked from French southern territories, and recommendations for conservation	2014	2A
50768685	Del-Val (2015)	Identifying areas of high invasion risk: A general model and an application to Mexico	2015	2A
50770982	Demirbaş (2012)	Are the protected areas of Turkey protected from landscape fragmentation?	2012	FullT_NotFound
50794474	Dempsey (2017)	Compilation and discussion of driver, pressure, and state indicators for the Grand Bank ecosystem, Northwest Atlantic	2017	2A
50766677	Deter (2017)	Boat anchoring pressure on coastal seabed: Quantification and bias estimation using AIS data	2017	1A
50763967	Détrée (2020)	Species vulnerability under climate change: Study of two sea urchins at their distribution margin	2020	3C
50768490	Deudero (2015)	Human stressors are driving coastal benthic long-lived sessile fan mussel pinna nobilis population structure more than environmental stressors	2015	2B
50772625	Deutsch (2008)	Impacts of climate warming on terrestrial ectotherms across latitude	2008	3B
50776284	Devlin (2019)	Principles to enable comprehensive national marine ecosystem status assessments from disparate data: The state of the marine environment in Kuwait	2019	2B
50763974	Di Fulvio (2019)	Spatially explicit LCA analysis of biodiversity losses due to different bioenergy policies in the European Union	2019	3B
50769975	Di Marco (2013)	Comparing multiple species distribution proxies and different quantifications of the human footprint map, implications for conservation	2013	2B
50769237	Di Marco (2014)	Drivers of extinction risk in african mammals: The interplay of distribution state, human pressure, conservation response and species biology	2014	2B
50776307	Di Marco (2015)	Human pressures predict species' geographic range size better than biological traits	2015	2B
50766154	Di Vittorio (2018)	Positive demographic effects of nest surveillance campaigns to counter illegal harvest of the Bonelli's eagle in Sicily (Italy)	2018	2B
50773984	Diamond (2002)	Assessing relationships between human land uses and the decline of native mussels, fish, and macroinvertebrates in the Clinch and Powell river watershed, USA	2002	2B
50776314	Diamond (2012)	Who likes it hot? A global analysis of the climatic, ecological, and evolutionary determinants of warming tolerance in ants	2012	2B
50776328	Dickson (2009)	Quantifying the multi-scale response of avifauna to prescribed fire experiments in the southwest United States	2009	3C
50772127	Didier (2009)	The Landscape Species Approach: Spatially-explicit conservation planning applied in the Adirondacks, USA, and San Guillermo-Laguna Brava, Argentina, landscapes	2009	3B
50776333	Diele-Viegas (2020)	Are reptiles toast? A worldwide evaluation of Lepidosauria vulnerability to climate change	2020	2B
50776339	Dimobe (2020)	Climate change reduces the distribution area of the shea tree (Vitellaria paradoxa CF Gaertn.) in Burkina Faso	2020	3B
50767403	Ding (2017)	Different responses of functional traits and diversity of stream macroinvertebrates to environmental and spatial factors in the Xishuangbanna watershed of the upper Mekong River Basin, China	2017	2A
50772678	Djossa (2008)	Land use impact on Vitellaria paradoxa C.F. Gaerten. stand structure and distribution patterns: A comparison of Biosphere Reserve of Pendjari in Atacora district in Benin	2008	2A
50766864	Dludlu (2017)	Distribution and conservation status of the Endangered pepperbark tree Warburgia salutaris (Canellaceae) in Swaziland	2017	2B
50771185	Dobrovolski (2011)	Agricultural expansion and the fate of global conservation priorities	2011	2B
50776369	Dobrovolski (2013)	Global agricultural expansion and carnivore conservation biogeography	2013	3B
50774088	Dobson (2001)	Synoptic tinkering: Integrating strategies for large-scale conservation	2001	2A
50763987	Dodd (2019)	At what spatial scale should risk screenings of translocated freshwater fishes be undertaken - River basin district or climo-geographic designation?	2019	1A
50776374	Dodonov (2019)	Spatial pattern of invasive and native graminoids in the Brazilian cerrado	2019	2B
50769755	Dolgener (2014)	Projecting current and potential future distribution of the Fire-bellied toad Bombina bombina under climate change in north-eastern Germany	2014	3B
50772529	Dolmen (2008)	Distribution, status and threats of the freshwater pearl mussel Margaritifera margaritifera (Linnaeus) (Bivalvia, Margaritiferidae) in Norway	2008	2B
50776388	Domisch (2019)	Social equity shapes zone-selection: Balancing aquatic biodiversity conservation and ecosystem services delivery in the transboundary Danube River Basin	2019	2A
50763992	Donaldson (2019)	Quantifying resistance and resilience to local extinction for conservation prioritization	2019	2B
50765733	Dorji (2018)	Identifying conservation priorities for threatened Eastern Himalayan mammals	2018	2A
50776411	Dorow (2011)	A Telephone-Diary-Mail Approach to Survey Recreational Fisheries on Large Geographic Scales, with a Note on Annual Landings Estimates by Anglers in Northern Germany	2011	2B
50768391	Dorresteijn (2015)	Impact of land cover homogenization on the Corncrake (Crex crex) in traditional farmland	2015	2B
50767918	dos (2016)	The influence of fire on the assemblage structure of foraging birds in grasslands of the Serra da Canastra National Park, Brazil	2016	2A
50776416	Dostal (2018)	NEW MAPS OF THE TRANSPORT INFRASTRUCTURE'S IMPACT ON BIODIVERSITY	2018	FullT_NoAccess
50774019	Douglas (2001)	Status of the Deltoid Balsamroot, Balsamorhiza deltoidea (Asteraceae) in Canada	2001	FullT_NoAccess
50766538	Douglas (2017)	Developing spatial management tools for offshore marine protected areas	2017	2A
50771275	Dover (2011)	Land-use, environment, and their impact on butterfly populations in a mountainous pastoral landscape: Species richness and family-level abundance	2011	2A
50794487	Downey (2010)	Prioritizing weed species based on their threat and ability to impact on biodiversity: a case study from New South Wales	2010	2B
50771012	Downs (2012)	Enhancing Habitat Connectivity in Fragmented Landscapes: Spatial Modeling of Wildlife Crossing Structures in Transportation Networks	2012	2B
50776434	Drewe (2012)	Survey of Infections Transmissible Between Baboons and Humans, Cape Town, South Africa	2012	2B
50770946	Duarte (2012)	Can amphibians take the heat? Vulnerability to climate warming in subtropical and temperate larval amphibian communities	2012	2B
50768060	Dudley (2016)	Climate change impacts on nesting and internesting leatherback sea turtles using 3D animated computational fluid dynamics and finite volume heat transfer	2016	3B
50764003	Dudley (2019)	Using traits to assess threatened plant species response to climate change	2019	2B
50764004	Duffett (2020)	Species’ traits as predictors of avoidance towards roads and traffic	2020	2A
50794489	Duffy (2019)	Ice-free area expansion compounds the non-native species threat to Antarctic terrestrial biodiversity	2019	3B
50768074	Duncan (2016)	Using remote sensing and GIS techniques to detect changes to the Prince Alfred Hamlet Conservation Area in the Western Cape, South Africa	2016	1A
50795021	Dunic (2016)	Contextualizing local biodiversity change in the face of human impacts	2016	3A
50764009	Dunn (2019)	Remaining populations of an upland stream fish persist in refugia defined by habitat features at multiple scales	2019	2A
50772409	Durán (2009)	Seabed mapping for selecting cold-water coral protection areas on Hatton Bank, Northeast Atlantic	2009	Additional Duplicate
50765853	Dutta (2018)	The easternmost timberline of the indian himalayan region: A socio-ecological assessment	2018	2B
50764014	Dwyer (2020)	Power Pole Density and Avian Electrocution Risk in the Western United States	2020	1A
50767689	Early (2016)	Global threats from invasive alien species in the twenty-first century and national response capacities	2016	3B
50776512	Echeverria-Londono (2016)	Modelling and projecting the response of local assemblage composition to land use change across Colombia	2016	2A
50772329	Edward (2009)	Relative roles of disturbance and propagule pressure on the invasion of humid tropical forest by Cordia alliodora (Boraginaceae) in Tanzania	2009	2B
50770397	Edwards (2013)	Impacts of logging and conversion of rainforest to oil palm on the functional diversity of birds in Sundaland	2013	2B
50767545	Egarter (2016)	Linking long-term landscape dynamics to the multiple interactions among ecosystem services in the European Alps	2016	1A
50795025	Eggert (2012)	Conservation needs of nearshore seabirds in the southeastern U.S. addressed through habitat use surveys and assessments of health and mercury concentrations	2012	2A
50766089	Egli (2018)	Winners and losers of national and global efforts to reconcile agricultural intensification and biodiversity conservation	2018	3B
50772317	Egoh (2009)	Spatial congruence between biodiversity and ecosystem services in South Africa	2009	2A
50771015	Eichhorn (2012)	Model-based estimation of collision risks of predatory birds with wind turbines	2012	2B
50776530	Einzmann (2016)	Epiphytes in human settlements in rural Panama	2016	2A
50772102	Eisma-Osorio (2009)	Scaling up local government initiatives toward ecosystem-based fisheries management in Southeast Cebu Island, Philippines	2009	3A
50767910	Eisner (2016)	Are changes in global oil production influencing the rate of deforestation and biodiversity loss?	2016	2B
50767059	Ekernas (2017)	Desert pastoralists’ negative and positive effects on rare wildlife in the Gobi	2017	2B
50773998	Ekstrom (2002)	New information on the distribution, status and conservation of terrestrial bird species in Grande Terre, New Caledonia	2002	2B
50770101	El Alami (2013)	A survey of the Endangered Barbary macaque Macaca sylvanus in the Central High Atlas Mountains of Morocco	2013	2A
50764023	El Kafrawy (2020)	Using remote sensing and geographic Information system to assess the status of the nesting habitat of hawksbill turtles (Eretmochelys imbricata): At Big Giftun Island, Red Sea, Egypt	2020	2B
50776536	El Mahrad (2020)	Social-Environmental Analysis for the Management of Coastal Lagoons in North Africa	2020	2B
50768806	Elahi (2015)	Recent Trends in Local-Scale Marine Biodiversity Reflect Community Structure and Human Impacts	2015	2B
50776545	Elias (2019)	Impact of land use/cover changes on lake ecosystem of Ethiopia central rift valley	2019	2B
50769760	Elliott (2014)	Variability in the distribution and dissipation of the herbicide thifensulfuron-methyl in a prairie wetland	2014	2B
50770524	Ellis (2012)	Present distribution and future spread of louisiana red swamp crayfish Procambarus clarkii (Crustacea, Decapoda, Astacida, Cambaridae) in Britain: Implications for conservation of native species and habitats	2012	1A
50794492	Elsen (2020)	Topography and human pressure in mountain ranges alter expected species responses to climate change	2020	1A
50764027	Elshout (2019)	Global relative species loss due to first-generation biofuel production for the transport sector	2019	2B
50794493	Engeman (2006)	Rapid assessment for a new invasive species threat: the case of the Gambian giant pouched rat in Florida	2006	1A
50768739	English (2015)	Assessing risks to ecosystems within biodiversity hotspots: A case study from southwestern Australia	2015	2B
50770697	Erb (2012)	Anthropogenic influences on macro-level mammal occupancy in the appalachian trail corridor	2012	2B
50770596	Erbe (2012)	Mapping cumulative noise from shipping to inform marine spatial planning	2012	1A
50771018	Erftemeijer (2012)	Seagrass habitats in the arabian gulf: Distribution, tolerance thresholds and threats	2012	2B
50764034	Ergüner (2019)	Mapping ecoregions under climate change: a case study from the biological ‘crossroads’ of three continents, Turkey	2019	3B
50776592	Ersayin (2017)	ECOLOGICAL SENSITIVITY AND RISK ASSESSMENT IN THE KIZILIRMAK DELTA	2017	1A
50764036	Esperon-Rodriguez (2019)	Climate change threatens the most biodiverse regions of Mexico	2019	3B
50766345	Espinosa (2018)	When roads appear jaguars decline: Increased access to an Amazonian wilderness area reduces potential for jaguar conservation	2018	2B
50764037	Esposito (2019)	Differential Species Responses to Aspects of Resistance to Invasion in Two Columbia Plateau − Protected Areas	2019	2B
50776608	Esser (2019)	Habitat-specific impacts of climate change in the Mata Atlantica biodiversity hotspot	2019	3B
50770571	Estay (2012)	Effects of human mediated disturbances on exotic forest insect diversity in a Chilean mediterranean ecosystem	2012	2B
50770245	Etiendem (2013)	The cross river gorillas (gorilla gorilla diehli) at Mawambi Hills, South-West Cameroon: Habitat suitability and vulnerability to anthropogenic disturbance	2013	2A
50773164	Etter (2006)	Unplanned land clearing of Colombian rainforests: Spreading like disease?	2006	2A
50773208	Etter (2006)	Regional patterns of agricultural land use and deforestation in Colombia	2006	2A
50771281	Evangelista (2011)	Assessing forest vulnerability and the potential distribution of pine beetles under current and future climate scenarios in the Interior West of the US	2011	3B
50769228	Everatt (2014)	Trophic scaling and occupancy analysis reveals a lion population limited by top-down anthropogenic pressure in the Limpopo National Park, Mozambique	2014	2B
50773848	Evers (2003)	Common loon eggs as indicators of methylmercury availability in North America	2003	2B
50795027	Exposito-Alonso (2019)	A map of climate change-driven natural selection in Arabidopsis thaliana	2019	2A
50764044	Expósito-Granados (2020)	Physiological stress and behavioural responses of European Rollers and Eurasian Scops Owls to human disturbance differ in farming habitats in the south of Spain	2020	2B
50769137	Fa (2014)	Integrating sustainable hunting in biodiversity protection in central Africa: Hot spots, weak spots, and strong spots	2014	2A
50769711	Facca (2014)	Natural Recovery and Planned Intervention in Coastal Wetlands: Venice Lagoon (Northern Adriatic Sea, Italy) as a Case Study	2014	1A
50769756	Falsone (2014)	The European wildcats (Felis silvestris silvestris) as reservoir hosts of Troglostrongylus brevior (Strongylida: Crenosomatidae) lungworms	2014	2A
50772105	Fan (2009)	GIS-based assessment on eco-vulnerability of Jiangxi Province	2009	1A
50769307	Fan (2014)	Assessing the impact of climate change on the habitat distribution of the giant panda in the Qinling Mountains of China	2014	3B
50767669	Farashi (2016)	Land use and land cover change in protected areas: Using remote sensing to survey suitable habitats of brown bear Ursus Arctos	2016	FullT_NotFound
50765727	Farashi (2018)	Evaluation of the role of the national parks for Persian leopard (Panther pardus saxicolor, Pocock 1927) habitat conservation (case study: Tandooreh National Park, Iran)	2018	2B
50769382	Feary (2014)	Developing a rapid method for undertaking the World Ocean Assessment in data-poor regions - A case study using the South China Sea Large Marine Ecosystem	2014	2A
50772208	Feeley (2009)	Extinction risks of Amazonian plant species	2009	3B
50771881	Feeley (2010)	Modelling the responses of Andean and Amazonian plant species to climate change: The effects of georeferencing errors and the importance of data filtering	2010	3B
50770707	Feeley (2012)	The relative importance of deforestation, precipitation change, and temperature sensitivity in determining the future distributions and diversity of Amazonian plant species	2012	3B
50769897	Feeley (2013)	Compositional shifts in costa rican forests due to climate-driven species migrations	2013	2B
50766567	Feist (2017)	Roads to ruin: Conservation threats to a sentinel species across an urban gradient	2017	2B
50767744	Feld (2016)	Disentangling the effects of land use and geo-climatic factors on diversity in European freshwater ecosystems	2016	2B
50776743	Feng (2010)	Alien invasive plants in China: risk assessment and spatial patterns	2010	1A
50764056	Fensham (2019)	Threatened species in a threatened ecosystem: The conservation status of four Solanum species in the face of ongoing habitat loss	2019	2B
50768174	Fensome (2016)	Roads and bats: a meta-analysis and review of the evidence on vehicle collisions and barrier effects	2016	3A
50770315	Fenu (2013)	The impact of human trampling on a threatened coastal Mediterranean plant: The case of Anchusa littorea Moris (Boraginaceae)	2013	2B
50771980	Feoli (2010)	Heath species and heathlands of Italy: An analysis of their relationships under the perspective of climate change based on the description of habitats used for the project "Carta della Natura" (Italian Map of Nature)	2010	2B
50769548	Fernandes (2014)	Dimorphandra wilsonii Rizzini (Fabaceae): Distribution, habitat and conservation status	2014	2B
50769531	Fernández (2014)	Conservation status of rodents of the families Geomyidae and Heteromyidae of Mexico	2014	2B
50764060	Fernández-Martínez (2020)	Nitrate pollution reduces bryophyte diversity in Mediterranean springs	2020	2B
50776779	Ferreira (2019)	Impact of the Urbanisation Process in the Availability of Ecosystem Services in a Tropical Ecotone Area	2019	1A
50764063	Ferreira (2019)	Spatial overlap between domestic cats and wild felines in an insular Atlantic Forest remnant	2019	FullT_NoAccess
50776782	Ferrer-Paris (2019)	An ecosystem risk assessment of temperate and tropical forests of the Americas with an outlook on future conservation strategies	2019	2A
50769253	Ferreyra (2014)	Lead gunshot pellet ingestion and tissue lead levels in wild ducks from Argentine hunting hotspots	2014	2B
50771847	Ferrier (2010)	Synthesis of pattern and process in biodiversity conservation assessment: A flexible whole-landscape modelling framework	2010	3A
50769502	Ferronato (2014)	Reptile bycatch in a pest-exclusion fence established for wildlife reintroductions	2014	2A
50770209	Fetene (2013)	Planning for the conservation and sustainable use of urban forestry in Addis Ababa, Ethiopia	2013	1A
50768857	Figarski (2015)	Alterations of riverine ecosystems adversely affect bird assemblages	2015	2B
50773549	Figuerola (2005)	Grit selection in waterfowl and how it determines exposure to ingested lead shot in Mediterranean wetlands	2005	2B
50776826	Fisher (2003)	Extrinsic versus intrinsic factors in the decline and extinction of Australian marsupials	2003	2B
50770797	Fitzgerald (2012)	Effects of Vegetation Cover, Presence of a Native Ant Species, and Human Disturbance on Colonization by Argentine Ants	2012	2B
50771625	Florens (2010)	Recovery of indigenous butterfly community following control of invasive alien plants in a tropical island's wet forests	2010	2A
50767407	Florens (2017)	Long-term declines of native trees in an oceanic island's tropical forests invaded by alien plants	2017	2B
50776858	Fluet-Chouinard (2020)	Reciprocal insights from global aquatic stressor maps and local reporting across the Ramsar wetland network	2020	2B
50776860	Focks (2014)	Integrating chemical fate and population-level effect models for pesticides at landscape scale: New options for risk assessment	2014	2B
50776868	Fonderflick (2010)	Avifauna trends following changes in a Mediterranean upland pastoral system	2010	2B
50764079	Fondón (2020)	Effects of livestock pressure and vegetation cover on the spatial and temporal structure of soil microarthropod communities in Iberian rangelands	2020	2B
50766811	Fonseca (2017)	Pet snakes illegally marketed in Brazil: Climatic viability and establishment risk	2017	1A
50770068	Forde (2013)	M-AMBI derived from taxonomic levels higher than species allows Ecological Status assessments of benthic habitats in new geographical areas	2013	2A
50769606	Fordham (2014)	How interactions between animal movement and landscape processes modify local range dynamics and extinction risk	2014	2B
50767580	Foresta (2016)	A systematic conservation planning approach to fire risk management in Natura 2000 sites	2016	2C
50776895	Forrest (2015)	Tropical Deforestation and Carbon Emissions from Protected Area Downgrading, Downsizing, and Degazettement (PADDD)	2015	2A
50795032	Fort (2016)	Large carnivore occupancy and human-wildlife conflict in Panamá	2016	2B
50771842	Fortuna (2010)	By-catch of cetaceans and other species of conservation concern during pair trawl fishing operations in the Adriatic Sea (Italy)	2010	2B
50776907	Fouch (2019)	Landscape-level naturalness of conservation easements in a mixed-use matrix	2019	1A
50765909	Fowles (2018)	An experimental assessment of impacts of pollution sources on sessile biota in a temperate urbanised estuary	2018	1A
50766728	Fox (2017)	Land cover change in Northern Botswana: The influence of climate, fire, and elephants on Semi-Arid Savanna Woodlands	2017	2A
50764084	Fox (2019)	Predicting hydrologic disturbance of streams using species occurrence data	2019	2A
50764085	Franco (2019)	Amazonian deforestation and soil biodiversity	2019	2B
50771621	Fraschetti (2010)	Effects of unplanned development on marine biodiversity: A lesson from Albania (central Mediterranean Sea)	2010	1A
50787788	Frau (2015)	Assessment of the conservation status of Posidonia oceanica beds in the marine Site of Community Importance in Villasimius (Italy) within the project LIFE+ RES MARIS	2015	FullT_NotFound
50769663	Freed (2014)	Effects of Human Activities on the World's Most Vulnerable Coral Reefs: Comoros Case Study	2014	2B
50776950	Freeman (2014)	Rapid upslope shifts in New Guinean birds illustrate strong distributional responses of tropical montane species to global warming	2014	2B
50794503	Freer-Smith (2017)	Tree pests and diseases: the threat to biodiversity and the delivery of ecosystem services	2017	2B
50766643	Freund (2017)	Ten years of orangutan-related wildlife crime investigation in West Kalimantan, Indonesia	2017	2B
50776970	Frey-Ehrenbold (2013)	Landscape connectivity, habitat structure and activity of bat guilds in farmland-dominated matrices	2013	2A
50776974	Fried (2015)	ECOLOGY AND IMPACT OF AN EMERGING INVASIVE SPECIES IN FRANCE: WESTERN RAGWEED (AMBROSIA PSILOSTACHYA DC.)	2015	2B
50772250	Fritz (2009)	Geographical variation in predictors of mammalian extinction risk: Big is bad, but only in the tropics	2009	2B
50768844	Fuentes (2015)	A decision framework for prioritizing multiple management actions for threatened marine megafauna	2015	2B
50764099	Fuentes-Castillo (2020)	Hotspots and ecoregion vulnerability driven by climate change velocity in Southern South America	2020	3B
50771944	Funk (2010)	Ecoregion prioritization suggests an armoury not a silver bullet for conservation planning	2010	2A
50777015	Gabay (2011)	Differential effects of goat browsing on herbaceous plant community in a two-phase mosaic	2011	3C
50768328	Gabriel (2015)	Patterns of natural and human-caused mortality factors of a rare forest carnivore, the fisher (Pekania pennanti) in California	2015	2B
50767874	Gagné (2016)	The impact of forest harvesting on caribou-moose-wolf interactions decreases along a latitudinal gradient	2016	2B
50766239	Gagne (2018)	Invasion of the Hawaiian Islands by a parasite infecting imperiled stream fishes	2018	2B
50769514	Gainsbury (2014)	Effects of abandoned Eucalyptus plantations on lizard communities in the Brazilian Cerrado	2014	2B
50769207	Gaire (2014)	Treeline dynamics with climate change at the central Nepal Himalaya	2014	2B
50777029	Galaiduk (2017)	Regional-scale environmental drivers of highly endemic temperate fish communities located within a climate change hotspot	2017	2B
50777030	Galbreath (2014)	Urbanization and its implications for avian aggression: a case study of urban black kites (Milvus migrans) along Sagami Bay in Japan	2014	2A
50772249	Galetti (2009)	Priority areas for the conservation of Atlantic forest large mammals	2009	2B
50766960	Galetti (2017)	Defaunation and biomass collapse of mammals in the largest Atlantic forest remnant	2017	2A
50768680	Gall (2015)	The impact of debris on marine life	2015	2B
50768119	Gallagher (2016)	Risk perceptions and conservation ethics among recreational anglers targeting threatened sharks in the subtropical Atlantic	2016	3C
50764108	Gallardo (2019)	InvasiBES: Understanding and managing the impacts of invasive alien species on biodiversity and ecosystem Services	2019	2B
50771752	Galvez (2010)	Distribution, abundance, and status of cuban Sandhill Cranes (Grus canadensis nesiotes)	2010	2A
50777063	Gamage (2011)	Current status of vertebrate diversity in anthropogenic and natural ecosystems in south-western Sri Lanka	2011	2B
50771402	Garamszegi (2011)	Climate change increases the risk of malaria in birds	2011	2B
50770476	Garbary (2013)	Invasion of Rosa rugosa (Rugosa Rose) into coastal Plant communities of Brier Island, Nova Scotia	2013	1A
50769164	García-Alvarez (2014)	Levels and profiles of POPs (organochlorine pesticides, PCBs, and PAHs) in free-ranging common bottlenose dolphins of the Canary Islands, Spain	2014	2B
50764123	García-Redondo (2019)	Zostera marina meadows in the northwestern Spain: distribution, characteristics and anthropogenic pressures	2019	2B
50777104	Garcia-Robledo (2016)	Limited tolerance by insects to high temperatures across tropical elevational gradients and the implications of global warming for extinction	2016	2B
50768078	Garey (2016)	Species composition, conservation status, and sources of threat of anurans in mosaics of highland grasslands of southern and southeastern Brazil	2016	2B
50765984	Garnier (2018)	Plant demographic and functional responses to management intensification: A long-term study in a Mediterranean rangeland	2018	2B
50771127	Garófano-Gómez (2011)	Assessing hydromorphological and floristic patterns along a regulated Mediterranean river: The Serpis River (Spain)	2011	2B
50773801	Garrido (2003)	Regional differences in land use affect population performance of the threatened insectivorous plant Drosophyllum lusitanicum (Droseraceae)	2003	2A
50773640	Garthe (2004)	Scaling possible adverse effects of marine wind farms on seabirds: Developing and applying a vulnerability index	2004	3B
50764126	Gary (2019)	Identification of hotspots of at-risk terrestrial vertebrate species in the south-central Great Plains of North America: A tool to inform and address regional-scale conservation	2019	2B
50771448	Gaugris (2011)	The effect of herbivores and humans on the Sand Forest species of Maputaland, northern KwaZulu-Natal, South Africa	2011	2B
50770619	Gaugris (2012)	Herbivore and human impacts on woody species dynamics in Maputaland, South Africa	2012	2B
50771501	Gauto (2011)	Diversity, distribution and conservation status assessment of Paraguayan palms (Arecaceae)	2011	2A
50777141	Gavrilenko (2016)	NATIONAL ECO-NETWORK OF UKRAINE IN THE ROAD TRANSPORT AND URBAN FACTORS CONTEXT	2016	1A
50777145	Gaynor (2018)	The influence of human disturbance on wildlife nocturnality	2018	3A
50769425	Geldmann (2014)	Mapping Change in Human Pressure Globally on Land and within Protected Areas	2014	2B
50773858	Geneletti (2003)	Biodiversity Impact Assessment of roads: An approach based on ecosystem rarity	2003	3B
50764132	Gerardo (2019)	Geographical distribution and conservation status of an endemic insular mammal: The Vulnerable fish-eating bat Myotis vivesi	2019	2A
50769551	Gerick (2014)	Thermal physiology and species distribution models reveal climate vulnerability of temperate amphibians	2014	3B
50788016	Gerlach (2008)	Setting Conservation Priorities - A Key Biodiversity Areas Analysis for the Seychelles Islands	2008	2B
50766396	Gerovasileiou (2018)	Assessing the regional conservation status of sponges (Porifera): The case of the Aegean ecoregion	2018	2A
50766696	Gerstner (2017)	Assessing land-use effects on European plant diversity using a biome-specific countryside species–area model	2017	2A
50771724	Gevrey (2010)	Modeling the chemical and toxic water status of the Scheldt basin (Belgium), using aquatic invertebrate assemblages and an advanced modeling method	2010	2A
50788022	Gewin (2020)	Human activities threaten protected areas in Southeast Asia	2020	3A
50773428	Gheskiere (2005)	Meiofauna as descriptor of tourism-induced changes at sandy beaches	2005	2B
50768340	Giakoumi (2015)	Using threat maps for cost-effective prioritization of actions to conserve coastal habitats	2015	3B
50773460	Gibbs (2005)	Can road mortality limit populations of pool-breeding amphibians?	2005	2B
50771163	Gibson (2011)	Primary forests are irreplaceable for sustaining tropical biodiversity	2011	3A
50766755	Gieswein (2017)	Additive effects prevail: The response of biota to multiple stressors in an intensively monitored watershed	2017	2B
50768007	Gilarranz (2016)	Anthropogenic effects are associated with a lower persistence of marine food webs	2016	2B
50764139	Gillespie (2020)	Status and priority conservation actions for Australian frog species	2020	2B
50764141	Gilman (2020)	Ecological responses to blue water MPAs	2020	2B
50766294	Gil-Sánchez (2018)	From sport hunting to breeding success: Patterns of lead ammunition ingestion and its effects on an endangered raptor	2018	2B
50777215	Gioria (2010)	Similarities in the impact of three large invasive plant species on soil seed bank communities	2010	2B
50771919	Giovannetti (2010)	Early warning response of Posidonia oceanica epiphyte community to environmental alterations (Ligurian Sea, NW Mediterranean)	2010	2B
50768362	Giroldo (2015)	Land use and management affects the demography and conservation of an intensively harvested Cerrado fruit tree species	2015	2B
50764148	Giusti (2019)	Coral forests and Derelict Fishing Gears in submarine canyon systems of the Ligurian Sea	2019	2B
50788080	Gjeltema (2012)	Assessment of Polycyclic Aromatic Hydrocarbon Contamination of Breeding Pools Utilized by the Puerto Rican Crested Toad, Peltophryne lemur	2012	2B
50772946	Glasby (2007)	Nonindigenous biota on artificial structures: Could habitat creation facilitate biological invasions?	2007	2B
50764149	Glass (2020)	Climate change and land management implications for a declining neotropical migratory songbird breeding in the North American great plains	2020	2B
50773463	Godefroid (2005)	To what extent do forest herbs recover after clearcutting in beech forest?	2005	2A
50764153	Gogoberidze (2019)	Risk assessment of anthropogenic impact in the model of marine spatial planning at the district governance level	2019	FullT_NoAccess
50777252	Goldyn (2010)	Changes in plant species diversity of aquatic ecosystems in the agricultural landscape in West Poland in the last 30 years	2010	2B
50767267	Gollner (2017)	Resilience of benthic deep-sea fauna to mining activities	2017	2B
50768450	Gómez (2015)	The silent extinction: climate change and the potential hybridization-mediated extinction of endemic high-mountain plants	2015	2B
50767228	Gómez-Zotano (2017)	Mediterranean dune vegetation: conservation of a threatened ecosystem in southern Spain	2017	2B
50773865	Gondard (2003)	Plant functional types: A promising tool for management and restoration of degraded lands	2003	2A
50764161	Gonella (2020)	Distribution and conservation status of drosera viridis rivadavia (Droseraceae), including the first records from rio grande do sul, brazil, and a key to the genus in this state	2020	2A
50768326	Gong (2015)	Spatially explicit landscape-level ecological risks induced by land use and land cover change in a national ecologically representative region in China	2015	1A
50771519	González-Oreja (2011)	Birds of different biogeographic origins respond in contrasting ways to urbanization	2011	2B
50770856	González-Roglich (2012)	Assessment of Parque Luro Reserve effectiveness as a conservation tool for the Pampean Caldenal: Landscape scale vegetation change between 1960 and 2004	2012	3D
50769521	Gonzalvo (2014)	Strong site-fidelity increases vulnerability of common bottlenose dolphins Tursiops truncatus in a mass tourism destination in the western Mediterranean Sea	2014	2B
50777296	Goparaju (2017)	GEOSPATIAL TECHNOLOGY PERSPECTIVES FOR MINING VIS-A-VIS SUSTAINABLE FOREST ECOSYSTEMS	2017	1A
50766326	Goparaju (2018)	Spatial analysis of wildlife habitat around madihan forests of mirzapur district, uttar pradesh in India, using geospatial technology	2018	2A
50770482	Gordo (2013)	The challenges of survival in a concrete jungle: Conservation of the pied tamarin (saguinus bicolor) in the urban landscape of manaus, Brazil	2013	3A
50774143	Gordon (2000)	Hypersaline lagoons as conservation habitats: Macro-invertebrates at Muni Lagoon, Ghana	2000	2A
50773370	Gorog (2005)	Nesting ground abandonment by the maleo (Macrocephalon maleo) in North Sulawesi: Identifying conservation priorities for Indonesia's endemic megapode	2005	2B
50772562	Gortázar (2008)	Bovine tuberculosis in Doñana Biosphere Reserve: The role of wild ungulates as disease reservoirs in the last Iberian lynx strongholds	2008	2A
50771656	Gosper (2010)	Repeated disturbance through chaining and burning differentially affects recruitment among plant functional types in fire-prone heathlands	2010	FullT_NoAccess
50767857	Gove (2016)	Reconciling biodiversity conservation and widespread deployment of renewable energy technologies in the UK	2016	3B
50772198	Gozlan (2009)	Identification of a rosette-like agent as Sphaerothecum destruens, a multi-host fish pathogen	2009	2B
50794530	Grace (2017)	Reducing the threat of wildlife-vehicle collisions during peak tourism periods using a Roadside Animal Detection System	2017	2B
50766031	Granadeiro (2018)	Albatrosses bathe before departing on a foraging trip: Implications for risk assessments and marine spatial planning	2018	2A
50773353	Granek (2005)	Co-management approach to marine conservation in Mohéli, Comoros Islands	2005	2A
50771474	Grant (2011)	Micro-hotspot determination and buffer zone value for Odonata in a globally significant biosphere reserve	2011	2A
50771955	Grantham (2010)	Climatic influences and anthropogenic stressors: An integrated framework for streamflow management in Mediterranean-climate California, U.S.A.	2010	1A
50769397	Gray (2014)	Do riparian reserves support dung beetle biodiversity and ecosystem services in oil palm-dominated tropical landscapes?	2014	2B
50764180	Gray (2019)	A range-wide model of contemporary, omnidirectional connectivity for the threatened Mojave desert tortoise	2019	2B
50771334	Grech (2011)	Interactions between a trawl fishery and spatial closures for biodiversity conservation in the Great Barrier reef World Heritage Area, Australia	2011	2B
50772128	Green (2009)	Designing a resilient network of marine protected areas for Kimbe Bay, Papua New Guinea	2009	2A
50768309	Green (2015)	The ecology and economics of shorebird conservation in a tropical human-modified landscape	2015	2A
50777362	Green (2020)	Below the canopy: global trends in forest vertebrate populations and their drivers	2020	2A
50777371	Greenville (2018)	Dynamics, habitat use and extinction risk of a carnivorous desert marsupial	2018	2A
50777381	Gribble (2007)	Ecosystem Based Management: Linked-ecosystem modelling of the Great Barrier Reef	2007	3C
50773770	Grigorovich (2003)	Ballast-mediated animal introductions in the Laurentian Great Lakes: Retrospective and prospective analyses	2003	1A
50795047	Gruhn (2016)	Ecological and Genetic Consequences of Climate Change Impacting Species Distributions, with Specific Cases in Whitebark Pine (<i>Pinus albicaulis</i> Engelm.)	2016	3B
50771762	Guénard (2010)	A new (Old), invasive ant in the hardwood forests of eastern North America and its potentially widespread impacts	2010	2B
50788290	Guenat (2019)	Effects of urbanisation and management practices on pollinators in tropical Africa	2019	2B
50777422	Guerra-Castro (2011)	Spatial variability and human disturbance of sponge assemblages associated with mangrove roots in the southern Caribbean	2011	2A
50770713	Guerrero (2012)	Response of ground-nesting farmland birds to agricultural intensification across Europe: Landscape and field level management factors	2012	2B
50766809	Guetté (2017)	Measuring the synanthropy of species and communities to monitor the effects of urbanization on biodiversity	2017	2B
50766896	Guida-Johnson (2017)	Effects of Urban Sprawl on Riparian Vegetation: Is Compact or Dispersed Urbanization Better for Biodiversity?	2017	2B
50772196	Gunson (2009)	A comparison of data sets varying in spatial accuracy used to predict the occurrence of wildlife-vehicle collisions	2009	2B
50764190	Guntuka (2019)	Ecological status of areas awarded to tribals under Forest Rights Act 2006 - a geospatial study of Adilabad Forest Division, Telangana, India	2019	2A
50769174	Gutiérrez-Velez (2014)	Land cover change interacts with drought severity to change fire regimes in Western Amazonia	2014	2B
50770011	H (2013)	Population, breeding and threats to the white-rumped vulture gyps bengalensis in bangladesh	2013	2B
50773415	Haberl (2005)	Human appropriation of net primary production as determinant of avifauna diversity in Austria	2005	2B
50771742	Habit (2010)	Changes in the distribution of native fishes in response to introduced species and other anthropogenic effects	2010	2B
50764206	Haidir (2020)	Sunda clouded leopard Neofelis diardi densities and human activities in the humid evergreen rainforests of Sumatra	2020	2B
50771882	Hall (2010)	Arabia's tallest trees: Ecology, distribution and conservation status of the regionally endangered tree species Mimusops laurifolia	2010	2A
50769476	Hamm (2014)	Wolbachia infection and Lepidoptera of conservation concern	2014	2B
50777518	Hammerle (2018)	A new method for jointly assessing effects of climate change and nitrogen deposition on habitats	2018	3B
50766807	Hammerson (2017)	Strong geographic and temporal patterns in conservation status of North American bats	2017	2B
50777523	Hamunyela (2020)	Space-time detection of deforestation, forest degradation and regeneration in montane forests of Eastern Tanzania	2020	2A
50770409	Han (2013)	A census and status review of the Endangered François' langur Trachypithecus francoisi in Chongqing, China	2013	2B
50777525	Han (2017)	Assessing and mapping of multiple ecosystem services in Guizhou Province, China	2017	1A
50764215	Han (2019)	Spatial-temporal coupling analysis of the coordination between urbanization and water ecosystem in the Yangtze river economic belt	2019	1A
50764221	Hanford (2020)	Management of urban wetlands for conservation can reduce aquatic biodiversity and increase mosquito risk	2020	2A
50764224	Hansen (2019)	Predatory Threat of Introduced Yellow Perch in a Salmonid-Dominated Reservoir Food Web	2019	2B
50777548	Hanson (2008)	Latitudinal Variation in Physiological and Behavioral Responses of Nest-Guarding Smallmouth Bass to Common Recreational Angling Practices	2008	3C
50768600	Hanzelka (2015)	Responses to the black locust (Robinia pseudoacacia) invasion differ between habitat specialists and generalists in central European forest birds	2015	2B
50777551	Haque (2017)	SALINITY INTRUSION AFFECTING THE ECOLOGICAL INTEGRITY OF SUNDARBANS MANGROVE FORESTS, BANGLADESH	2017	3A
50772837	Hargett (2007)	Development of a RIVPACS-type predictive model for bioassessment of wadeable streams in Wyoming	2007	2A
50771420	Hargreaves-Allen (2011)	A global evaluation of coral reef management performance: Are MPAs producing conservation and socio-economic improvements?	2011	2B
50765651	Harmon (2018)	Socioeconomic and environmental proxies for comparing freshwater ecosystem service threats across international sites: A diagnostic approach	2018	2B
50771793	Harris (2010)	Mapping risk and sensitivity: Partnerships to develop early screening tools	2010	FullT_NoAccess
50777584	Harsch (2017)	Moving forward: insights and applications of moving-habitat models for climate change ecology	2017	3A
50772045	Hatch (2009)	No barrier at the boundaries: Implementing regional frameworks for noise management in protected natural areas	2009	2B
50767928	Havemann (2016)	Roan antelope Hippotragus equinus in Africa: A review of abundance, threats and ecology	2016	2B
50768338	Haverkamp (2015)	Effect of landscape fires on the demography of the endangered New Caledonian conifer Callitris sulcata	2015	2B
50771109	Hawlitschek (2011)	Integrating field surveys and remote sensing data to study distribution, habitat use and conservation status of the herpetofauna of the Comoro Islands	2011	1B
50777613	Hayes (2015)	Identifying indicators and essential variables for marine ecosystems	2015	3A
50772008	Hazarika (2010)	Status, distribution and conservation threats of endangered cetacean Platanista Gangetica Gangetica Roxb. in Subansiri River, Northeastern India	2010	2B
50773726	He (2004)	Distribution and conservation status of the endemic Chinese mountain cat Felis bieti	2004	2B
50764230	Hearn (2019)	Responses of Sunda clouded leopard Neofelis diardi population density to anthropogenic disturbance: Refining estimates of its conservation status in Sabah	2019	2B
50765647	Hedges (2018)	Haiti’s biodiversity threatened by nearly complete loss of primary forest	2018	2A
50764233	Hedley (2020)	Modeling the occurrence of the yellow rail (Coturnicops noveboracensis) in the context of ongoing resource development in the oil sands region of alberta	2020	2B
50777649	Heikkinen (2010)	Assessing the vulnerability of European butterflies to climate change using multiple criteria	2010	2B
50777651	Heim (2017)	Cumulative effects of climate and landscape change drive spatial distribution of Rocky Mountain wolverine (Gulo gulo L.)	2017	2B
50777652	Heim (2019)	Carnivore community response to anthropogenic landscape change: species-specificity foils generalizations	2019	2B
50777655	Heinanen (2017)	High-resolution sea duck distribution modeling: Relating aerial and ship survey data to food resources, anthropogenic pressures, and topographic variables	2017	2A
50770521	Heinrich (2012)	Boat strikes: A threat to the Suwannee Cooter (Pseudemys concinna suwanniensis)	2012	2B
50768369	Heinrichs (2015)	Struggling to maintain native plant diversity in a peri-urban reserve surrounded by a highly anthropogenic matrix	2015	2B
50765792	Heinrichs (2018)	Native plant diversity and composition across a Pinus radiata D.Don plantation landscape in south-central Chile-the impact of plantation age, logging roads and alien species	2018	2B
50767025	Heiskanen (2017)	Remote sensing approach for spatial planning of land management interventions in West African savannas	2017	2A
50766398	Henriques (2018)	Not in wilderness: African vulture strongholds remain in areas with high human density	2018	2B
50768430	Hermoso (2015)	Filling gaps in a large reserve network to address freshwater conservation needs	2015	2B
50772141	Hernández (2009)	Assessing the risk of lead exposure for the conservation of the endangered Pyrenean bearded vulture (Gypaetus barbatus) population	2009	2B
50764245	Hernández (2019)	Echinococcus granulosus in the endangered patagonian huemul (Hippocamelus bisulcus)	2019	3A
50767663	Hernandez-Montilla (2016)	Assessment of hammocks (Petenes) resilience to sea level rise due to climate change in Mexico	2016	3B
50767108	Herrera (2017)	Prioritizing protected areas in Madagascar for lemur diversity using a multidimensional perspective	2017	2A
50777735	Heyman (2019)	Cooperative monitoring, assessment, and management of fish spawning aggregations and associated fisheries in the US Gulf of Mexico	2019	2A
50769845	Hickey (2013)	Human proximity and habitat fragmentation are key drivers of the rangewide bonobo distribution	2013	2A
50773521	Higdon (2005)	Evaluating vertebrate species risk on an industrial forest landscape	2005	2B
50777761	Hill (2019)	Measuring Forest Biodiversity Status and Changes Globally	2019	2A
50773178	Hinck (2006)	Environmental contaminants and biomarker responses in fish from the Columbia River and its tributaries: Spatial and temporal trends	2006	2B
50777772	Ho (2019)	Native and introduced fish community structure in a freshwater swamp forest: Implications for conservation and management	2019	2B
50794549	Hoekstra (2007)	Quantitative threat analysis for management of an imperiled species: Chinook salmon (Oncorhynchus tshawytscha)	2007	2B
50777778	Hoekstra (2008)	Advancing Conservation in a Globalized World	2008	3A
50771067	Hof (2011)	Additive threats from pathogens, climate and land-use change for global amphibian diversity	2011	3B
50770986	Hoffman (2012)	Monkey management: Using spatial ecology to understand the extent and severity of human-baboon conflict in the Cape Peninsula, South Africa	2012	2A
50766321	Hogg (2018)	Perceptions of Threats Facing Cabo de Palos - Islas Hormigas MPA and Potential Solutions	2018	2B
50777797	Hohnen 2020	Pre-eradication assessment of feral cat density and population size across Kangaroo Island, South Australia	2020	FullT_NoAccess
50771671	Holguin (2010)	Modelling the ecological impact of discharged urban waters upon receiving aquatic ecosystems. A tropical lowland river case study: City Cali and the Cauca river in Colombia	2010	1A
50771221	Holland (2011)	Spatial covariation between freshwater and terrestrial ecosystem services	2011	2B
50770150	Holmes (2013)	Biodiversity indicators show climate change will alter vegetation in parks and protected areas	2013	3B
50768206	Hopeland (2016)	The Nilgiri Tahr (Mammalia: Cetartiodactyla: Bovidae: Nilgiritragus hylocrius Ogilby, 1838) in the Agastyamalai range, Western Ghats, India: Population status and threats	2016	2B
50770480	Hopkins (2013)	Nondestructive indices of mercury exposure in three species of turtles occupying different trophic niches downstream from a former chloralkali facility	2013	2B
50769245	Horta (2014)	Tropicalization of fish assemblages in temperate biogeographic transition zones	2014	2B
50770185	Hoskin (2013)	A new treefrog (Hylidae: Litoria) from kroombit tops, east Australia, and an assessment of conservation status	2013	2B
50767603	Hossain (2016)	Marine and human habitat mapping for the Coral Triangle Initiative region of Sabah using Landsat and Google Earth imagery	2016	2A
50765568	Hossain (2018)	Assessing the vulnerability of freshwater crayfish to climate change	2018	3B
50764268	Host (2019)	Risk-based classification and interactive map of watersheds contributing anthropogenic stress to Laurentian Great Lakes coastal ecosystems	2019	3A
50768559	Houk (2015)	The Micronesia Challenge: Assessing the relative contribution of stressors on coral reefs to facilitate science-to-management feedback	2015	2B
50773632	Houlahan (2004)	Effect of invasive plant species on temperate wetland plant diversity	2004	2B
50777848	Houngnandan (2020)	Identifying key-conservation areas for Posidonia oceanica seagrass beds	2020	2B
50794555	Howard (2012)	Positive effects of shrubs on plant species diversity do not change along a gradient in grazing pressure in an arid shrubland	2012	2A
50777851	Howard (2020)	A global assessment of the drivers of threatened terrestrial species richness	2020	2B
50773368	Hoyle (2005)	Global warming, human population pressure, and viability of the world's smallest butterfly	2005	3B
50767606	Hrinkevich (2016)	Climate risk modelling of balsam woolly adelgid damage severity in subalpine fir stands of Western North America	2016	3B
50771618	Hu (2010)	Biological conservation security patterns plan in Beijing based on the focal species approach	2010	FullT_NoAccess
50777891	Huang (2017)	Rapid risk assessment of wetland degradation and loss in low-lying coastal zone of Shanghai, China	2017	1A
50764278	Huang (2020)	Biogeographic and anthropogenic factors shaping the distribution and species assemblage of heritage trees in China	2020	2B
50777893	Huber (2011)	Assessing Ecological Condition, Vulnerability, and Restorability of a Conservation Network Under Alternative Urban Growth Policies	2011	3B
50769107	Hudson (2014)	The PREDICTS database: A global database of how local terrestrial biodiversity responds to human impacts	2014	2A
50772557	Hudy (2008)	Distribution, status, and land use characteristics of subwatersheds within the native range of brook trout in the eastern United States	2008	2B
50770809	Hugo (2012)	Alien phytogeographic regions of southern Africa: Numerical classification, possible drivers, and regional threats	2012	1A
50777910	Hugo (2012)	Wetland plant communities of the Tsitsikamma Plateau in relation to fire history, plantation management and physical factors	2012	2A
50777928	Humphries (2013)	DDT residue contamination in sediments from Lake Sibaya in northern KwaZulu-Natal, South Africa: Implications for conservation in a World Heritage Site	2013	2B
50764285	Hunninck (2020)	Consequences of climate-induced vegetation changes exceed those of human disturbance for wild impala in the Serengeti ecosystem	2020	2A
50769461	Hunter (2014)	Factors affecting the distribution and abundance of the Endangered volcano rabbit Romerolagus diazi on the Iztaccihuatl volcano, Mexico	2014	2B
50773182	Husté (2006)	Bird communities in suburban patches near Paris: Determinants of local richness in a highly fragmented landscape	2006	2A
50794558	Hutniczak (2014)	Increasing pressure on unregulated species due to changes in individual vessel quotas: An empirical application to trawler fishing in the Baltic Sea	2014	FullT_NoAccess
50779106	Identifying marine invasion... (Lyons)	Identifying marine invasion hotspots using stacked species distribution models		1A
50777964	Iepure (2013)	Response of microcrustacean communities from the surface-groundwater interface to water contamination in urban river system of the Jarama basin (central Spain)	2013	2B
50765790	Iezzi (2018)	Tree monocultures in a biodiversity hotspot: Impact of pine plantations on mammal and bird assemblages in the Atlantic Forest	2018	2B
50771694	Ignacio (2010)	Bioinvasion in a Brazilian bay: Filling gaps in the knowledge of Southwestern Atlantic Biota	2010	2B
50771399	Ihaksi (2011)	Combining conservation value, vulnerability, and effectiveness of mitigation actions in spatial conservation decisions: An application to coastal oil spill combating	2011	2B
50764300	Imaz-Lamadrid (2020)	Deterioration of oases subject to climate change and coastal development: The case of Todos Santos Oasis, Baja California Sur, Mexico	2020	1A
50769439	Imong (2014)	Distinguishing ecological constraints from human activity in species range fragmentation: The case of Cross River gorillas	2014	2B
50764302	Inceer (2019)	Conservation assessment of some rare and endemic crepis (Asteraceae) TAXA in Turkey	2019	2A
50773487	Inchausti (2005)	Predicting short-term extinction risk for the declining Little Bustard (Tetrax tetrax) in intensive agricultural habitats	2005	2A
50767605	Ingersoll (2016)	Effects of white-nose syndrome on regional population patterns of 3 hibernating bat species	2016	2B
50788887	Ingram (2006)	Forest Cover, Condition, and Ecology in Human-Impacted Forests, South-Eastern Madagascar	2006	2A
50766357	Ingrosso (2018)	Mediterranean Bioconstructions Along the Italian Coast	2018	2A
50777989	Inostroza (2016)	Last of the wild revisited: assessing spatial patterns of human impact on landscapes in Southern Patagonia, Chile	2016	1A
50777990	Inskip (2013)	Human-Tiger Conflict in Context: Risks to Lives and Livelihoods in the Bangladesh Sundarbans	2013	2A
50772790	Islam (2007)	Effects of salinity intrusion in mangrove wetlands ecosystems in the Sundarbans: An alternative approach for sustainable management	2007	FullT_NotFound
50767195	Ivajnšič (2017)	The sea level rise impact on four seashore breeding birds: the key study of Sečovlje Salina Nature Park	2017	3B
50788933	Izakovičová (2017)	Assessing forest degradation in Slovakia	2017	2B
50778026	Izakovicova (2018)	Integrative Assessment of Land Use Conflicts	2018	1A
50773857	Jagtap (2003)	Status of a seagrass ecosystem: An ecologically sensitive wetland habitat from India	2003	2A
50773515	James (2005)	Identification of high-use habitat and threats to leatherback sea turtles in northern waters: New directions for conservation	2005	2B
50772584	Jantz (2008)	Using widely available geospatial data sets to assess the influence of roads and buffers on habitat core areas and connectivity	2008	FullT_NoAccess
50771385	Jarnevich (2011)	Balancing energy development and conservation: A method utilizing species distribution models	2011	2B
50764321	Jędruch (2019)	The role of benthic macrofauna in the trophic transfer of mercury in a low-diversity temperate coastal ecosystem (Puck Lagoon, southern Baltic Sea)	2019	2C
50769182	Jenkins (2014)	Extinction risks and the conservation of Madagascar's reptiles	2014	2B
50770587	Jenks (2012)	Do Ranger Stations Deter Poaching Activity in National Parks in Thailand?	2012	2B
50768660	Jennings (2015)	Predicted distributions, niche comparisons, and conservation status of the spotted linsang (Prionodon pardicolor) and banded linsang (Prionodon linsang)	2015	2A
50769266	Jepson (2014)	Measuring pesticide ecological and health risks in West African agriculture to establish an enabling environment for sustainable intensification	2014	1A
50768787	Jetz (2015)	-towards a general framework for predicting threat status of data-deficient species from phylogenetic, spatial and environmental information	2015	2A
50778137	Jiguet (2010)	Bird population trends are linearly affected by climate change along species thermal ranges	2010	2B
50771184	Johnston (2011)	Bearing the burden of boat harbours: Heavy contaminant and fouling loads in a native habitat-forming alga	2011	1A
50764335	Johovic (2020)	A potential threat to amphibians in the European Natura 2000 network: Forecasting the distribution of the American bullfrog Lithobates catesbeianus	2020	3B
50769467	Jolma (2014)	A software system for assessing the spatially distributed ecological risk posed by oil shipping	2014	3C
50770296	Jonas (2013)	A Geographic Information System (GIS)-based approach for relating anthropogenic impact and environmental stress: a case study within the African Albertine Rift	2013	1A
50769480	Jones (2014)	Quantifying habitat impacts of natural gas infrastructure to facilitate biodiversity offsetting	2014	2B
50768768	Jones (2015)	The energy footprint: How oil, natural gas, and wind energy affect land for biodiversity and the flow of ecosystem services	2015	3A
50778179	Jones (2016)	Predicting the effect of interspecific competition on habitat suitability for the endangered African wild dog under future climate and land cover changes	2016	3B
50766276	Jones (2018)	Using fuzzy logic to determine the vulnerability of marine species to climate change	2018	3B
50767981	Jordan (2016)	Terrestrial mammal occupancy in the context of widespread forest loss and a proposed interoceanic canal in Nicaragua's decreasingly remote south Caribbean region	2016	3B
50772132	Joshi (2009)	Brewing trouble: Coffee invasion in relation to edges and forest structure in tropical rainforest fragments of the Western Ghats, India	2009	2B
50764344	Joy (2019)	Decline in New Zealand's freshwater fish fauna: Effect of land use	2019	2B
50767106	Juliusson (2017)	Oil and gas development exposure and conservation scenarios for Greater sage-grouse: Combining spatially explicit modeling with GIS visualization provides critical information for management decisions	2017	3B
50769039	Jung (2015)	Urbanisation and its effects on bats—A global meta-analysis	2015	3A
50771304	Junge (2011)	Effects of anthropogenic disturbance on indri (Indri indri) health in Madagascar	2011	2B
50768758	Junker (2015)	Integrating wildlife conservation with conflicting economic land-use goals in a West African biodiversity hotspot	2015	2A
50768148	Junqueira (2016)	Influence of environmental variables on stream fish fauna at multiple spatial scales	2016	2B
50766331	Kaboré (2018)	Developing reference criteria for the ecological status of West African rivers	2018	2B
50772674	Kadioǧullari (2008)	Spatial and temporal dynamics of land use pattern in Eastern Turkey: A case study in Gümüşhane	2008	2A
50770265	Kadioǧullari (2013)	Assessing implications of land use and land cover changes in forest ecosystems of NE Turkey	2013	1A
50770902	Kahraman (2012)	Reassessment of conservation status of the genus Salvia (Lamiaceae) in Turkey II	2012	2A
50778242	Kaltsas (2013)	Ground beetles respond to grazing at assemblage level, rather than species-specifically: the case of Cretan shrublands	2013	2B
50768045	Kamilar (2016)	Anthropogenic and Climatic Effects on the Distribution of Eulemur Species: An Ecological Niche Modeling Approach	2016	2A
50778253	Kanagavel (2018)	Distribution and habitat associations of the Critically Endangered frog Walkerana phrynoderma (Anura: Ranixalidae), with an assessment of potential threats, abundance, and morphology	2018	2B
50768540	Kane (2015)	Modeling sea-level rise vulnerability of coastal environments using ranked management concerns	2015	3B
50765788	Kang (2018)	Linking ecosystem services and ecosystem health to ecological risk assessment: A case study of the Beijing-Tianjin-Hebei urban agglomeration	2018	1A
50794578	Kang (2019)	Spatial-temporal risk assessment of urbanization impacts on ecosystem services based on pressure-status-response framework	2019	1A
50795081	Kappel (2006)	Threats to marine biodiversity and considerations for its conservation: From species to seascapes	2006	2B
50770502	Karanth (2012)	Assessing Patterns of Human-Wildlife Conflicts and Compensation around a Central Indian Protected Area	2012	2A
50764367	Karawita (2020)	A method for rapid assessment of the distribution and conservation status of Indian pangolin (Manis crassicaudata) in an extended geographical region	2020	2B
50772201	Karim (2009)	Habitat fragmentation and conservation strategies for a rare forest habitat in the Florida Keys archipelago	2009	2B
50765872	Karlina (2018)	Pressures and status of seagrass ecosystem in the coastal areas of North Bintan, Indonesia	2018	2B
50778283	Karnauskas (2014)	An analysis of indicators for the detection of effects of marine reserve protection on fish communities	2014	2B
50771889	Karpinsky (2010)	Review: The Caspian Sea benthos: Unique fauna and community formed under strong grazing pressure	2010	3A
50768225	Kastner (2016)	Migratory bird habitat in relation to tile drainage and poorly drained hydrologic soil groups	2016	FullT_NoAccess
50764375	Kaszta (2019)	Integrating Sunda clouded leopard (Neofelis diardi) conservation into development and restoration planning in Sabah (Borneo)	2019	3B
50771956	Kaur (2010)	Impact of degradation on biodiversity status and management of an alpine meadow within Govind Wildlife Sanctuary and National Park, Uttarkashi, India	2010	2A
50764382	Keiluhu (2019)	Effects of anthropogenic disturbance on a Victoria crowned pigeon Goura victoria population in northern Papua, Indonesia	2019	2B
50795087	Keinath (2015)	Evaluating the vulnerability of Wyoming's wildlife to habitat disturbance	2015	FullT_NotFound
50772480	Keith (2008)	Predicting extinction risks under climate change: Coupling stochastic population models with dynamic bioclimatic habitat models	2008	3B
50770792	Keller (2012)	Perfluoroalkyl contaminants in plasma of five sea turtle species: Comparisons in concentration and potential health risks	2012	2B
50768580	Keller (2015)	Minimizing impacts of land use change on ecosystem services using multi-criteria heuristic analysis	2015	3B
50769035	Kendall (2015)	Behavior and distribution of cook inlet beluga whales, Delphinapterus leucas, before and during pile driving activity	2015	2B
50764386	Kennerley (2019)	The impact of habitat quality inside protected areas on distribution of the Dominican Republic's last endemic non-volant land mammals	2019	2B
50769510	Kerle (2014)	Habitat loss and landscape degradation: The disastrous outlook for vertebrate fauna in central western NSW	2014	2A
50767371	Keskar (2017)	Assessing the sustainability of subsistence fisheries of small indigenous fish species: Fishing mortality and exploitation of hill stream loaches in India	2017	2B
50765539	Keyel (2018)	Modeling anthropogenic noise impacts on animals in natural areas	2018	3B
50771183	Khan (2011)	Medicinal uses of plants by the inhabitants of Khunjerab national park, Gilgit, Pakistan	2011	2B
50767476	Khan (2016)	Conservation status evaluation of Berberis species across the Karakoram Mountain Ranges, Pakistan using IUCN Red List Categories and Criteria	2016	2A
50764390	Khan (2019)	Hotspots 2.0: Toward an integrated understanding of stressors and response options	2019	3A
50764393	Khapugin (2020)	Anthropogenic drivers leading to regional extinction of threatened plants: insights from regional Red Data Books of Russia	2020	2B
50778372	Khardziani (2020)	Dominant woody species, their distribution and threat in Ambrolauri, Georgia	2020	2A
50778376	Khedkar (2014)	A dual role of dams in fragmentation and support of fish diversity across the Godavari River basin in India	2014	2A
50764398	Khosravi (2020)	Socio-ecological assessment of threats to semi-arid rangeland habitat in Iran using spatial models and actor group opinions	2020	1A
50764404	Kija (2020)	Spatio-temporal changes in wildlife habitat quality in the greater serengeti ecosystem	2020	2B
50768116	King (2016)	Watershed-scale land use activities influence the physiological condition of stream fish	2016	2A
50771592	Kirk (2011)	Risk of agricultural practices and habitat change to farmland birds	2011	2A
50772273	Kitamura (2009)	Potential impacts of flooding events and stream modification on an endangered endemic plant, Schoenoplectus gemmifer (Cyperaceae)	2009	2C
50764414	Kitratporn (2020)	Spatiotemporal distribution of human-elephant conflict in eastern Thailand: A model-based assessment using news reports and remotely sensed data	2020	2A
50770442	Kiviat (2013)	Risks to biodiversity from hydraulic fracturing for natural gas in the Marcellus and Utica shales	2013	3A
50770215	Kiziroǧlu (2013)	Biological diversity and its threats in Turkey	2013	2B
50766137	Klaus (2018)	Fecal parasite risk in the endangered proboscis monkey is higher in an anthropogenically managed forest environment compared to a riparian rain forest in Sabah, Borneo	2018	2B
50778434	Klausmeyer (2011)	Landscape-scale indicators of biodiversity's vulnerability to climate change	2011	3B
50778435	Klein (2010)	Prioritizing Land and Sea Conservation Investments to Protect Coral Reefs	2010	2B
50764416	Klich (2020)	Pesticides and conservation of large ungulates: Health risk to European bison from plant protection products as a result of crop depredation	2020	2B
50773371	Klokk (2005)	Ecological mapping and cleanup of oil spills onshore	2005	FullT_NotFound
50764418	Knopff (2020)	Methods for Postdisaster Impact Assessment: A Case Study of the Impacts of the Fundão Dam Failure on Terrestrial Species Threatened with Extinction	2020	2B
50774015	Kobiv (2001)	Pedicularis oederi (Scrophulariaceae) in the chronohora Mts (Ukrainian Carpathians): Distribution, biology, ecology and threat	2001	FullT_NotFound
50773071	Koč (2007)	Concentration of organochlorine pollutants in surface waters of the Central European biosphere reserve Krivoklatsko	2007	1A
50773647	Koehn (2004)	Carp (Cyprinus carpio) as a powerful invader in Australian waterways	2004	1A
50768564	Kolby (2015)	Rapid response to evaluate the presence of amphibian chytrid fungus (Batrachochytrium dendrobatidis) and ranavirus in wild amphibian populations in Madagascar	2015	2B
50771138	Kopecká (2011)	Land cover analysis of the protected bird area Úl'anská mokrad' in terms of ecological requirements of the most important species	2011	3D
50766037	Korner (2018)	Large changes in the avifauna in an extant hotspot of farmland biodiversity in the Alps	2018	2A
50770201	Köster (2013)	Range size and climatic niche correlate with the vulnerability of epiphytes to human land use in the tropics	2013	2B
50794603	Kotut (2010)	Toxic cyanobacteria at Nakuru sewage oxidation ponds–a potential threat to wildlife	2010	2B
50778517	Kouba (2011)	Effects of abiotic and anthropogenic factors on the spatial distribution of Quercus faginea in the Spanish Central Pyrenees	2011	2B
50778521	Kovalenko (2014)	Congruence of community thresholds in response to anthropogenic stress in Great Lakes coastal wetlands	2014	2B
50770974	Kowalchuk (2012)	Mammal distribution in Nunavut: Inuit harvest data and COSEWIC's species at risk assessment process	2012	2A
50789441	Kozyrenko (2007)	Effect of fluoride pollution on genetic variability of Larix gmelinii (Pinaceae) in East Siberia	2007	2B
50772375	Kraus (2009)	Biodiversity and conservation of Lake Huron's islands	2009	2B
50772834	Kriger (2007)	The chytrid fungus Batrachochytrium dendrobatidis is non-randomly distributed across amphibian breeding habitats	2007	2B
50769672	Krishnaswamy (2014)	Consistent response of vegetation dynamics to recent climate change in tropical mountain regions	2014	2B
50770268	Krushelnycky (2013)	Climate-associated population declines reverse recovery and threaten future of an iconic high-elevation plant	2013	2B
50765624	Krylenko (2018)	Development prospects of natural-territorial complex of the Dolgaya spit	2018	3A
50772220	Kuehl (2009)	Discriminating between village and commercial hunting of apes	2009	2B
50769892	Kukielka (2013)	Spatial and temporal interactions between livestock and wildlife in South Central Spain assessed by camera traps	2013	2A
50766307	Kulkarni (2018)	A new species of Megadiaptomus Kiefer, 1936 (Copepoda: Calanoida: Diaptomidae) from the Western Ghats of India, with notes on the biogeography and conservation status of the species of the genus	2018	2A
50764444	Kumar (2020)	Climate change and impacts on biodiversity on small islands	2020	3A
50773612	Kumara (2004)	Distribution and abundance of primates in rain forests of the Western Ghats, Karnataka, India and the conservation of Macaca silenus	2004	2A
50766410	Kunz (2018)	New records, threats and conservation of Phrynops williamsi (Testudines: Chelidae) in Southern Brazil	2018	2B
50770475	Kurleto (2013)	Sustainable management of lakes taking into consideration the tourism and nature conservation in Australia and New Zeland	2013	3A
50789528	Kurup (2006)	Fish and fisheries of Periyar Lake, Kerala	2006	FullT_NotFound
50768288	Kusimi (2015)	Characterizing land disturbance in Atewa Range Forest Reserve and Buffer Zone	2015	1A
50766762	Kyando (2017)	Hotspot elephant-poaching areas in the Eastern Selous Game Reserve, Tanzania	2017	2B
50764455	Laborde (2020)	Strategic methodology to set priorities for sustainable hydropower development in a biodiversity hotspot	2020	3B
50770441	Lach (2013)	A comparison of floral resource exploitation by native and invasive Argentine ants	2013	2B
50794609	Lahkar (2011)	Invasive species in grassland habitat: an ecological threat to the greater one-horned rhino (Rhinoceros unicornis)	2011	3A
50770582	Laini (2012)	Herbicide contamination and dispersion pattern in lowland springs	2012	2B
50773765	Landsberg (2003)	Abundance and composition of plant species along grazing gradients in Australian rangelands	2003	2B
50769511	Lanés (2014)	Discovery of endangered annual killifish Austrolebias cheradophilus (Aplocheiloidei: Rivulidae) in Brazil, with comments on habitat, population structure and conservation status	2014	2A
50778665	Lange (2018)	Basin-scale effects of small hydropower on biodiversity dynamics	2018	3A
50772752	Laporte (2008)	Monitoring forest-savanna dynamics in Kibale National Park with satellite imagery (1989-2003): Implications for the management of wildlife habitat	2008	2C
50770499	Larsen (2012)	Weak Concordance between Fish and Macroinvertebrates in Mediterranean Streams	2012	2B
50778681	Larson (2016)	Effects of Recreation on Animals Revealed as Widespread through a Global Systematic Review	2016	3A
50767811	Laura (2016)	Ecological Status of a Patagonian Mountain River: Usefulness of Environmental and Biotic Metrics for Rehabilitation Assessment	2016	2B
50771393	Laurance (2011)	The 10 Australian ecosystems most vulnerable to tipping points	2011	2B
50768935	Laurance (2015)	Bad Roads, Good Roads	2015	FullT_NoAccess
50795098	Lauria (2012)	Impacts of climate change and fisheries on the Celtic Sea ecosystem	2012	2B
50764466	Lauria (2020)	Spatial Management Units as an Ecosystem-Based Approach for Managing Bottom-Towed Fisheries in the Central Mediterranean Sea	2020	2B
50766903	Law (2017)	Reproductive biology of black seabream Acanthopagrus schlegelii, threadfin porgy Evynnis cardinalis and red pargo Pagrus major in the northern South China Sea with consideration of fishery status and management needs	2017	2B
50771343	Lawrence (2011)	Effect of an invasive ant and its chemical control on a threatened endemic Seychelles millipede	2011	2B
50764470	Lawson (2020)	Extinction risk and conservation of critically endangered angel sharks in the Eastern Atlantic and Mediterranean Sea	2020	2B
50764472	Lazcano (2019)	The herpetofauna of Coahuila, Mexico: Composition, distribution, and conservation status	2019	2B
50767435	Lazo-Cancino (2017)	Does silvoagropecuary landscape fragmentation affect the genetic diversity of the sigmodontine rodent Oligoryzomys longicaudatus?	2017	2B
50778725	Lazzari (2020)	Alpha and beta diversity across coastal marine social-ecological systems: Implications for conservation	2020	2B
50767104	Lazzaro (2017)	Predicting risk of invasion in a Mediterranean island using niche modelling and valuable biota	2017	3B
50795100	Le (2006)	Systematics, biogeography, and conservation status of the turtle family Geoemydidae	2006	2B
50766132	Le Berre (2018)	Applying a hierarchisation method to a biodiversity hotspot: Challenges and perspectives in the South-Western Alps flora	2018	2B
50764474	Le Cor (2020)	Barrage fishponds, a funnel effect for metal contaminants on headwater streams	2020	1A
50774080	Le Lay (2001)	Computerized map of risk to manage wildlife species in urban areas	2001	2A
50764477	le Roex (2020)	Poaching creates ecological traps within an iconic protected area	2020	2B
50778741	Le Roux (2019)	Recent Anthropogenic Plant Extinctions Differ in Biodiversity Hotspots and Coldspots	2019	2B
50778745	Leach (2015)	Expertly Validated Models and Phylogenetically-Controlled Analysis Suggests Responses to Climate Change Are Related to Species Traits in the Order Lagomorpha	2015	3B
50766085	Leal (2018)	Is environmental legislation conserving tropical stream faunas? A large-scale assessment of local, riparian and catchment-scale influences on Amazonian fish	2018	2B
50773381	Leão (2005)	A relic coral fauna threatened by global changes and human activities, Eastern Brazil	2005	2B
50769732	Leclerc (2014)	Behavioural strategies towards human disturbances explain individual performance in woodland caribou	2014	2B
50778766	Lee (2005)	Effects of habitat disturbance on mixed species bird flocks in a tropical sub-montane rainforest	2005	2B
50770562	Lee (2012)	Population declines and heavy metal exposure of Swinhoe's Storm Petrels (Oceanodroma monorhis) breeding on the southwest coast of Korea	2012	2B
50766202	Lee (2018)	A New Framework to Assess Relative Ecosystem Vulnerability to Climate Change	2018	2B
50778761	Lee (2020)	The ecological implications of rubber-based agroforestry: Insect conservation and invasion control	2020	2B
50778769	Leenhardt (2017)	Exploring social-ecological dynamics of a coral reef resource system using participatory modeling and empirical data	2017	2B
50778772	Lees (2016)	Using kernel density estimation to explore habitat use by seabirds at a marine renewable wave energy test facility	2016	2A
50769134	Legagneux (2014)	High risk of lead contamination for scavengers in an area with high moose hunting success	2014	2B
50771008	Lehrer (2012)	Survival and antipredator behavior of woodchucks (Marmota monax) along an urban-agricultural gradient	2012	FullT_NoAccess
50764481	Leijten (2020)	Which forests could be protected by corporate zero deforestation commitments? A spatial assessment	2020	2A
50764483	Lemos (2019)	Ecological niche modeling of schinus molle reveals the risk of invasive species expansion into biodiversity hotspots	2019	3B
50773898	Leon (2002)	Developing Indicators to Assess the Main Ecological Impacts of Oil Industry in Colombia. Case study: Department of Huila	2002	FullT_NoAccess
50778809	Leslie (2019)	Little Tennessee Native Fish Conservation Partnership: Aquatic Conservation on a Landscape Scale	2019	3A
50778815	Letessier (2019)	Remote reefs and seamounts are the last refuges for marine predators across the Indo-Pacific	2019	2B
50774061	Letourneau (2001)	Pest damage and arthropod community structure in organic vs. conventional tomato production in California	2001	2A
50766579	Leung (2017)	Estimating non-indigenous species establishment and their impact on biodiversity, using the Relative Suitability Richness model	2017	2B
50768934	Levick (2015)	Monitoring the distribution and dynamics of an invasive grass in tropical savanna using airborne LiDAR	2015	1A
50770304	Levin (2013)	A framework for systematic conservation planning and management of Mediterranean landscapes	2013	2A
50773076	Levinton (2006)	Superfund dredging restoration results in widespread regional reduction in cadmium in blue crabs	2006	2B
50774091	Li (2001)	A GIS planning model for urban oil spill management	2001	FullT_NoAccess
50771608	Li (2010)	Assessing rates and causes of global forest fragmentation based on globcover v2.2	2010	2B
50771179	Li (2011)	A butterfly hotspot in western China, its environmental threats and conservation	2011	2B
50778857	Li (2011)	Seed Plant Species Diversity and Conservation in the Northern Gaoligong Mountains in Western Yunnan, China	2011	2A
50769924	Li (2013)	Species richness and guild composition in rubber plantations compared to secondary forest on Hainan Island, China	2013	2B
50778845	Li (2013)	Distribution pattern, threats and conservation of fish biodiversity in the East Tiaoxi, China	2013	2B
50768577	Li (2015)	The relative influence of environmental and human factors on seed plant richness at the province scale in China	2015	2B
50767855	Li (2016)	Effects of ethnic settlements and land management status on species distribution patterns: A case study of endangered musk deer (Moschus spp.) in Northwest Yunnan, China	2016	2B
50778858	Li (2016)	Distribution, Fraction, and Ecological Assessment of Heavy Metals in Sediment Plant System in Mangrove Forest, South China Sea	2016	2B
50766752	Li (2017)	Quantifying and mapping threats to soil biodiversity in Nanjing, China	2017	1A
50778835	Li (2018)	Vulnerability of the global terrestrial ecosystems to climate change	2018	3B
50765762	Li (2018)	Human-elephant conflict in Xishuangbanna Prefecture, China: Distribution, diffusion, and mitigation	2018	2A
50765817	Li (2018)	Evolutionary history and functional traits determine the spatial pattern of multifaceted plant diversity in a typical temperate desert disturbed by an expressway	2018	2A
50765878	Li (2018)	Rewilding cultural landscape potentially puts both avian diversity and endemism at risk: A Tibetan Plateau case study	2018	2A
50764496	Li (2019)	Quantitative assessment of the ecological effects of land use/cover change in the arid region of Northwest China	2019	1A
50778863	Li (2019)	Spatially Explicit Mapping of Soil Conservation Service in Monetary Units Due to Land Use/Cover Change for the Three Gorges Reservoir Area, China	2019	1A
50764511	Li (2019)	Different responses of taxonomic and functional structures of stream macroinvertebrate communities to local stressors and regional factors in a subtropical biodiversity hotspot	2019	2B
50778887	Liang (2011)	Mapping forest dynamics under climate change: A matrix model	2011	3B
50771104	Licuanan (2011)	Priority reef areas in the pacific coast of the philippines for marine protected area deployment	2011	FullT_NotFound
50770149	Liechti (2013)	Modelling the spatial concentrations of bird migration to assess conflicts with wind turbines	2013	3B
50773306	Lilien (2006)	Development of a biodiversity action plan for the Boscan field (Western Venezuela)	2006	FullT_NoAccess
50766772	Lillesund (2017)	Comparing land use impacts using ecosystem quality, biogenic carbon emissions, and restoration costs in a case study of hydropower plants in Norway	2017	1A
50771314	Lillo (2011)	Can the introduction of Xenopus laevis affect native amphibian populations? Reduction of reproductive occurrence in presence of the invasive species	2011	2B
50770917	Lima (2012)	Bamboo overabundance alters forest structure and dynamics in the Atlantic Forest hotspot	2012	2B
50795104	Lima (2016)	Assessing the impact of damming on river fishes: going beyond taxonomy	2016	2B
50766637	Lima (2017)	Development of a spatially explicit approach for mapping ecosystem services in the Brazilian Savanna – MapES	2017	1A
50795107	Linardich (2016)	Hotspots, extinction risk and conservation priorities of greater Caribbean and Gulf of Mexico marine bony shorefishes	2016	2A
50774167	Lindenmayer (2000)	Factors at multiple scales affecting distribution patterns and their implications for animal conservation - Leadbeater's Possum as a case study	2000	3A
50764520	Lindenmayer (2020)	Managing interacting disturbances: Lessons from a case study in Australian forests	2020	3A
50773729	Lindh (2004)	Systematic reserve selection for conservation in Whistler, Canada: Assessing approaches in a North American mountain resort community - A case study	2004	1A
50778918	Lindholm (2012)	Climate-driven range retraction of an Arctic freshwater crustacean	2012	2B
50770617	Linke (2012)	Merging connectivity rules and large-scale condition assessment improves conservation adequacy in river systems	2012	2A
50774089	Linkov (2001)	Spatially explicit exposure models: Application to military sites	2001	FullT_NoAccess
50773710	Linkov (2004)	Risk-trace: Software for spatially explicit exposure assessment	2004	FullT_NoAccess
50778935	Lippitt (2008)	Incorporating anthropogenic variables into a species distribution model to map gypsy moth risk	2008	1A
50768360	Lipsey (2015)	One step ahead of the plow: Using cropland conversion risk to guide Sprague's Pipit conservation in the northern Great Plains	2015	3B
50789905	Liu (2009)	Climate warming brings about extinction tendency in wild population of Cymbidium sinense	2009	FullT_NoAccess
50771833	Liu (2010)	Potential challenges of climate change to orchid conservation in a Wild Orchid Hotspot in Southwestern China	2010	3B
50768275	Liu (2015)	Orchid conservation in the biodiversity hotspot of southwestern China	2015	2B
50767830	Liu (2016)	Habitat evaluation for Asian elephants (Elephas maximus) in Lincang: Conservation planning for an extremely small population of elephants in China	2016	2B
50766999	Liu (2017)	Species invasions threaten the antiquity of China's freshwater fish fauna	2017	2B
50767279	Liu (2017)	Ecosystem health assessment at county-scale using the pressure-state-response framework on the loess plateau, China	2017	2A
50764536	Liu (2019)	Biodiversity pattern of fish assemblages in Poyang Lake Basin: Threat and conservation	2019	2B
50764531	Liu (2019)	An overview of cetacean stranding around Hainan Island in the South China Sea, 1978–2016: Implications for research, conservation and management	2019	2C
50778945	Liu (2020)	Development of integrated wetland change detection approach: In case of Erdos Larus Relictus National Nature Reserve, China	2020	2A
50772074	Livia (2009)	Northern pike: A species in crisis?	2009	FullT_NoAccess
50794629	Lloret (2019)	Recreational and small-scale fisheries may pose a threat to vulnerable species in coastal and offshore waters of the western Mediterranean	2019	2B
50774014	LodÉ (2001)	Decline in endangered species as an indication of anthropic pressures: The case of European mink Mustela lutreola western population	2001	2B
50778989	Loh (2016)	Species in wildlife trade: socio-economic factors influence seahorse relative abundance in Thailand	2016	2B
50764539	Lohani (2020)	Rapidly accelerating deforestation in Cambodia's Mekong River basin: A comparative analysis of spatial patterns and drivers	2020	2B
50764540	Lõhmus (2020)	Habitat models of focal species can link ecology and decision-making in sustainable forest management	2020	3A
50766208	Lopes-Lima (2018)	Conservation of freshwater bivalves at the global scale: diversity, threats and research needs	2018	2B
50773610	Lopez (2004)	Habitat-use patterns of Florida Key deer: Implications of urban development	2004	2B
50768034	Lopez-Calderon (2016)	Zostera marina meadows from the Gulf of California: conservation status	2016	2A
50772377	López-López (2009)	Invasive mollusks Tarebia granifera Lamarck, 1822 and Corbicula fluminea Müller, 1774 in the Tuxpam and Tecolutla rivers, Mexico: Spatial and seasonal distribution patterns	2009	2B
50767612	López-López (2016)	Spatial ecology and habitat use of adult Booted Eagles (Aquila pennata) during the breeding season: implications for conservation	2016	2A
50766033	López-Sánchez (2018)	Changes in livestock footprint and tree layer coverage in Mediterranean dehesas: a six-decade study based on remote sensing	2018	2B
50764548	Lopez-Vaamonde (2019)	DNA barcodes reveal deeply neglected diversity and numerous invasions of micromoths in Madagascar	2019	2B
50779022	Lorite (2017)	Rock climbing alters plant species composition, cover, and richness in Mediterranean limestone cliffs	2017	2B
50779026	Loss (2014)	Bird-building collisions in the United States: Estimates of annual mortality and species vulnerability	2014	3A
50779028	Lotze (2017)	Critical factors for the recovery of marine mammals	2017	2A
50770738	Louwagie (2012)	Development of indicators for assessment of the environmental impact of livestock farming in Ireland using the Agri-environmental Footprint Index	2012	2B
50772472	Loyola (2008)	Conservation of Neotropical carnivores under different prioritization scenarios: Mapping species traits to minimize conservation conflicts	2008	2A
50765904	Lu (2018)	Major threats of pollution and climate change to global coastal ecosystems and enhanced management for sustainability	2018	1A
50773011	Luck (2007)	The relationships between net primary productivity, human population density and species conservation	2007	2B
50764558	Luck (2020)	Drivers of spatiotemporal variability in bycatch of a top marine predator: First evidence for the role of water turbidity in protected species bycatch	2020	2B
50773839	Lurz (2003)	Planning a red squirrel conservation area: Using a spatially explicit population dynamics model to predict the impact of felling and forest design plans	2003	2A
50769285	Lüscher (2014)	Responses of plants, earthworms, spiders and bees to geographic location, agricultural management and surrounding landscape in European arable fields	2014	2B
50779099	Lute (2020)	Are We Coexisting With Carnivores in the American West?	2020	2B
50771509	Lynch (2011)	The usefulness of a threat and disturbance categorization developed for Queensland Wetlands to environmental management, monitoring, and evaluation	2011	2B
50779115	Maas (2015)	Loss of remnant trees causes local population collapse of endemic Grosbeak Starling Scissirostrum dubium in Central Sulawesi, Indonesia	2015	2B
50764568	Macchi (2020)	Trade-offs between biodiversity and agriculture are moving targets in dynamic landscapes	2020	2B
50773983	MacDougall (2002)	Land use history, plant rarity, and protected area adequacy in an intensively managed forest landscape	2002	1A
50771676	Mace (2010)	Population and geographic range dynamics: Implications for conservation planning	2010	2B
50766532	Maceda-Veiga (2017)	The presence of non-native species is not associated with native fish sensitivity to water pollution in greatly hydrologically altered rivers	2017	2B
50767278	Maceda-Veiga (2017)	Fine-scale determinants of conservation value of river reaches in a hotspot of native and non-native species diversity	2017	2B
50764569	MacGregor (2020)	The management utility of large-scale environmental drivers of bat mortality at wind energy facilities: The effects of facility size, elevation and geographic location	2020	2B
50770026	Machado (2013)	A Comprehensive Quantitative Assessment of Bird Extinction Risk in Brazil	2013	2B
50770090	Machado (2013)	Modeling extinction risk for seabirds in Brazil	2013	2B
50771290	Maclean (2011)	Recent ecological responses to climate change support predictions of high extinction risk	2011	2B
50772181	MacLeod (2009)	Global climate change, range changes and potential implications for the conservation of marine cetaceans: A review and synthesis	2009	2B
50779157	Macpherson (2016)	Incorporating habitat distribution in wildlife disease models: conservation implications for the threat of squirrelpox on the Isle of Arran	2016	3C
50774153	Maddock (2000)	Identification of conservation-worthy areas in Northern Zululand, South Africa	2000	2B
50795117	Madurapperuma (2013)	From Bray-Curtis ordination to Markov Chain Monte Carlo simulation: assessing anthropogenically-induced and/or climatically-induced changes in arboreal ecosystems	2013	1A
50764575	Mafuwe (2020)	Dragonfly (Odonata) community structure in the Eastern Highlands Biodiversity Hotspot of Zimbabwe: potential threats of land use changes on freshwater invertebrates	2020	2B
50769937	Magalhães (2013)	Asian aquarium fishes in a Neotropical biodiversity hotspot: Impeding establishment, spread and impacts	2013	2B
50795118	Magnussen (2005)	DNA diagnostics for internationally protected and commercially traded shark species	2005	FullT_NoAccess
50771019	Magoba (2012)	Comparative footprint of alien, agricultural and restored vegetation on surface-active arthropods	2012	2B
50769964	Maiorano (2013)	Threats from Climate Change to Terrestrial Vertebrate Hotspots in Europe	2013	3B
50768933	Majid (2015)	Conservation status assessment of Meconopsis aculeata royle; A threatened endemic of Pakistan and Kashmir	2015	2B
50767704	Majumdar (2016)	Effects of patch size, disturbances on diversity and structural traits of tropical semi-evergreen forest in the lowland Indo Burma hotspot: implication on conservation of the threatened tree species	2016	2A
50764586	Malatesta (2019)	Land use change in the high mountain belts of the central Apennines led to marked changes of the grassland mosaic	2019	2A
50765879	Malavasi (2018)	Plant invasions in Italy: An integrative approach using the European LifeWatch infrastructure database	2018	2B
50766428	Malcom (2018)	The Texas conservation plan has not slowed oil and gas well development in dunes sagebrush lizard habitat [version 1; peer review: 1 approved with reservations, 1 not approved]	2018	2B
50770216	Maldonado (2013)	The rare, giant gorgonian Ellisella para plex auroides: Demographics and conservation concerns	2013	2B
50794647	Malekmohammadi (2017)	Vulnerability assessment of wetland landscape ecosystem services using driver-pressure-state-impact-response (DPSIR) model	2017	1A
50769241	Malherbe (2014)	Rocky shores of a major southern African Marine Protected Area are almost free from intertidal invertebrate alien species	2014	2B
50770904	Malik (2012)	Linkages between spatial variations in riparian vegetation and floristic quality to the environmental heterogeneity a case study of river soan and its associated streams, Pakistan	2012	2B
50779223	Mallord (2007)	Linking recreational disturbance to population size in a ground-nesting passerine	2007	2B
50765903	Manachini (2018)	Potential impact of genetically modified Lepidoptera-resistant Brassica napus in biodiversity hotspots: Sicily as a theoretical model	2018	2B
50764592	Mancini (2020)	Detecting landscape scale consequences of insecticide use on invertebrate communities	2020	FullT_NotFound
50770307	Mandle (2013)	Moderate land use shifts plant diversity from overstory to understory and contributes to biotic homogenization in a seasonally dry tropical ecosystem	2013	2B
50765803	Manenti (2018)	The stenoendemic cave-dwelling planarians (Platyhelminthes, Tricladida) of the Italian Alps and Apennines: Conservation issues	2018	2B
50773369	Máñez (2005)	Direct payments for conservation - the importance of environmental measures in farming systems for bird populations in a fragmented landscape. A case study in Guatemala	2005	3A
50773063	Mangialajo (2007)	Ecological status in the Ligurian Sea: The effect of coastline urbanisation and the importance of proper reference sites	2007	2B
50769240	Manikandan (2014)	Community structure and coral status across reef fishing intensity gradients in Palk Bay reef, southeast coast of India	2014	2B
50779246	Manikandan (2017)	Resilience potential of an Indian Ocean reef: an assessment through coral recruitment pattern and survivability of juvenile corals to recurrent stress events	2017	2B
50790176	Manjunatha (2012)	Impact of Agricultural Development on Environment	2012	3A
50766878	Mankga (2017)	Factors driving the global decline of cycad diversity	2017	2B
50769139	Mann (2014)	Modeling residential development in California from 2000 to 2050: Integrating wildfire risk, wildland and agricultural encroachment	2014	1A
50766264	Mao (2018)	Using airborne laser scanning to predict plant species richness and assess conservation threats in the oil sands region of Alberta's boreal forest	2018	2B
50772151	Marquardt (2009)	Intensity of browsing on trees and shrubs under experimental variation of cattle stocking densities in southern Bolivia	2009	2A
50768690	Martin (2015)	A global map to aid the identification and screening of critical habitat for marine industries	2015	2A
50773314	Martínez (2006)	How to manage human-induced mortality in the Eagle Owl Bubo bubo	2006	2B
50779322	Martinez (2007)	Patterns of territory settlement by Eurasian scops-owls (Otus scops) in altered semi-arid landscapes	2007	2A
50770813	Martinez (2012)	Spatial distribution of the invasive bivalve Isognomon bicolor on rocky shores of Arvoredo Island (Santa Catarina, Brazil)	2012	2B
50779327	Martinez-Lopez (2015)	An open-source spatio-dynamic wetland model of plant community responses to hydrological pressures	2015	2B
50764614	Martínez-Minaya (2019)	Dealing with physical barriers in bottlenose dolphin (Tursiops truncatus)distribution	2019	2A
50769981	Martins (2013)	The meaning of mainland Portugal beaches and dunes' psammophilic plant communities: A contribution to tourism management and nature conservation	2013	2B
50765629	Martins (2018)	Landscape genomics provides evidence of climate-associated genetic variation in Mexican populations of Quercus rugosa	2018	2A
50772033	Martin-Smith (2009)	A risk-management framework for avoiding significant adverse impacts of bottom fishing gear on Vulnerable Marine Ecosystems	2009	2B
50794653	Martorell (2009)	Disturbance‐response analysis: a method for rapid assessment of the threat to species in disturbed areas	2009	2B
50768800	Martorell (2015)	Assessing the importance of multiple threats to an endangered globose cactus in Mexico: Cattle grazing, looting and climate change	2015	3B
50766472	Matemilola (2018)	Land Use/Land Cover Change in Petroleum-Producing Regions of Nigeria	2018	3A
50764621	Mateo-Tomás (2020)	Direct evidence of poison-driven widespread population decline in a wild vertebrate	2020	2B
50766771	Mathai (2017)	Fine-scale distributions of carnivores in a logging concession in Sarawak, Malaysian Borneo	2017	2B
50774178	Matthews (2000)	Population forces and environmental change: Observations from Western Chitwan, Nepal	2000	2B
50773020	Mattson (2007)	Integrating human impacts and ecological integrity into a risk-based protocol for conservation planning	2007	1A
50768809	Mayer-Pinto (2015)	Sydney Harbour: A review of anthropogenic impacts on the biodiversity and ecosystem function of one of the world's largest natural harbours	2015	1A
50768296	Maynard (2015)	Assessing relative resilience potential of coral reefs to inform management	2015	2A
50769492	Mazor (2014)	Large-scale conservation planning in a multinational marine environment: Cost matters	2014	2A
50769089	Mazumder (2014)	Diversity, habitat preferences, and conservation of the primates of Southern Assam, India: The story of a primate paradise	2014	2B
50764628	Mazumder (2020)	The ecology, distribution, status, threats, and conservation of the Common Water Monitor (Varanus salvator) in the Dhaleswari River of Assam, India	2020	FullT_NotFound
50764631	McCain (2019)	Assessing the risks to United States and Canadian mammals caused by climate change using a trait-mediated model	2019	2B
50766881	McCann (2017)	How hedge woody species diversity and habitat change is a function of land use history and recent management in a European agricultural landscape	2017	2A
50772778	McCarthy (2007)	Pathogen evolution and disease emergence in carnivores	2007	2C
50773757	McClanahan (2004)	Comparing bleaching and mortality responses of hard corals between southern Kenya and the Great Barrier Reef, Australia	2004	2B
50764633	McCoshum (2020)	Land Conversion for Solar Facilities and Urban Sprawl in Southwest Deserts Causes Different Amounts of Habitat Loss for Ashmeadiella Bees	2020	2B
50795125	McCullough (2017)	Exposure and Sensitivity of Ponderosa Pine to Climate Change in Mountainous Western North American Landscapes	2017	3B
50779429	McDonald (2009)	Urban effects, distance, and protected areas in an urbanizing world	2009	3A
50779435	McGee (2017)	Of lemurs and louse flies: The biogeochemical and biotic effects of forest disturbance on Propithecus edwardsi and its obligate ectoparasite Allobosca crassipes in Ranomafana National Park, southeastern Madagascar	2017	2B
50773042	McInerny (2007)	Range shifting on a fragmented landscape	2007	2B
50772969	McKenzie (2007)	Analysis of factors implicated in the recent decline of Australia's mammal fauna	2007	2B
50764636	McKinley (2020)	Uses and management of saltmarshes: A global survey	2020	2A
50779447	McKinney (2010)	World System, Anthropogenic, and Ecological Threats to Bird and Mammal Species: A Structural Equation Analysis of Biodiversity Loss	2010	2B
50767544	McLean (2016)	Local stressors, resilience, and shifting baselines on coral reefs	2016	2B
50771117	McLoughlin (2011)	Seasonal shifts in habitat selection of a large herbivore and the influence of human activity	2011	2B
50768744	McNamara (2015)	Long-term spatio-temporal changes in a West African bushmeat trade system	2015	2B
50774121	Medeiros (2000)	Notes on status and ecology of the endangered Hawaiian annual 'Āwiwi, Centaurium sebaeoides (Gentianaceae)	2000	FullT_NotFound
50768142	Medhi (2016)	Depletion of forest cover and encroachment in gonbina reserved forest in the goalpara district of Assam, India	2016	2A
50768226	Medina (2016)	Environmental, land cover and land use constraints on the distributional patterns of anurans: Leptodacylus species (Anura, Leptodactylidae) from Dry Chaco	2016	2B
50764649	Mehta (2020)	Conservation and prioritization of threatened plants in Indian Himalayan Region	2020	2A
50779487	Meijaard (2008)	Phylogenetic age is positively correlated with sensitivity to timber harvest in bornean mammals	2008	2B
50771355	Melbourne-Thomas (2011)	Regional-scale scenario modeling for coral reefs: A decision support tool to inform management of a complex system	2011	2B
50779497	Meli (2014)	IMPLICATIONS OF INTERACTING MICROSCALE HABITAT HETEROGENEITY AND DISTURBANCE EVENTS ON FOLSOMIA CANDIDA (COLLEMBOLA) POPULATION DYNAMICS: A MODELING APPROACH	2014	3C
50767227	Melnychuk (2017)	Fisheries management impacts on target species status	2017	2B
50779509	Mena (2006)	Pressure on the Cuyabeno Wildlife Reserve: Development and land use/cover change in the Northern Ecuadorian Amazon	2006	2B
50764658	Menteli (2019)	Endemic plants of Crete in electronic trade and wildlife tourism: Current patterns and implications for conservation	2019	2B
50769815	Mercado-Salas (2013)	Conservation status of the inland aquatic crustaceans in the Yucatan Peninsula, Mexico: Shortcomings of a protection strategy	2013	2A
50771346	Merem (2011)	The applications of GIS in the analysis of the impacts of human activities on South Texas Watersheds	2011	1A
50768885	Mergen (2015)	Tuz Lake special environment protection area, central anatolia, Turkey: The EUNIS habitat classification and habitat change detection between 1987 and 2007	2015	2B
50779530	Merigot (2019)	Stability of the relationships among demersal fish assemblages and environmental-trawling drivers at large spatio-temporal scales in the northern Mediterranean Sea	2019	2B
50764660	Merson (2019)	Poverty not taste drives the consumption of protected species in Madagascar	2019	2B
50764661	Mestre (2019)	gDefrag: A graph-based tool to help defragmenting landscapes divided by linear infrastructures	2019	3A
50794663	Meyer (2010)	Invasive temperate species are a threat to tropical island biodiversity	2010	2B
50764662	Meyer (2019)	Forest degradation and biomass loss along the Chocó region of Colombia	2019	2A
50764665	Middleton (2020)	Conserving transboundary wildlife migrations: recent insights from the Greater Yellowstone Ecosystem	2020	3A
50773908	Midgley (2002)	Assessing the vulnerability of species richness to anthropogenic climate change in a biodiversity hotspot	2002	3B
50773863	Midgley (2003)	Developing regional and species-level assessments of climate change impacts on biodiversity in the Cape Floristic Region	2003	3B
50769006	Midwood (2015)	Bycatch mortality can cause extirpation in four freshwater turtle species	2015	2B
50794664	Miehe (2014)	How old is the human footprint in the world's largest alpine ecosystem? A review of multiproxy records from the Tibetan Plateau from the ecologists' viewpoint	2014	3B
50768375	Mikoláš (2015)	Evaluating forest management intensity on an umbrella species: Capercaillie persistence in central Europe	2015	2B
50770069	Miler (2013)	Morphological alterations of lake shores in Europe: A multimetric ecological assessment approach using benthic macroinvertebrates	2013	2A
50770761	Milko (2012)	Integrating museum and GIS data to identify changes in species distributions driven by a disturbance-induced invasion	2012	2B
50764668	Mille (2020)	New data on the aphid (Hemiptera, aphididae) fauna of new caledonia: Some new biosecurity threats in a biodiversity hotspot	2020	2B
50771737	Miller (2010)	Risk assessment: Simultaneously prioritizing the control of invasive plant species and the conservation of rare plant species	2010	2B
50768356	Miller (2015)	Mapping attack hotspots to mitigate human–carnivore conflict: approaches and applications of spatial predation risk modeling	2015	2A
50764672	Miller (2020)	Anthropogenic movement results in hybridisation in impala in southern Africa	2020	2B
50764673	Millette (2020)	Breaking ecological barriers: Anthropogenic disturbance leads to habitat transitions, hybridization, and high genetic diversity	2020	2B
50768802	Millspaugh (2015)	Resource selection modeling reveals potential conflicts involving reintroduced lions in Tembe Elephant Park, South Africa	2015	2A
50767141	Mimoun (2017)	Update of the distribution and status of the aoudad Ammotragus lervia (Bovidae, Caprini) in Tunisia	2017	2B
50765618	Mims (2018)	Functional and geographic components of risk for climate sensitive vertebrates in the Pacific Northwest, USA	2018	2B
50794667	Min (2011)	Pollution footprint: A type of ecological footprint based on ecosystem services	2011	FullT_NotFound
50771054	Minh (2012)	Using remote sensing technique for analyzing temporal changes of seagrass beds by human impacts in waters of Cam Ranh Bay, Vietnam	2012	2B
50779615	Miritis	Living with the enemy: a threatened prey species coexisting with feral cats on a fox-free island		FullT_NoAccess
50773294	Mishra (2006)	Mammals of the high altitudes of western Arunachal Pradesh, eastern Himalaya: An assessment of threats and conservation needs	2006	2B
50773434	Mitchley (2005)	Landscape structure and management regime as indicators of calcareous grassland habitat condition and species diversity	2005	2A
50779619	Mitikka (2008)	Predicting range expansion of the map butterfly in Northern Europe using bioclimatic models	2008	2A
50768098	Mitra (2016)	Monitoring condition factor of the dominant fin fishes in the estuaries of lower gangetic delta in the backdrop of climate change	2016	2A
50764683	Mizsei (2020)	Determining priority areas for an Endangered cold-adapted snake on warming mountaintops	2020	3B
50794670	Moazzam (2014)	By-catch of tuna gillnet fisheries of Pakistan: A serious threat to non-target, endangered and threatened species	2014	2B
50794672	Moellmann (2009)	Reorganization of a large marine ecosystem due to atmospheric and anthropogenic pressure: a discontinuous regime shift in the Central Baltic Sea	2009	2B
50779634	Mohamed (2009)	Mangrove forests in a peri-urban setting: the case of Mombasa (Kenya)	2009	2A
50772847	Mohd-Azlan (2007)	Geographic distribution and conservation status of the bay cat Catopuma badia, a Bornean endemic	2007	2A
50771186	Moilanen (2011)	Spatial prioritization of conservation management	2011	2A
50767534	Molina-Martínez (2016)	Changes in butterfly distributions and species assemblages on a Neotropical mountain range in response to global warming and anthropogenic land use	2016	2B
50768081	Molloy (2016)	An evaluation and comparison of spatial modelling applications for the management of biodiversity: A case study on the fragmented landscapes of south-Western Australia	2016	3A
50772681	Molnár (2008)	Threatening factors encountered: Actual endangerment of the Hungarian (semi-)natural habitats	2008	2B
50769694	Molnar (2014)	Comparative survey of canine parvovirus, canine distemper virus and canine enteric coronavirus infection in free-ranging wolves of central Italy and south-eastern France	2014	2C
50794675	Moloney (2002)	Red Imported Fire Ants: A threat to eastern Australia's wildlife?	2002	3A
50765554	Monadjem (2018)	Spatially explicit poisoning risk affects survival rates of an obligate scavenger	2018	2B
50764690	Monclús (2020)	Lead contamination in raptors in Europe: A systematic review and meta-analysis	2020	3A
50779673	Monteiro (2011)	Assessment of land cover changes and spatial drivers behind loss of permanent meadows in the lowlands of Italian Alps	2011	2B
50768991	Monteiro (2015)	Assessing informal trail networks impacts on protected areas landscapes: A case-study from Portugal	2015	2B
50765949	Monteiro (2018)	Plastic pollution in islands of the Atlantic Ocean	2018	1A
50769010	Monterroso (2015)	Exposure to climate and climate change in Mexico	2015	1A
50779680	Montgomery (2018)	A habitat-based framework to predict the effects of agricultural drain maintenance on imperiled fishes	2018	3B
50774040	Montoya-Ospina (2001)	Status and distribution of the West Indian manatee, Trichechus manatus manatus, in Colombia	2001	2B
50794936	MONUMENT BUTTE OIL AND... (2013)	MONUMENT BUTTE OIL AND GAS DEVELOPMENT PROJECT, UINTAH AND DUCHESNE COUNTIES, UTAH	2013	FullT_NotFound
50767007	Moore (2017)	Response diversity, nonnative species, and disassembly rules buffer freshwater ecosystem processes from anthropogenic change	2017	2B
50794677	Mora (2011)	Global human footprint on the linkage between biodiversity and ecosystem functioning in reef fishes	2011	2B
50769636	Moral (2014)	Using an objective and probabilistic model to evaluate the impact of different factors in the dehesa agroforestry ecosystem	2014	1A
50767386	Morales-Vera (2017)	Status of seabird nesting populations on Arrecife Alacranes, Gulf of Mexico	2017	2A
50779704	Moran (2016)	On the suitability of input output analysis for calculating product-specific biodiversity footprints	2016	2B
50768562	Morante-Filho (2015)	Birds in anthropogenic landscapes: The responses of ecological groups to forest loss in the Brazilian Atlantic forest	2015	2A
50764706	Moraswi (2019)	Conservation status and threats to vascular plant species endemic to soutpansberg mountain range in limpopo province, south africa	2019	2B
50768424	Moreira (2015)	Conservation status of a recently described endemic land snail, Candidula coudensis, from the iberian peninsula	2015	2B
50770867	Moreno-Rueda (2012)	Northward Shifts of the Distributions of Spanish Reptiles in Association with Climate Change	2012	2B
50773175	Morgan (2006)	Assessing risks of disease transmission between wildlife and livestock: The Saiga antelope as a case study	2006	2B
50764713	Morgan (2019)	New 30&thinsp;m resolution Hong Kong climate, vegetation, and topography rasters indicate greater spatial variation than global grids within an urban mosaic	2019	1A
50768158	Moriguchi (2016)	Spatial assessment of the potential risk of avian influenza A virus infection in three raptor species in Japan	2016	2C
50779738	Morris (2016)	Deforestation-driven food-web collapse linked to emerging tropical infectious disease, Mycobacterium ulcerans	2016	2A
50766651	Mortensen (2017)	Effects of a bio-invasion of the pacific oyster, crassostrea gigas (Thunberg, 1793) in five shallow water habitats in scandinavia	2017	2B
50779770	Moxham (2011)	The effect of fragmentation on the threatened plant community Coastal Moonah Woodland in Victoria, Australia	2011	2B
50794682	Mrugała (2017)	Aphanomyces astaci presence in Japan: a threat to the endemic and endangered crayfish species Cambaroides japonicus?	2017	2B
50767340	Msangameno (2017)	An update on the status of Mangrove forests in the Western coast of Unguja Island, Tanzania: A rural vs peri-urban comparison	2017	2B
50795142	Msoffe (2019)	Wildebeest migration in East Africa: Status, threats and conservation measures	2019	2A
50764726	Mueller (2020)	Effects of multiple stressors on the distribution of fish communities in 203 headwater streams of Rhine, Elbe and Danube	2020	2B
50779787	Mukaromah (2019)	Alien Plant Invasions in Relation to Environmental and Disturbance Factors: Insights from Mediterranean Island	2019	1A
50779791	Muller (2017)	Large herbivores in novel ecosystems - Habitat selection by red deer (Cervus elaphus) in a former brown-coal mining area	2017	2B
50771222	Müllerová (2011)	The impacts of road and walking trails upon adjacent vegetation: Effects of road building materials on species composition in a nutrient poor environment	2011	2B
50779801	Mumma (2018)	Predation risk for boreal woodland caribou in human-modified landscapes: Evidence of wolf spatial responses independent of apparent competition	2018	2B
50766950	Munguira (2017)	Ecology and recovery plans for the four Spanish endangered endemic butterfly species	2017	2B
50768524	Muñoz-Ramírez (2015)	Inter-basin dispersal through irrigation canals explains low genetic structure in Diplomystes cf. chilensis, an endangered freshwater catfish from Central Chile	2015	2B
50779812	Munroe (2007)	Monitoring landscape fragmentation in an inaccessible mountain area: Celaque National Park, Western Honduras	2007	2A
50768854	Murray (2015)	Tidal flats of the Yellow Sea: A review of ecosystem status and anthropogenic threats	2015	2B
50768733	Murray (2015)	Spatial patterns of carbon, biodiversity, deforestation threat, and REDD+ projects in Indonesia	2015	2A
50766998	Murray (2017)	The use of range size to assess risks to biodiversity from stochastic threats	2017	3C
50764733	Murray (2019)	City sicker? A meta-analysis of wildlife health and urbanization	2019	3A
50779834	Murrow (2013)	A Data-Based Conservation Planning Tool for Florida Panthers	2013	2A
50779840	Musonge (2019)	Baseline assessment of benthic macroinvertebrate community structure and ecological water quality in Rwenzori rivers (Albertine rift valley, Uganda) using biotic-index tools	2019	2A
50770094	Mustin (2013)	Red noise increases extinction risk during rapid climate change	2013	2B
50771984	Mutegi (2010)	Ecogeographical distribution of wild, weedy and cultivated Sorghum bicolor (L.) Moench in Kenya: Implications for conservation and crop-to-wild gene flow	2010	2A
50773495	Nacci (2005)	An approach to predict risks to wildlife populations from mercury and other stressors	2005	3A
50779857	Nackoney (2014)	Impacts of civil conflict on primary forest habitat in northern Democratic Republic of the Congo, 1990-2010	2014	2B
50765837	Naczi (2018)	Geographic distribution, habitat characterization, and conservation status of Bolboschoenus bulrushes (Cyperaceae) in the Hudson River Estuary, USA	2018	2B
50771503	Nagaraja (2011)	Impact of rural community harvesting practices on plant biodiversity in Kudremukh National Park, India	2011	2B
50773599	Nagendra (2004)	Monitoring parks through remote sensing: Studies in Nepal and Honduras	2004	2A
50779865	Nagendra (2015)	Satellite Earth observation data to identify anthropogenic pressures in selected protected areas	2015	2B
50765770	Naha (2018)	Understanding drivers of human-leopard conflicts in the Indian Himalayan region: Spatio-Temporal patterns of conflicts and perception of local communities towards conserving large carnivores	2018	2A
50779868	Naha (2020)	Landscape predictors of human-leopard conflicts within multi-use areas of the Himalayan region	2020	2A
50764740	Nahuelhual (2020)	Exploring gaps in mapping marine ecosystem services: A benchmark analysis	2020	3A
50766450	Naidu (2018)	Mapping of Benthic Habitats in Komave, Coral Coast Using WorldView-2 Satellite Imagery	2018	2A
50790869	Năpăruş-Aljančič (2018)	Capacity building for conservation of the subterranean biodiversity of the Skadar/Shkodra Lake basin (Montenegro and Albania): Revija za Terensko Biologijo = Journal of Field Biology	2018	1A
50773673	Natarajan (2004)	Identification of conservation priority sites using remote sensing and GIS - A case study from Chitteri hills, Eastern Ghats, Tamil Nadu	2004	FullT_NoAccess
50772985	Nautiyal (2007)	Adverse impacts of pasture abandonment in Himalayan protected areas: Testing the efficiency of a Natural Resource Management Plan (NRMP)	2007	2A
50772101	Nautiyal (2009)	Notes on the taxonomic history, rediscovery and conservation status of two endangered species of Ceropegia (Asclepiadaceae) from Sikkim Himalaya	2009	FullT_NotFound
50767984	Naveda-Rodríguez (2016)	Andean Condor (Vultur gryphus) in Ecuador: Geographic distribution, population size and extinction risk	2016	2B
50766034	Naves (2018)	Geographic and seasonal patterns of seabird subsistence harvest in Alaska	2018	2B
50779900	Ndaimani (2014)	Predicting the spatial distribution of hunted and non-hunted Sable antelope (Hippotragus niger niger) using remotely sensed woody cover in a Southern African savanna	2014	2A
50772801	Negro (2007)	The effect of local anthropogenic habitat heterogeneity on assemblages of carabids (Coleoptera, Caraboidea) endemic to the Alps	2007	2A
50773682	Neke (2004)	The threat of transformation: Quantifying the vulnerability of grasslands in South Africa	2004	3B
50770190	Nel (2013)	Are Coastal Protected Areas Always Effective in Achieving Population Recovery for Nesting Sea Turtles?	2013	2A
50767200	Nelms (2017)	Marine anthropogenic litter on British beaches: A 10-year nationwide assessment using citizen science data	2017	1A
50772836	Nelson (2007)	The forest-hydrology-poverty nexus in Central America: An heuristic analysis	2007	1A
50770474	Németh (2013)	European rodent on the edge: Status and distribution of the Vojvodina blind mole rat	2013	2B
50767304	Neo (2017)	Giant clams (Bivalvia: Cardiidae: Tridacninae): A comprehensive update of species and their distribution, current threats and conservation status	2017	FullT_NotFound
50795148	Nepal (2014)	A geospatial approach to wildlife and wilderness management	2014	2A
50768268	Neuenschwander (2015)	Long-term conservation and rehabilitation of threatened rain forest patches under different human population pressures in West Africa	2015	2B
50768807	Neumann (2015)	Gradient-based assessment of habitat quality for spectral ecosystem monitoring	2015	2A
50768642	Newbold (2015)	Global effects of land use on local terrestrial biodiversity	2015	2B
50768088	Newbold (2016)	Has land use pushed terrestrial biodiversity beyond the planetary boundary? A global assessment	2016	2B
50765549	Newbold (2018)	Widespread winners and narrow-ranged losers: Land use homogenizes biodiversity in local assemblages worldwide	2018	2B
50779936	Newbold (2020)	Global effects of land use on biodiversity differ among functional groups	2020	2B
50772507	Newton (2008)	Pangolins in peril: Using local hunters' knowledge to conserve elusive species in Vietnam	2008	2B
50770204	Nguyen (2013)	The relationship of spatial-temporal changes in fringe mangrove extent and adjacent land-use: Case study of Kien Giang coast, Vietnam	2013	2B
50779950	Nguyen (2020)	Classification Methods for Mapping Mangrove Extents and Drivers of Change in Thanh Hoa Province, Vietnam during 2005-2018	2020	2B
50773039	Nichols (2007)	Global dung beetle response to tropical forest modification and fragmentation: A quantitative literature review and meta-analysis	2007	2B
50773248	Nielsen (2006)	Importance, cause and effect of bushmeat hunting in the Udzungwa Mountains, Tanzania: Implications for community based wildlife management	2006	FullT_NoAccess
50771425	Nielsen (2011)	Improving the conservation status of the Udzungwa Mountains, Tanzania? The effect of joint forest management on bushmeat hunting in the Kilombero nature reserve	2011	2B
50773144	Niemiller (2006)	Status and distribution of the Streamside Salamander, Ambystoma barbouri, in middle Tennessee	2006	2A
50770088	Niemiller (2013)	Doomed before they are described? The need for conservation assessments of cryptic species complexes using an amblyopsid cavefish (Amblyopsidae: Typhlichthys) as a case study	2013	2B
50773195	Nienhuis (2006)	Water and values: Ecological research as the basis for water management and nature management	2006	3A
50768157	Niphadkar (2016)	Effects of landscape context on the invasive species lantana camara in Biligiri Rangaswamy temple tiger reserve, India	2016	2B
50764766	Niskanen (2019)	Lost at high latitudes: Arctic and endemic plants under threat as climate warms	2019	3B
50772604	Nitschke (2008)	The cumulative effects of resource development on biodiversity and ecological integrity in the Peace-Moberly region of Northeast British Columbia, Canada	2008	2B
50767524	Nobis (2016)	Linking the diversity of native flora to land cover heterogeneity and plant invasions in a river valley	2016	2B
50766219	Nobis (2018)	Do invasive alien plants really threaten river bank vegetation? A case study based on plant communities typical for Chenopodium ficifolium—An indicator of large river valleys	2018	2B
50780000	Noguera (2010)	IMPACT OF TERRESTRIAL WIND FARMS ON DIURNAL RAPTORS: DEVELOPING A SPATIAL VULNERABILITY INDEX AND POTENTIAL VULNERABILITY MAPS	2010	3B
50764770	Noh (2020)	Warning about conservation status of forest ecosystems in tropical Andes: National assessment based on IUCN criteria	2020	2B
50770615	Norberg (2012)	Eco-evolutionary responses of biodiversity to climate change	2012	2B
50766112	Norfolk (2018)	Alien honeybees increase pollination risks for range-restricted plants	2018	2B
50768347	Nori (2015)	Amphibian conservation, land-use changes and protected areas: A global overview	2015	2B
50780007	Nori (2016)	Translating niche features: Modelling differential exposure of Argentine reptiles to global climate change	2016	3B
50765666	Nori (2018)	Global priority areas for amphibian research	2018	2A
50764772	Nori (2020)	Priority areas for conservation of and research focused on terrestrial vertebrates	2020	2A
50794693	Noroozi (2011)	The subnival–nival vascular plant species of Iran: a unique high-mountain flora and its threat from climate warming	2011	2A
50780018	Norris (2004)	Extinction processes in hot spots of avian biodiversity and the targeting of pre-emptive conservation action	2004	2B
50794910	NORTHERN ROCKIES LYNX... (2007)	NORTHERN ROCKIES LYNX AMENDMENT, NATIONAL FORESTS IN MONTANA, PORTS OF IDAHO, WYOMING, AND UTAH	2007	3A
50780019	Northrup (2012)	Agricultural lands as ecological traps for grizzly bears	2012	2A
50768215	Notarbartolo (2016)	Fin Whales, Balaenoptera physalus: At Home in a Changing Mediterranean Sea?	2016	FullT_NoAccess
50771190	Nowak (2011)	Distribution patterns, ecological characteristic and conservation status of endemic plants of Tadzhikistan - A global hotspot of diversity	2011	2B
50764783	Núñez-Regueiro (2020)	Policy lessons from spatiotemporal enrollment patterns of payment for ecosystem service programs in Argentina	2020	1A
50767447	Nurdin (2016)	Coral reef destruction of Small island in 44 years and destructive fishing in Spermonde Archipelago, Indonesia	2016	2B
50767232	Nwaogu (2017)	Land use-land cover change, and its effects on nature conservation: A geoinformatics based approach in Oguta, South-Eastern Nigeria	2017	2A
50791057	Nyamugama (2008)	Integrating Geographical Information Systems and Remote Sensing techniques to analyze land cover/use change between 1992 and 2002 in Nyanyadzi Communal land, Zimbabwe	2008	1A
50791061	Nzunda (2013)	Influence of socio-economic factors on land use and vegetation cover changes in and around Kagoma forest reserve in Tanzania	2013	2B
50768304	Oakes (2015)	Conservation in a social-ecological system experiencing climate-induced tree mortality	2015	2B
50771496	Oana (2011)	Nature conservation strategy through a spatial data infrastructure	2011	3A
50773817	O'Brien (2003)	Decline of the Madagascar radiated tortoise Geochelone radiata due to overexploitation	2003	2B
50795153	O'Bryan (2019)	The importance of Indigenous Peoples' lands for the conservation of terrestrial vertebrates	2019	2B
50764787	O'Bryan (2020)	Intense human pressure is widespread across terrestrial vertebrate ranges	2020	2B
50767397	O'Carroll (2017)	Tidal Energy: The benthic effects of an operational tidal stream turbine	2017	3B
50780057	Ochege (2017)	Geospatial assessment of vegetation status in Sagbama oilfield environment in the Niger Delta region, Nigeria	2017	2B
50773260	O'Dea (2006)	How well do Important Bird Areas represent species and minimize conservation conflict in the tropical Andes?	2006	2A
50768248	O'Donnell (2016)	Changes in the status and distribution of Australasian bittern (Botaurus poiciloptilus) in New Zealand, 1800s?2011	2016	2A
50767825	Oelrichs (2016)	Strategies for mitigating forest arson and elephant conflict in way kambas national park, Sumatra, Indonesia	2016	2B
50766153	Oertli (2018)	Alien aquatic plants in wetlands of a large European city (Geneva, Switzerland): from diagnosis to risk assessment	2018	1A
50795155	Ogutu-Ohwayo (2001)	Efforts to incorporate Biodiversity concerns in Management of the fisheries of Lake Victoria (East Africa)	2001	3A
50764789	O'Hara (2019)	Mapping status and conservation of global at-risk marine biodiversity	2019	2A
50764790	Okamoto (2020)	Spatial variation in exploited metapopulations obscures risk of collapse	2020	2B
50772042	Okello (2009)	Contraction and status of Maasai lands as wildlife dispersal areas and implications for wildlife conservation in Amboseli ecosystem, Kenya	2009	FullT_NoAccess
50764791	Olaniran (2019)	Biomonitoring, physico-chemical, and biomarker evaluations of abattoir effluent discharges into the Ogun River from Kara Market, Ogun State, Nigeria, using Clarias gariepinus	2019	2B
50780100	Oldekop (2012)	Co-Occurrence Patterns of Common and Rare Leaf-Litter Frogs, Epiphytic Ferns and Dung Beetles across a Gradient of Human Disturbance	2012	2B
50769320	Olea (2014)	Living in risky landscapes: Delineating management units in multithreat environments for effective species conservation	2014	2B
50780109	Oliveira (2015)	Patterns of recovery of intertidal organisms after compounded anthropogenic disturbances	2015	2A
50764794	Oliveira-Junior (2020)	Prioritizing landscape connectivity of a tropical forest biodiversity hotspot in global change scenario	2020	2A
50772580	Olofsson (2008)	Spatial heterogeneity and plant species richness at different spatial scales under rabbit grazing	2008	2A
50764795	Olson (2019)	A landscape of overlapping risks for wolf-human conflict in Wisconsin, USA	2019	2A
50771913	Olupot (2010)	Species conservation on human-dominated landscapes: The case of crowned crane breeding and distribution outside protected areas in Uganda	2010	2B
50764799	Öndes (2020)	Human impacts on the endangered fan mussel, Pinna nobilis	2020	2B
50795157	Ono (2014)	The spatial dimensions of fisheries: improved use of spatial information into fisheries management and information for assessments	2014	2B
50769587	Oppel (2014)	Habitat-specific effectiveness of feral cat control for the conservation of an endemic ground-nesting bird species	2014	2B
50780136	Oppel (2017)	Landscape factors affecting territory occupancy and breeding success of Egyptian Vultures on the Balkan Peninsula	2017	2B
50773426	Orme (2005)	Global hotspots of species richness are not congruent with endemism or threat	2005	2A
50771436	Oros (2011)	Anthropogenic causes of mortality of sea turtles in the Canary Islands: A multidisciplinary approach to the conservation of endangered sea turtles	2011	FullT_NotFound
50765874	Orsenigo (2018)	Red Listing plants under full national responsibility: Extinction risk and threats in the vascular flora endemic to Italy	2018	2B
50764801	Ortiz-Urbina (2020)	Influence of anthropogenic noise for predicting cinereous vulture nest distribution	2020	2B
50766008	Ortmann-Ajkai (2018)	Twenty-Years’ Changes of Wetland Vegetation: Effects of Floodplain-Level Threats	2018	2A
50764806	Osunkoya (2019)	A risk-based inventory of invasive plant species of Queensland, Australia: Regional, ecological and floristic insights	2019	1A
50772563	Otterstatter (2008)	Does pathogen spillover from commercially reared bumble bees threaten wild pollinators?	2008	3C
50773810	Overton (2003)	Predicting vegetation condition and weed distributions for systematic conservation management: An application of GRASP in the central South Island, New Zealand	2003	3A
50768808	Öztürk (2015)	Determining management strategies for the Sarikum Nature Protection Area	2015	2B
50766782	Öztürk (2017)	Bird diversity and conservation status in Isparta province (Turkey)	2017	2A
50780173	Paavola (2005)	Are invasive species most successful in habitats of low native species richness across European brackish water seas?	2005	2B
50766143	Pacifici (2018)	A framework for the identification of hotspots of climate change risk for mammals	2018	3B
50780175	Pacifici (2020)	Global correlates of range contractions and expansions in terrestrial mammals	2020	2A
50767145	Páez-Osuna (2017)	Environmental status of the Gulf of California: A pollution review	2017	3A
50766282	Palacios-Torres (2018)	Mercury pollution by gold mining in a global biodiversity hotspot, the Choco biogeographic region, Colombia	2018	2B
50766685	Palmas (2017)	Feral cats threaten the outstanding endemic fauna of the New Caledonia biodiversity hotspot	2017	2B
50767923	Pan (2016)	Using local ecological knowledge to assess the status of the Critically Endangered Chinese giant salamander Andrias davidianus in Guizhou Province, China	2016	2B
50771176	Panitsa (2011)	Species-based versus habitat-based evaluation for conservation status assessment of habitat types in the East Aegean islands (Greece)	2011	2A
50765871	Paradis (2018)	Nonlinear relationship between biodiversity and human population density: evidence from Southeast Asia	2018	2A
50773767	Park (2003)	Conservation Strategies for Endemic Fish Species Threatened by the Three Gorges Dam	2003	2B
50773183	Park (2006)	Stream fish assemblages and basin land cover in a river network	2006	2A
50771975	Parry (2010)	Rural-urban migration brings conservation threats and opportunities to Amazonian watersheds	2010	2A
50765740	Parsaian (2018)	The response of benthic foraminifera to aquaculture and industrial pollution: A case study from the Northern Persian Gulf	2018	1A
50771220	Pascual (2011)	Hotspots of species richness, threat and endemism for terrestrial vertebrates in SW Europe	2011	2A
50770850	Patankar (2012)	Conservation needs of the coconut crab Birgus latro on the Nicobar Islands, India	2012	2B
50770525	Patrick (2012)	Multi-scale habitat-resistance models for predicting road mortality "hotspots" for turtles and amphibians	2012	3B
50782609	Patterns of niche contraction... (von Takach)	Patterns of niche contraction identify vital refuge areas for declining mammals		2A
50795164	Pau (2009)	The diversity and endangerment of Hawaiian dry forests and their role as a signal for climate change	2009	2B
50791323	Paudel (2015)	Characterization of artisanal fisheries in Nepal and potential implications for the conservation and management of Ganges River Dolphin (Platanista gangetica gangetica)	2015	2B
50773424	Paul (2005)	Biodiversity and conservation of rhododendrons in Arunachal Pradesh in the Indo-Burma biodiversity hotspot	2005	3A
50765721	Paul (2018)	Current distribution and status of swamp deer Rucervus duvaucelii duvaucelii in the upper Gangetic plains of north India	2018	2B
50770795	Pautasso (2012)	Observed impacts of climate change on terrestrial birds in Europe: An overview	2012	3A
50770977	Pauw (2012)	Urbanization drives a reduction in functional diversity in a guild of nectar-feeding birds	2012	2B
50767518	Paviolo (2016)	A biodiversity hotspot losing its top predator: The challenge of jaguar conservation in the Atlantic Forest of South America	2016	2A
50766706	Payne (2017)	Nitrogen deposition and plant biodiversity: past, present, and future	2017	2B
50780294	Paz (2018)	Seabird interactions and by-catch in the anchovy pelagic trawl fishery operating in northern Argentina	2018	2B
50764850	Pecenka (2019)	Effects of herd management and the use of ivermectin on dung arthropod communities in grasslands	2019	2B
50791361	Pedlowski (2002)	Urban forest and environmental inequality in Campos dos Goytacazes, Rio de Janeiro, Brazil	2002	2A
50770655	Pekin (2012)	Global land use intensity and the endangerment status of mammal species	2012	2B
50780320	Pekin (2016)	Anthropogenic and topographic correlates of natural vegetation cover within agricultural landscape mosaics in Turkey	2016	2B
50771084	Pellens (2011)	Conservation and management of the biodiversity in a hotspot characterized by short range endemism and rarity: The challenge of New Caledonia	2011	3A
50770228	Pellissier (2013)	Spatial predictions of land-use transitions and associated threats to biodiversity: The case of forest regrowth in mountain grasslands	2013	2A
50768319	Peng (2015)	Moderate grazing promotes genetic diversity of Stipa species in the Inner Mongolian steppe	2015	2A
50780340	Peng (2018)	Linking ecological degradation risk to identify ecological security patterns in a rapidly urbanizing landscape	2018	1A
50764854	Peng (2020)	Predicted effects of Chinese national park policy on wildlife habitat provisioning: Experience from a plateau wetland ecosystem	2020	2B
50770148	Penin (2013)	Response of coral assemblages to thermal stress: Are bleaching intensity and spatial patterns consistent between events?	2013	2B
50764855	Penjor (2020)	Circumstances of human conflicts with bears and patterns of bear maul injuries in Bhutan: Review of records 2015-2019	2020	2A
50772060	Penney (2009)	Protection measures implemented by New Zealand for vulnerable marine ecosystems in the South Pacific Ocean	2009	1A
50766876	Pennino (2017)	Habitat modeling for cetacean management: Spatial distribution in the southern Pelagos Sanctuary (Mediterranean Sea)	2017	2A
50774023	Penny (2001)	Status of the Purple Sanicle, Sanicula bipinnatifida (Apiaceae), in Canada	2001	FullT_NoAccess
50794716	Peoples (2018)	Fishing pressure and species traits affect stream fish invasions both directly and indirectly	2018	1A
50773367	Peralvo (2005)	Delineating priority habitat areas for the conservation of Andean bears in northern Ecuador	2005	2A
50769547	Pereira (2014)	Human Impacts Affect Tree Community Features of 20 Forest Fragments of a Vanishing Neotropical Hotspot	2014	2B
50780360	Peres (2003)	Extent of nontimber resource extraction in tropical forests: Accessibility to game vertebrates by hunters in the Amazon basin	2003	2B
50766201	Perkl (2018)	Urban growth and landscape connectivity threats assessment at Saguaro National Park, Arizona, USA	2018	3B
50770743	Pert (2012)	A composite threat indicator approach to monitor vegetation condition in the Wet Tropics, Queensland, Australia	2012	2B
50772726	Peters (2008)	Towards a deeper and broader ecological footprint	2008	3A
50769800	Peters (2013)	Conus: First comprehensive conservation red list assessment of a marine gastropod mollusc genus	2013	2B
50780395	Peterson (2010)	Joint Effects of Marine Intrusion and Climate Change on the Mexican Avifauna	2010	3B
50766175	Peterson (2018)	Both life-history plasticity and local adaptation will shape range-wide responses to climate warming in the tundra plant Silene acaulis	2018	2B
50764866	Petracca (2020)	Modeling community occupancy from line transect data: a case study with large mammals in post-war Angola	2020	2A
50780400	Petrakovsky (2014)	Animal Leptospirosis in Latin America and the Caribbean Countries: Reported Outbreaks and Literature Review (2002-2014)	2014	2C
50780403	Petrin (2008)	Contrasting effects of anthropogenic and natural acidity in streams: a meta-analysis	2008	2B
50770759	Pfeifer (2012)	Protected areas: Mixed success in conserving East Africa's evergreen forests	2012	2B
50767914	Pfeifer (2016)	Mapping the structure of Borneo's tropical forests across a degradation gradient	2016	2B
50780418	Pfister (2015)	Environmental impacts of thermal emissions to freshwater: spatially explicit fate and effect modeling for life cycle assessment and water footprinting	2015	1A
50780419	Phangchopi (2017)	Conservation Crisis in Marat Longri Wildlife Sanctuary, Assam, India	2017	2B
50795166	Phillips (2017)	Spatial Models as Powerful Tools for Climate Change Ecology	2017	3B
50772489	Phoonjampa (2008)	Survey of pileated gibbon Hylobates pileatus in Thailand: Populations threatened by hunting and habitat degradation	2008	2B
50764871	Piccinelli (2020)	Climate warming accelerates forest encroachment triggered by land use change: A case study in the Italian Prealps (Triangolo Lariano, Italy)	2020	1A
50780437	Pickens (2012)	PREDICTING THE SPATIAL DISTRIBUTION OF KING RAILS IN AN AGRICULTURAL LANDSCAPE	2012	2A
50769124	Pieralice (2014)	An innovative methodological approach in the frame of Marine Strategy Framework Directive: A statistical model based on ship detection SAR data for monitoring programmes	2014	1A
50768994	Pietri (2015)	Range and status of the Italian hare Lepus corsicanus in Corsica	2015	2A
50769834	Pikesley (2013)	On the front line: Integrated habitat mapping for olive ridley sea turtles in the Southeast Atlantic	2013	2A
50794721	Piñeiro (2012)	Effects of tourist pressure and reproduction on physiological stress response in wildcats: management implications for species conservation	2012	FullT_NoAccess
50772050	Pinet (2009)	Barau's petrel Pterodroma baraui: History, biology and conservation of an endangered endemic petrel	2009	3A
50772247	Pinsky (2009)	Range-wide selection of catchments for pacific salmon conservation	2009	2A
50771122	Pinto (2011)	Effects of the lack of coastal planning on water quality and land use on a macrotidal beach (Atalaia, Pará) in the Amazon region	2011	1A
50769230	Piragnolo (2014)	Geo-spatial support for assessment of anthropic impact on biodiversity	2014	3A
50780495	Pirotta (2014)	Activities, motivations and disturbance: An agent-based model of bottlenose dolphin behavioral dynamics and interactions with tourism in Doubtful Sound, New Zealand	2014	2B
50780496	Pisanu (2012)	Demographic effects of large, introduced herbivores on a long-lived endemic plant	2012	2B
50773059	Pita (2007)	Spatial population structure of the Cabrera vole in Mediterranean farmland: The relative role of patch and matrix effects	2007	2A
50765809	Pittman (2018)	Decision support framework for the prioritization of coral reefs in the U.S. Virgin Islands	2018	3A
50764884	Plaza (2019)	What do we know about lead contamination in wild vultures and condors? A review of decades of research	2019	2B
50767761	Plumer (2016)	Wolves recolonizing islands: Genetic consequences and implications for conservation and management	2016	2A
50764887	Plummer (2020)	Evaluating the potential for bird-habitat models to support biodiversity-friendly urban planning	2020	2A
50765571	Podol’ski (2018)	Methodology of Generalized Assessment of Species Diversity Indicators and Terrestrial Vertebrate Numbers from the Example of the Zone Affected by the Planned Nizhnezeisk Water Reservoir	2018	3B
50780528	Poeta (2017)	Plastisphere in action: evidence for an interaction between expanded polystyrene and dunal plants	2017	2B
50780531	Poirazidis (2019)	Lesser Spotted Eagle Clanga potnarina Brehm, 1831 (Ayes: Accipitridae) in Dadia-Lefkimi-Soufli National Park, Greece: Population Trends and Spatial Use in Respect to Continuous Landscape Changes during the Last 35 Years	2019	FullT_NotFound
50766002	Polaina (2018)	From tropical shelters to temperate defaunation: The relationship between agricultural transition stage and the distribution of threatened mammals	2018	2B
50764890	Polak (2019)	Optimal planning to mitigate the impacts of roads on multiple species	2019	2B
50770925	Polidoro (2012)	Patterns of extinction risk and threat for marine vertebrates and habitat-forming species in the Tropical Eastern Pacific	2012	2B
50768227	Pöll (2016)	Challenging the practice of biodiversity offsets: ecological restoration success evaluation of a large-scale railway project	2016	2A
50771253	Pompa (2011)	Global distribution and conservation of marine mammals	2011	2A
50769598	Popgeorgiev (2014)	Changes in agri-environmental practices pose a threat to the herpetofauna: A case study from besaparski ridove special protection area (Natura 2000), southern bulgaria	2014	2B
50766925	Portela (2017)	Putting bryophyte communities in the map: A case study on prioritizing monitoring of human pressure in riverscapes	2017	2B
50780564	Portugal (2016)	Increased anthropogenic pressure decreases species richness in tropical intertidal reefs	2016	2B
50767610	Posthouwer (2016)	A Rapid Sustainability Assessment of Wild Plant Extraction on the Dutch Caribbean Island of St. Eustatius	2016	2B
50794732	Posthuma (2012)	Predicted mixture toxic pressure relates to observed fraction of benthic macrofauna species impacted by contaminant mixtures	2012	2B
50773731	Potter (2004)	A watershed-scale model for predicting nonpoint pollution risk in North Carolina	2004	2B
50769823	Potter (2013)	Quantitative metrics for assessing predicted climate change pressure on North American tree species	2013	3B
50766734	Povak (2017)	A watershed decision support tool for managing invasive species on Hawai‘i Island, USA	2017	1A
50764903	Povak (2020)	A decision support tool for the conservation of tropical forest and nearshore environments on Babeldaob Island, Palau	2020	2A
50764904	Powell (2019)	Ocean quahogs (Arctica islandica) and Atlantic surfclams (Spisula solidissima) on the Mid-Atlantic Bight continental shelf and Georges Bank: The death assemblage as a recorder of climate change and the reorganization of the continental shelf benthos	2019	2A
50769596	Power (2014)	Nowhere left to go: the Sinai Hairstreak Satyrium jebelia	2014	2A
50764908	Prahalad (2019)	The creation and conservation effectiveness of State-wide wetlands and waterways and coastal refugia planning overlays for Tasmania, Australia	2019	3A
50765643	Prakash (2018)	Delineating eco-sensitive zones using geospatial methods - A test case of Jhilmil Jheel conservation reserve	2018	2A
50767167	Prasetyo (2017)	Habitat Suitability Index (HIS) of Surili (Presbytis comata Desmarest, 1822) in mixed forest of Kuningan District, West Java-Indonesia	2017	2A
50780608	Prasniewski 2020	Parks under attack: Brazil's Iguacu National Park illustrates a global threat to biodiversity	2020	3B
50769047	Presti (2015)	Population Genetic Structure in Hyacinth Macaws (Anodorhynchus hyacinthinus) and Identification of the Probable Origin of Confiscated Individuals	2015	2B
50773961	Preston (2002)	Multiple stressor effects on benthic biodiversity of Chesapeake Bay: Implications for ecological risk assessment	2002	2C
50773966	Preston (2002)	Hazard prioritization in ecological risk assessment through spatial analysis of toxicant gradients	2002	2C
50773973	Preston (2002)	Spatial patterns in benthic biodiversity of Chesapeake Bay, USA (1984-1999): Association with water quality and sediment toxicity	2002	2C
50773711	Preston (2004)	GIS-based localization of impaired benthic communities in Chesapeake Bay: Associations with indicators of anthropogenic stress	2004	2C
50780630	Price (2007)	Hunting to extinction: biology and regional economy influence extinction risk and the impact of hunting in artiodactyls	2007	2B
50773046	Price (2007)	Are anurans of Great Lakes coastal wetlands reliable indicators of ecological condition?	2007	FullT_NoAccess
50772161	Price (2009)	Decadal changes (1996-2006) in coastal ecosystems of the Chagos archipelago determined from rapid assessment	2009	2B
50772004	Price (2010)	Chagos feels the pinch: Assessment of holothurian (sea cucumber) abundance, illegal harvesting and conservation prospects in British Indian Ocean Territory	2010	2B
50765551	Prieto-Torres (2018)	Identifying priority conservation areas for birds associated to endangered Neotropical dry forests	2018	2A
50771412	Proffitt (2011)	Elk distribution and spatial overlap with livestock during the brucellosis transmission risk period	2011	2A
50794736	Prugh (2010)	Reducing threats to species: threat reversibility and links to industry	2010	2B
50773025	Puckey (2007)	Improving the landscape scale management of Buffel Grass Cenchrus ciliaris using aerial survey, predictive modelling, and a Geographic Information System	2007	FullT_NoAccess
50772339	Puechmaille (2009)	Population size, distribution, threats and conservation status of two endangered bat species Craseonycteris thonglongyai and hipposideros turpis	2009	2B
50780656	Pullar (2007)	Using a Bayesian Network in a GIS to Model Relationships and Threats to Koala Populations Close to Urban Environments	2007	2B
50767316	Pyne (2017)	Vulnerability of stream community composition and function to projected thermal warming and hydrologic change across ecoregions in the western United States	2017	3B
50780670	Pysek (2012)	A global assessment of invasive plant impacts on resident species, communities and ecosystems: the interaction of impact measures, invading species' traits and environment	2012	2B
50780674	Qiao (2018)	Trade-offs and Synergies of Ecosystem Services in the Taihu Lake Basin of China	2018	1A
50791711	Qin (2014)	The impact of anthropogenic disturbance on landscape of Tetraena mongolica shrub in the Wuhai city	2014	3D
50769564	Qiu (2014)	How does contemporary climate versus climate change velocity affect endemic plant species richness in China?	2014	FullT_NoAccess
50795174	Quamen (2007)	A landscape approach to grassland bird conservation in the Prairie Pothole Region of the Northern Great Plains	2007	2A
50771529	Queirolo (2011)	Historical and current range of the Near Threatened maned wolf Chrysocyon brachyurus in South America	2011	2A
50767459	Queirós (2016)	Solutions for ecosystem-level protection of ocean systems under climate change	2016	3B
50780699	Quintana (2019)	Nest removal by humans creates an evolutionary trap for Amazonian freshwater turtles	2019	2B
50764929	Quintela (2020)	Arsenic, lead and cadmium concentrations in caudal crests of the yacare caiman (Caiman yacare) from Brazilian Pantanal	2020	2B
50764930	Quiterie (2019)	Sympatric Invasive Rats Show Different Diets in a Tropical Rainforest of an Island Biodiversity Hotspot	2019	2B
50769265	Raddatz (2014)	The influence of seawater pH on U/Ca ratios in the scleractinian cold-water coral Lophelia pertusa	2014	2C
50771269	Radhakrishnan (2011)	Invasion of the African sharp-tooth catfish Clarias gariepinus (Burchell, 1822) in South China	2011	2B
50764932	Raduła (2020)	Effect of environmental gradients, habitat continuity and spatial structure on vascular plant species richness in semi-natural grasslands	2020	2B
50769503	Raffo (2014)	Introduced and native species on rocky shore macroalgalassemblages: Zonation patterns, composition and diversity	2014	2B
50772427	Raghavan (2008)	Fish fauna of Chalakudy River, part of Western Ghats biodiversity hotspot, Kerala, India: Patterns of distribution, threats and conservation needs	2008	2B
50772727	Raghavan (2008)	Exotic fish species in a global biodiversity hotspot: Observations from River Chalakudy, part of Western Ghats, Kerala, India	2008	2B
50771372	Raghavan (2011)	Is the Deccan Mahseer, Tor khudree (Sykes, 1839) (Pisces: Cyprinidae) fishery in the Western Ghats Hotspot sustainable? A participatory approach to stock assessment	2011	2B
50770081	Raghavan (2013)	Uncovering an obscure trade: Threatened freshwater fishes and the aquarium pet markets	2013	2B
50764934	Rahaman (2019)	Effects of climate change on fisheries biodiversity of the Meghna, Laukhati and Galachipa River in Bangladesh	2019	3A
50766406	Raharjo (2018)	Priorities mapping in landscape: Spatial decision support of the Indonesian forest landscape	2018	2A
50764935	Rahbari (2019)	Environmental risk assessment of tourist routes; the case of Dohezar Forest road, Iran	2019	1A
50765603	Rahel (2018)	Selective fragmentation and the management of fish movement across anthropogenic barriers	2018	3A
50768281	Rahman (2015)	Status, Exploitation, and Conservation of Freshwater Turtles and Tortoises in Chittagong Hill Tracts, Bangladesh	2015	2B
50766686	Rahman (2017)	Population size, distribution and status of the remote and Critically Endangered Bawean deer Axis kuhlii	2017	2B
50764937	Rahman (2019)	Determining the landscape priority and their threats for the critically endangered Pongo tapanuliensis population in Indonesia	2019	2B
50764942	Rai (2020)	Particulate matter tolerance of plants (APTI and API) in a biodiversity hotspot located in a tropical region: Implications for eco-control	2020	2B
50764944	Raj (2020)	Amazonian invaders in an Asian biodiversity hotspot: Understanding demographics for the management of the armoured sailfin catfish, Pterygoplichthys pardalis in Kerala, India	2020	2B
50769561	Rakotoarisoa (2014)	A preliminary assessment of the conservation status of the genus Aloe L. In Madagascar	2014	2B
50770076	Rakotomanana (2013)	Conservation Challenges for Madagascar in the Next Decade	2013	3A
50767114	Ramesh (2017)	Low leopard populations in protected areas of Maputaland: a consequence of poaching, habitat condition, abundance of prey, and a top predator	2017	2B
50780762	Ramirez-Bautista (2020)	Trait-based climate vulnerability of native rodents in southwestern Mexico	2020	3B
50764953	Ramírez-Cabrales (2020)	Science Diplomacy: Strategic Initiative to Create a Buffer Zone in the Caribbean Colombian Marine Protected Area Seaflower	2020	3A
50764954	Ramírez-Cruz (2019)	This town ain’t big enough for both of us. . .or is it? Spatial co-occurrence between exotic and native species in an urban reserve	2019	2B
50770382	Ramirez-Gomez (2013)	Participatory mapping with indigenous communities for conservation: Challenges and lessons from suriname	2013	2A
50774184	Ramos (2000)	Baseline mapping of the philippine-sabah turtle islands using spot satellite imagery	2000	FullT_NotFound
50767128	Ramos-Dorantes (2017)	Biodiversity, distribution, and conservation status of Pinaceae in Puebla, Mexico	2017	2A
50794740	Rana (2010)	Threat categorisation and conservation prioritisation of floristic diversity in the Indian Himalayan region: a state of art approach from Manali Wildlife Sanctuary	2010	2B
50780781	Randi (2008)	Detecting hybridization between wild species and their domesticated relatives	2008	2B
50772263	Randin (2009)	Climate change and plant distribution: Local models predict high-elevation persistence	2009	3B
50780788	Rannap (2015)	GEOGRAPHICALLY VARYING HABITAT CHARACTERISTICS OF A WIDE-RANGING AMPHIBIAN, THE COMMON SPADEFOOT TOAD (PELOBATES FUSCUS), IN NORTHERN EUROPE	2015	2B
50780790	Rao (2005)	Hunting patterns in tropical forests adjoining the Hkakaborazi National Park, north Myanmar	2005	2B
50780793	Rapacciuolo (2012)	Climatic Associations of British Species Distributions Show Good Transferability in Time but Low Predictive Accuracy for Range Change	2012	2B
50770389	Rashford (2013)	Modeling grassland conversion: Challenges of using satellite imagery data	2013	2B
50764958	Rath (2020)	Conservation through Traditional Knowledge: a Review of Research on the Sacred Groves of Odisha, India	2020	3A
50764959	Rathore (2019)	Modelling the vulnerability of Taxus wallichiana to climate change scenarios in South East Asia	2019	3B
50773054	Ratnayeke (2007)	Landscape characteristics of sloth bear range in Sri Lanka	2007	2A
50770356	Ratsimbazafy (2013)	Conservation of malagasy prosimians: A view from the great red Island	2013	3A
50780810	Rauss (2011)	Biodiversity Requires Adaptations Under a Changing Climate in Northwest Europe: Planning and Coastal Wildlife, the Example of Normandy in France	2011	3B
50773465	Ravan (2005)	Spatial analysis for identification and evaluation of forested corridors between two protected areas in Central India	2005	2A
50795177	Raxter (2015)	Wildlife crime and other challenges to resource system resilience	2015	2B
50780830	Reboleira (2013)	Acute Toxicity of Copper Sulfate and Potassium Dichromate on Stygobiont Proasellus: General Aspects of Groundwater Ecotoxicology and Future Perspectives	2013	2B
50771794	Recio (2010)	Predictive niche modelling to identify potential areas of conflicts between human activities and expanding predator populations: A case study of game management and the grey mongoose, Herpestes ichneumon, in Spain	2010	FullT_NoAccess
50794743	Reddy (2012)	Conservation threat assessment of Commiphora wightii (Arn.) Bhandari—an economically important species	2012	2B
50764964	Reddy (2019)	Spatial Conservation Prioritisation of Threatened Forest Ecosystems in Myanmar	2019	2C
50780844	Redmond (2018)	A Functional Approach to Zooplankton Communities in Mountain Lakes Stocked With Non-Native Sportfish Under a Changing Climate	2018	2B
50771875	Regan (2010)	Habitat fragmentation and altered fire regime create trade-offs for an obligate seeding shrub	2010	2B
50773927	Regoli (2002)	Application of biomarkers for assessing the biological impact of dredged materials in the Mediterranean: The relationship between antioxidant responses and susceptibility to oxidative stress in the red mullet (Mullus barbatus)	2002	2B
50770811	Regueira (2012)	Wildlife sinks: Quantifying the impact of illegal bird trade in street markets in Brazil	2012	2B
50769849	Rehnus (2013)	High demand for firewood leads to overuse of walnut-fruit forests in Kyrgyzstan	2013	2B
50764966	Reid (2019)	Emerging threats and persistent conservation challenges for freshwater biodiversity	2019	3A
50794744	Reif (2013)	Bird communities in habitats along a successional gradient: Divergent patterns of species richness, specialization and threat	2013	2A
50773870	Reis (2003)	The freshwater pearl mussel [Margaritifera margaritifera (L.)] (Bivalvia, Unionoida) rediscovered in Portugal and threats to its survival	2003	2B
50780873	Reis (2017)	A Global Assessment of Inland Wetland Conservation Status	2017	3A
50771039	Remis (2012)	Reductions in Primate Abundance and Diversity in a Multiuse Protected Area: Synergistic Impacts of Hunting and Logging in a Congo Basin Forest	2012	2B
50767707	Remon (2016)	Stable isotope analyses reveal predation on amphibians by a globally invasive fish (Gambusia holbrooki)	2016	2B
50772199	Ren (2009)	Sonneratia apetala Buch.Ham in the mangrove ecosystems of China: An invasive species or restoration species?	2009	2B
50768264	Rende (2015)	Advances in micro-cartography: A two-dimensional photo mosaicing technique for seagrass monitoring	2015	2A
50770771	Renton (2012)	Habitat restoration will help some functional plant types persist under climate change in fragmented landscapes	2012	3B
50766624	Renzi (2017)	Are shipwrecks a real hazard for the ecosystem in the Mediterranean Sea?	2017	2B
50768036	Reside (2016)	Vulnerability of Australian tropical savanna birds to climate change	2016	2B
50780897	Reyers (2004)	Incorporating anthropogenic threats into evaluations of regional biodiversity and prioritisation of conservation areas in the Limpopo Province, South Africa	2004	3B
50772867	Reyers (2007)	Developing products for conservation decision-making: Lessons from a spatial biodiversity assessment for South Africa	2007	2A
50780900	Reyna-Saenz (2020)	Regionalization of environmental and anthropic variables associated to livestock predation by large carnivores in Mexico	2020	2A
50770130	Reza (2013)	Integrating GIS and expert judgment in a multi-criteria analysis to map and develop a habitat suitability index: A case study of large mammals on the Malayan Peninsula	2013	2A
50766432	Reza (2018)	Landscape pattern and connectivity importance of protected areas in Kuala Lumpur conurbation for sustainable urban planning	2018	1A
50766703	Rheingantz (2017)	The Neotropical otter Lontra longicaudis: a comprehensive update on the current knowledge and conservation status of this semiaquatic carnivore	2017	3A
50791948	Riaz (2020)	Pollution and pollinators: A review	2020	3A
50772316	Ribeiro (2009)	Biodiversity and Land uses at a regional scale: Is agriculture the biggest threat for reptile assemblages?	2009	2B
50767537	Ribeiro (2016)	Assessing mammal exposure to climate change in the Brazilian Amazon	2016	3B
50767965	Ribeiro (2016)	An integrated trait-based framework to predict extinction risk and guide conservation planning in biodiversity hotspots	2016	2A
50768197	Ribeiro (2016)	Mapping, extinction risk assessment and importance for epiphyte community of Vellozia gigantea (velloziaceae), an endemic giant dracenoid plant from minas gerais, Brazil	2016	2A
50780926	Ribeiro (2018)	OCCURRENCE OF NON-NATIVE FISH SPECIES IN A NEOTROPICAL RIVER UNDER THE INFLUENCE OF AQUACULTURE ACTIVITIES	2018	2B
50764979	Ricca (2020)	Integrating Ecosystem Resilience and Resistance Into Decision Support Tools for Multi-Scale Population Management of a Sagebrush Indicator Species	2020	3A
50769770	Rice (2014)	Variation of ocean acoustic environments along the western North Atlantic coast: A case study in context of the right whale migration route	2014	2B
50780934	Richardson (2004)	Climate impact on plankton ecosystems in the Northeast Atlantic	2004	3A
50768695	Richman (2015)	Multiple drivers of decline in the global status of freshwater crayfish (Decapoda: Astacidea)	2015	2A
50772173	Rico (2009)	Can the barrier effect of highways cause genetic subdivision in small mammals?	2009	2A
50769894	Rideout (2013)	Making predictions of mangrove deforestation: A comparison of two methods in kenya	2013	2A
50774160	Rifai (2000)	Ecology, distribution and status of the rock hyrax, procavia capensis syriaca, in Jordan	2000	2B
50780951	Riggio (2018)	Sensitivity of Africa's larger mammals to humans	2018	2A
50764982	Riggio (2020)	Global human influence maps reveal clear opportunities in conserving Earth’s remaining intact terrestrial ecosystems	2020	2B
50770832	Riitters (2012)	Global survey of anthropogenic neighborhood threats to conservation of grass-shrub and forest vegetation	2012	3B
50773940	Riley (2002)	Population sizes and the status of endemic and restricted-range bird species on Sangihe island, Indonesia	2002	2A
50767517	Rilov (2016)	Multi-species collapses at the warm edge of a warming sea	2016	2B
50764984	Rilov (2019)	Adaptive marine conservation planning in the face of climate change: What can we learn from physiological, ecological and genetic studies?	2019	3A
50764986	Ripple (2019)	Are we eating the world's megafauna to extinction?	2019	2B
50766953	Rito (2017)	Euphorbiaceae responses to chronic anthropogenic disturbances in Caatinga vegetation: from species proliferation to biotic homogenization	2017	2B
50770290	Rivera-Ingraham (2013)	Antioxidant defenses and trace metal bioaccumulation capacity of cymbula nigra (Gastropoda: Patellidae)	2013	2B
50767082	Rivetti (2017)	Integrated environmental risk assessment of chemical pollution in a Mediterranean floodplain by combining chemical and biological methods	2017	FullT_NotFound
50773292	Roberton (2006)	Avian influenza H5N1 in viverrids: Implications for wildlife health and conservation	2006	3C
50764990	Roberts (2019)	The impact of marine vessels on the presence and behaviour of harbour porpoise (Phocoena phocoena) in the waters off Berry Head, Brixham (South West England)	2019	2B
50764991	Roberts (2019)	Recent drought and tree mortality effects on the avian community in southern Sierra Nevada: a glimpse of the future?	2019	2B
50773366	Robertson (2005)	Designing a geographic response strategy to protect an endangered species: The Nelson Lagoon GRS project	2005	3A
50772388	Robichaud (2009)	Stable forest cover under increasing populations of swidden cultivators in central laos: The roles of intrinsic culture and extrinsic wildlife trade	2009	2B
50765923	Robinson (2018)	No safe space: Prevalence and distribution of batrachochytrium dendrobatidisin amphibians in a highly-protected landscape	2018	FullT_NotFound
50794755	Robinson (2020)	Be nimble with threat mitigation: lessons learned from the reintroduction of an endangered species	2020	2B
50773049	Rocha (2007)	The remnants of restinga habitats in the brazilian Atlantic Forest of Rio de Janeiro state, Brazil: Habitat loss and risk of disappearance	2007	2B
50781021	Rodder (2009)	Human Footprint, facilitated jump dispersal, and the potential distribution of the invasive Eleutherodactylus johnstonei Barbour 1914 (Anura Eleutherodactylidae)	2009	FullT_NoAccess
50773716	Rödel (2004)	A conservation assessment of amphibians in the forêt classée du pic de fon, simandou range, southeastern republic of guinea, with the description of a new amnirana species (amphibia anura ranidae)	2004	2A
50781040	Rodrigues (2016)	Disentangling seafood value chains: Tourism and the local market driving small-scale fisheries	2016	2B
50765002	Rodrigues (2020)	Participatory ethnobotany and conservation: A methodological case study conducted with quilombola communities in Brazil's Atlantic Forest	2020	2A
50794758	Rodríguez (2001)	Exotic species introductions into South America: an underestimated threat?	2001	2B
50773026	Rodríguez (2007)	Assessing extinction risk in the absence of species-level data: Quantitative criteria for terrestrial ecosystems	2007	2A
50769583	Rodríguez (2014)	Waterfowl in Cuba: Current status and distribution	2014	2A
50781058	Rodriguez-Climent (2013)	Salinity as the main factor structuring small-bodied fish assemblages in hydrologically altered Mediterranean coastal lagoons	2013	2B
50781068	Rodriguez-Nevado (2017)	Ecological Factors Affecting Infection Risk and Population Genetic Diversity of a Novel Potyvirus in Its Native Wild Ecosystem	2017	2B
50781074	Rodriguez-Rodriguez (2019)	A twenty year GIS-based assessment of environmental sustainability of land use changes in and around protected areas of a fast developing country: Spain	2019	2B
50765010	Rodríguez-Rodríguez (2019)	Effect of protected areas in reducing land development across geographic and climate conditions of a rapidly developing country, Spain	2019	2B
50773215	Roe (2006)	Beyond the wetland border: Estimating the impact of roads for two species of water snakes	2006	1B
50770047	Roever (2013)	Incorporating mortality into habitat selection to identify secure and risky habitats for savannah elephants	2013	2A
50766820	Rogers (2017)	Vulnerability of eastern US tree species to climate change	2017	3B
50767500	Romano (2016)	Spatial variability of soft-bottom macrobenthic communities in northern Sicily (Western Mediterranean): Contrasting trawled vs. untrawled areas	2016	2B
50767967	Romeiras (2016)	IUCN Red List assessment of the Cape Verde endemic flora: Towards a global strategy for plant conservation in Macaronesia	2016	2B
50767872	Roscales (2016)	Influence of trophic ecology on the accumulation of dioxins and furans (PCDD/Fs), non-ortho polychlorinated biphenyls (PCBs), and polybrominated diphenyl ethers (PBDEs) in Mediterranean gulls (Larus michahellis and L. audouinii): A three-isotope approach	2016	2B
50766899	Rose (2017)	Emergent multisystemic Enterococcus infection threatens endangered Christmas Island reptile populations	2017	2B
50768170	Rosin (2016)	Constant and seasonal drivers of bird communities in a wind farm: Implications for conservation	2016	2B
50765016	Ross (2019)	Refining conservation strategies using distribution modelling: A case study of the Endangered Arabian tahr Arabitragus jayakari	2019	2A
50773758	Roth (2004)	Distribution and status of the hippopotamids in the Ivory Coast	2004	2A
50773866	Rouget (2003)	Current patterns of habitat transformation and future threats to biodiversity in terrestrial ecosystems of the Cape Floristic Region, South Africa	2003	3B
50768108	Rouissi (2016)	Conservation issues of an exceptional freshwater mediterranean wetland in Northwest Tunisia: Garâa Sejenane	2016	2B
50771846	Roura-Pascual (2010)	Spatially-explicit sensitivity analysis for conservation management: Exploring the influence of decisions in invasive alien plant management	2010	1A
50781159	Rovero (2017)	Camera trapping surveys of forest mammal communities in the Eastern Arc Mountains reveal generalized habitat and human disturbance responses	2017	2B
50769914	Roy (2013)	Forest fragmentation in India	2013	2A
50781176	Ruda (2018)	GIS-Assisted Prediction and Risk Zonation of Wildlife Attacks in the Chitwan National Park in Nepal	2018	2A
50770452	Rudolph (2013)	Parastacus pugnax (poeppig, 1835) (crustacea, decapoda, parastacidae): Biological knowledge, extraction pressure and culture perspectives	2013	2B
50773995	Rushton (2002)	Modeling impacts and costs of gray squirrel control regimes on the viability of red squirrel populations	2002	2B
50769013	Sabeel (2015)	Macrofauna along the Sudanese Red Sea coast: Potential effect of mangrove clearance on community and trophic structure	2015	2A
50773773	Sadovy (2003)	The humphead wrasse, Cheilinus undulatus: Synopsis of a threatened and poorly known giant coral reef fish	2003	2B
50792248	Saha (2006)	Status of Fish Biodiversity in North 24 Parganas District of West Bengal	2006	FullT_NotFound
50767501	Sakai (2016)	Social and ecological factors associated with the use of non-timber forest products by people in rural Borneo	2016	2B
50767214	Salcedo (2017)	Interannual variability of soft-bottom macrobenthic communities of the NW Gulf of Mexico in relationship to the Deepwater Horizon oil spill	2017	2B
50765932	Salgado (2018)	Is the raccoon (Procyon lotor) out of control in Europe?	2018	1A
50781252	Salgado (2018)	Eutrophication homogenizes shallow lake macrophyte assemblages over space and time	2018	2B
50773779	Salgado-Maldonado (2003)	The Asian fish tapeworm Bothriocephalus acheilognathi: A potential threat to native freshwater fish species in Mexico	2003	2B
50766684	Sallustio (2017)	Assessing habitat quality in relation to the spatial distribution of protected areas in Italy	2017	2B
50767283	Salvador (2017)	Biological invasion of wild boar and feral pigs sus scrofa (Suidae) in south america: Review and mapping with implications for conservation of peccaries (Tayassuidae)	2017	3A
50766179	Sampson (2018)	Effects of illegal grazing and invasive Lantana camara on Asian elephant habitat use	2018	2B
50773798	Samways (2003)	Threats to the tropical island dragonfly fauna (Odonata) of Mayotte, Comoro archipelago	2003	2B
50773157	Samways (2006)	Regional response of Odonata to river systems impacted by and cleared of invasive alien trees	2006	2B
50768487	Sanaiotti (2015)	Abundance of Harpy and crested eagles from a reservoir-impact area in the low- and mid-Xingu River	2015	2A
50769863	Sanchez-Cuervo (2013)	Identifying hotspots of deforestation and reforestation in Colombia (2001-2010): Implications for protected areas	2013	2B
50768818	Sánchez-Gendriz (2015)	Harbor sound level estimation for assessment of underwater ship noise	2015	1A
50765042	Sánchez-Mercado (2020)	Social network analysis reveals specialized trade in an Endangered songbird	2020	2B
50770593	Sanderson (2012)	Getting to scale with environmental flow assessment: The watershed flow evaluation tool	2012	3B
50768939	Santangeli (2015)	Identifying effective actions to guide volunteer-based and nationwide conservation efforts for a ground-nesting farmland bird	2015	2A
50781318	Santangeli (2016)	Global change synergies and trade-offs between renewable energy and biodiversity	2016	3B
50768848	Santika (2015)	Assessing spatio-temporal priorities for species' recovery in broad-scale dynamic landscapes	2015	2B
50781321	Santini (2017)	Shifting baseline in macroecology? Unravelling the influence of human impact on mammalian body mass	2017	2A
50781335	Santos (2006)	Inferring habitat-suitability areas with ecological modelling techniques and GIS: A contribution to assess the conservation status of Vipera latastei	2006	2A
50772355	Santos (2009)	Habitat suitability, threats and conservation of isolated populations of the smooth snake (Coronella austriaca) in the southern Iberian Peninsula	2009	2B
50765052	Santos (2020)	Effects of landscape modification on species richness patterns of fruit-feeding butterflies in Brazilian Atlantic Forest	2020	2A
50770612	Santos-Fita (2012)	Wildlife uses and hunting patterns in rural communities of the Yucatan Peninsula, Mexico	2012	2B
50774038	Sarakinos (2001)	Area prioritization for biodiversity conservation in Québec on the basis of species distributions: A preliminary analysis	2001	2A
50773399	Sarr (2005)	Riparian zone forest management and the protection of biodiversity: A problem analysis	2005	2B
50781354	Sartorello (2020)	The impact of pastoral activities on animal biodiversity in Europe: A systematic review and meta-analysis	2020	2A
50767180	Sauerbrei (2017)	Bioenergy and biodiversity: Intensified biomass extraction from hedges impairs habitat conditions for birds	2017	2A
50766905	Saunders (2017)	Demographic disequilibrium in living nautiloids (Nautilus and Allonautilus): Canary in the coal mines?	2017	2A
50769360	Schader (2014)	Farm- and product-level biodiversity assessment of conventional and organic dairy production in Austria	2014	2A
50766576	Schank (2017)	Using a novel model approach to assess the distribution and conservation status of the endangered Baird's tapir	2017	2A
50773524	Scharlemann (2005)	The level of threat to restricted-range bird species can be predicted from mapped data on land use and human population	2005	2B
50770624	Schaub (2012)	Spatial distribution of wind turbines is crucial for the survival of red kite populations	2012	3C
50771001	Scheffers (2012)	Local demand drives a bushmeat industry in a Philippine forest preserve	2012	2B
50765070	Schiemer (2020)	The Vjosa River corridor: a model of natural hydro-morphodynamics and a hotspot of highly threatened ecosystems of European significance	2020	1A
50792416	Schiesari (2007)	Biogeographic Biases in Research and Their Consequences for Linking Amphibian Declines to Pollution	2007	3A
50770172	Schindler (2013)	Floodplain management in temperate regions: Is multifunctionality enhancing biodiversity?	2013	3A
50767445	Schinegger (2016)	Untangling the effects of multiple human stressors and their impacts on fish assemblages in European running waters	2016	2B
50772484	Schipper (2008)	The status of the world's land and marine mammals: diversity, threat, and knowledge	2008	2B
50772556	Schlesinger (2008)	Distinguishing stressors acting on land bird communities in an urbanizing environment	2008	2B
50771133	Schleuning (2011)	Forest fragmentation and selective logging have inconsistent effects on multiple animal-mediated ecosystem processes in a tropical forest	2011	2B
50781420	Schmidlin (2012)	Alien molluscs affect the composition and diversity of native macroinvertebrates in a sandy flat of Lake NeuchA cent tel, Switzerland	2012	2B
50792441	Schmidt (2009)	GIS-based analyses for the potential risk of nature conservation areas by the cultivation of genetically modified plants-effects of isolation distances	2009	3D
50767502	Schmidt (2016)	The impact of land use on species composition and habitat structure in Sudanian savannas - A modelling study in protected areas and agricultural lands of southeastern Burkina Faso	2016	2B
50773343	Schneider (2005)	Estimating the consequences of land-use changes on butterfly diversity in a marginal agricultural landscape in Sweden	2005	3B
50767461	Schneider (2016)	Spillover from adjacent crop and forest habitats shapes carabid beetle assemblages in fragmented semi-natural grasslands	2016	2A
50765077	Schnetler (2020)	Medium and large mammal conservation in the City of Cape Town: factors influencing species richness in urban nature reserves	2020	2A
50766634	Schröter (2017)	Incorporating threat in hotspots and coldspots of biodiversity and ecosystem services	2017	3B
50773690	Schulz (2004)	Roundtable session 1: Threats to indigenous crayfish populations - Studies on a landscape level	2004	2B
50771969	Schulze (2010)	The potential of land-use systems for maintaining tropical forest butterfly diversity	2010	3A
50768919	Schumann (2015)	Complex interactions between native and invasive species: Investigating the differential displacement of two topminnows native to Nebraska	2015	2B
50795197	Schweizer (2008)	Influences of watershed land cover pattern on water quality and biotic integrity of coastal plain streams in Mississippi, USA	2008	2B
50794773	Scott (2013)	Changes in the cover of plant species associated with climate change and grazing pressure on the Macquarie Island coastal slopes, 1980–2009	2013	2B
50781482	Seebens (2013)	The risk of marine bioinvasion caused by global shipping	2013	1A
50771798	Seigel (2010)	How increasing levels of private land enrollment in conservation agreements affect the population viability of grassland birds	2010	2A
50769400	Sekar (2014)	Spatial risk assessment of farming on wetland habitats in watershed system	2014	1A
50768162	Selier (2016)	The influence of socioeconomic factors on the densities of high-value cross-border species, the African elephant	2016	1A
50765088	Selwood (2020)	Refuges for biodiversity conservation: A review of the evidence	2020	3A
50781508	Semeniuk (2012)	Evaluating risk effects of industrial features on woodland caribou habitat selection in west central Alberta using agent-based modelling	2012	2B
50765090	Semper-Pascual (2020)	Using occupancy models to assess the direct and indirect impacts of agricultural expansion on species’ populations	2020	2B
50765092	Sena (2019)	Landscape variables influence Phytophthora cinnamomi distribution within a forested Kentucky watershed	2019	1A
50769720	Senko (2014)	Bycatch and directed harvest drive high green turtle mortality at Baja California Sur, Mexico	2014	2B
50769468	Seregin (2014)	Further east: eutrophication as a major threat to the flora of Vladimir Oblast, Russia	2014	2A
50767274	Serge (2017)	The conservation status of two threatened primates in the korup region, southwest Cameroon	2017	2B
50794776	Servanty (2011)	Influence of harvesting pressure on demographic tactics: implications for wildlife management	2011	2B
50795203	Shafer (2013)	Grizzly Bear Emigration and Land Use: An Interdisciplinary Case Study of the Greater Yellowstone Ecosystem	2013	3A
50766692	Shaffer (2017)	Sustainability and comanagement of subsistence hunting in an indigenous reserve in Guyana	2017	3B
50765736	Shaffer (2018)	Integrating Ethnography and Hunting Sustainability Modeling for Primate Conservation in an Indigenous Reserve in Guyana	2018	3B
50766141	Shaffer (2018)	Assessing the sustainability of Waiwai subsistence hunting in Guyana by comparison of static indices and spatially explicit, biodemographic models	2018	3B
50765099	Shafiezadeh (2019)	Integrated Coastal-Terrestrial Conservation Planning for landscape-scale reserve design in Southeastern Iran	2019	2A
50766649	Shaheen (2017)	Distribution Pattern, Conservation Status, and Associated Flora of the Genus Juniperus in Subalpine Pastures of the Kashmir Himalayas	2017	2A
50772746	Shamoun-Baranes (2008)	Avian information systems: Developing web-based bird avoidance models	2008	3A
50771345	Shanee (2011)	Distribution Survey and Threat Assessment of the Yellow-tailed Woolly Monkey (Oreonax flavicauda; Humboldt 1812), Northeastern Peru	2011	2B
50770968	Shanee (2012)	Trends in local wildlife hunting, trade and control in the tropical andes biodiversity hotspot, northeastern Peru	2012	2B
50767533	Shannon (2016)	A synthesis of two decades of research documenting the effects of noise on wildlife	2016	3A
50765102	Shao (2020)	Zooplankton community size-structure change and mesh size selection under the thermal stress caused by a power plant in a semi-enclosed bay	2020	2B
50792605	Sharma (2007)	Forest Fragmentation in the Himalaya: A Central Himalayan Case Study	2007	2B
50766363	Shedley (2018)	Using bioregional variation in fire history and fire response attributes as a basis for managing threatened flora in a fire-prone Mediterranean climate biodiversity hotspot	2018	FullT_NoAccess
50772216	Shekelle (2009)	An acute conservation threat to two tarsier species in the Sangihe Island chain, North Sulawesi, Indonesia	2009	2A
50767257	Shen (2017)	The human threat to river ecosystems at the watershed scale: An ecological security assessment of the songhua river basin, Northeast China	2017	1A
50770420	Sherwin (2013)	The impact and implications of climate change for bats	2013	3A
50765105	Sheth (2020)	Persistent loss of biologically-rich tropical forests in the Indian Eastern Himalaya	2020	2A
50766453	Shima (2018)	Factors affecting the mortality of Lumholtz's tree-kangaroo (Dendrolagus lumholtzi) by vehicle strike	2018	FullT_NoAccess
50774036	Shine (2001)	Snakes in the garden: An analysis of reptiles "rescued" by community-based wildlife carers	2001	2A
50765109	Shinneman (2019)	Climate and disturbance influence self-sustaining stand dynamics of aspen (Populus tremuloides) near its range margin	2019	2B
50765110	Shirey (2020)	Stream habitat provided by large wood at risk under drainage law	2020	3A
50769098	Shivaprakash (2014)	Genetic structure, diversity and long term viability of a medicinal plant, nothapodytes nimmoniana graham. (Icacinaceae), in protected and non-protected areas in the Western Ghats biodiversity hotspot	2014	2B
50772525	Sholl (2008)	Taxonomic identification of dolphin love charms commercialized in the Amazonian region through the analysis of cytochrome b DNA	2008	2B
50765115	Si (2020)	Reducing human pressure on farmland could rescue China's declining wintering geese	2020	2B
50769541	Siegel (2014)	Vulnerability of birds to climate change in California's Sierra Nevada	2014	3B
50773960	Sierra (2002)	Assessing biodiversity conservation priorities: Ecosystem risk and representativeness in continental Ecuador	2002	2A
50781617	Siesa (2014)	Assessing the consequences of biological invasions on species with complex life cycles: Impact of the alien crayfish Procambarus clarkii on Odonata	2014	2B
50781619	Sievert (2016)	Development and assessment of indices to determine stream fish vulnerability to climate change and habitat alteration	2016	2B
50794781	Šigutová (2015)	Intensive fish ponds as ecological traps for dragonflies: an imminent threat to the endangered species Sympetrum depressiusculum (Odonata: Libellulidae)	2015	2B
50792659	Sikorska (2011)	Protection of valuable water dependent ecosystems in urban areas	2011	2B
50769536	Siler (2014)	Conservation genetics of Australasian sailfin lizards: Flagship species threatened by coastal development and insufficient protected area coverage	2014	2B
50781628	Silhadi	Assessment of coastal ecosystems vulnerability to pollution: Algiers coast, Algeria		1A
50794782	Silori (2001)	Assessment of livestock grazing pressure in and around the elephant corridors in Mudumalai Wildlife Sanctuary, south India	2001	2B
50765121	Silva (2020)	Geographic expansion and dominance of the invading species Drosophila nasuta (Diptera, Drosophilidae) in Brazil	2020	1A
50765123	Silva (2020)	Divergent responses of plant reproductive strategies to chronic anthropogenic disturbance and aridity in the Caatinga dry forest	2020	2B
50773452	Silvano (2005)	Conservation of Brazilian amphibians	2005	3A
50768560	Sim (2015)	Sediment contaminants and infauna associated with recreational boating structures in a multi-use marine park	2015	2B
50765128	Simmonds (2019)	A composite measure of habitat loss for entire assemblages of species	2019	2A
50772378	Simon (2009)	Biological response signature of oil brine threats, sediment contaminants, and crayfish assemblages in an Indiana watershed, USA	2009	2B
50770070	Simons (2013)	Diablotin Pterodroma hasitata: A biography of the endangered black-capped petrel	2013	3A
50767294	Singh (2017)	The Nexus of Carbon, Nitrogen, and Biodiversity Impacts from Urban Metabolism	2017	2B
50781677	Singh (2017)	Mechanisms and risk of cumulative impacts to coastal ecosystem services: An expert elicitation approach	2017	2B
50766147	Singh (2018)	How conspecific primates use their habitats: Surviving in an anthropogenically-disturbed forest in Central Kalimantan, Indonesia	2018	2B
50765139	Sinha (2019)	Current population status of the endangered Hog Deer Axis porcinus (Mammalia: Cetartiodactyla: Cervidae) in the Terai grasslands: A study following political unrest in Manas National Park, India	2019	2B
50768613	Sini (2015)	The yellow gorgonian Eunicella cavolini: Demography and disturbance levels across the Mediterranean Sea	2015	2B
50765142	Sinnatamby (2020)	Threats to at-risk salmonids of the Canadian Rocky Mountain region	2020	2B
50781690	Siqueira (2017)	A multi criteria analog model for assessing the vulnerability of rural catchments to road spills of hazardous substances	2017	1A
50768120	Siraj-Ud-Din (2016)	Conservation status of ladakh urial (ovis vignei vignei blyth, 1841) in gilgit Baltistan, Pakistan	2016	2B
50772699	Sirami (2008)	Is land abandonment having an impact on biodiversity? A meta-analytical approach to bird distribution changes in the north-western Mediterranean	2008	3A
50771814	Sirami (2010)	Long-term anthropogenic and ecological dynamics of a Mediterranean landscape: Impacts on multiple taxa	2010	2B
50766451	Siziba (2018)	Macroinvertebrate communities in riverine systems of buffer areas of protected wildland, rangeland and city areas: implications for conservation of riverine systems on urbanising watersheds	2018	2B
50765144	Škraba (2020)	Alternative Life-History in Native Trout (Salmo spp.) Suppresses the Invasive Effect of Alien Trout Strains Introduced Into Streams in the Western Part of the Balkans	2020	2B
50770545	Skubała (2012)	Invasive giant knotweed (Fallopia sachalinensis) alters the composition of oribatid mite communities	2012	2B
50772750	Slabbekoorn (2008)	Birdsong and anthropogenic noise: Implications and applications for conservation	2008	3A
50770585	Smiley (2012)	Utilizing a multifaceted approach to assess the current distribution and conservation status of an uncommon species: The golden mouse (Ochrotomys nuttalli) in Florida	2012	2A
50772539	Smith (2008)	Designing a transfrontier conservation landscape for the Maputaland centre of endemism using biodiversity, economic and threat data	2008	3B
50781731	Smith (2015)	Rating impacts in a multi-stressor world: a quantitative assessment of 50 stressors affecting the Great Lakes	2015	2B
50767858	Smith (2016)	Shifting targets: spatial priorities for ex situ plant conservation depend on interactions between current threats, climate change, and uncertainty	2016	2B
50767129	Smith (2017)	Conservation status of the American horseshoe crab, (Limulus polyphemus): a regional assessment	2017	2B
50795214	Smith (2018)	Development and Application of a Census-Based Regional Residential Growth Model for Biodiversity Risk Assessment	2018	2A
50765152	Soede (2019)	Marine mammals interactions with tuna fishing activities in Indonesian seas	2019	2B
50765153	Soeth (2020)	Vulnerable sandstone reefs: Biodiversity and habitat at risk	2020	2B
50781754	Soh (2019)	Impacts of Habitat Degradation on Tropical Montane Biodiversity and Ecosystem Services: A Systematic Map for Identifying Future Research Priorities	2019	3A
50769827	Sohn (2013)	Ecological niche modeling in practice: Flagship species and regional conservation planning	2013	2B
50765798	Sokos (2018)	Population density, roads and altitude influences on spatial distribution of hares positive to EBHSV	2018	2C
50765156	Soldatini (2020)	Mercury exposure in relation to foraging ecology and its impact on the oxidative status of an endangered seabird	2020	2B
50765157	Soler (2019)	Rhodeus amarus (Bloch, 1782): A new potential threat for Margaritifera auricularia (Spengler, 1793) (Unionoida, Margaritiferidae)	2019	FullT_NoAccess
50765859	Songhai (2018)	Potential impacts of shipping noise on Indo-Pacific humpback dolphins and implications for regulation and mitigation: a review	2018	3A
50765160	Soofi (2019)	Assessing the relationship between illegal hunting of ungulates, wild prey occurrence and livestock depredation rate by large carnivores	2019	2A
50773309	Soto (2006)	Southern Chile, trout and salmon country: Invasion patterns and threats for native species	2006	2B
50773060	Soto (2007)	Precarious conservation status of Pilgerodendron uviferum forests in their northern distribution in the Chilean Coastal Range	2007	2B
50765165	Soumya (2019)	Impacts of gum-resin harvest and Lantana camara invasion on the population structure and dynamics of Boswellia serrata in the Western Ghats, India	2019	2B
50768793	Sousa (2015)	Conservation status of the freshwater pearl mussel Margaritifera margaritifera in Portugal	2015	2A
50769365	Souza (2014)	Cave Conservation Priority Index to Adopt a Rapid Protection Strategy: A Case Study in Brazilian Atlantic Rain Forest	2014	2B
50781810	Sowinska-Swierkosz (2019)	Extinction risk to lake minnow (Eupallasella percnurus) due to habitat loss: Eastern Poland case study	2019	2A
50781818	Spee (2019)	Endangered Exotic Pets on Social Media in the Middle East: Presence and Impact	2019	2B
50768518	Spyra (2015)	The Influence of the Disturbed Continuity of the River and the Invasive Species—Potamopyrgus antipodarum (Gray, 1843), Gammarus tigrinus (Sexton, 1939) on Benthos Fauna: A Case Study on Urban Area in the River Ruda (Poland)	2015	2B
50767047	Srbek-Araujo (2017)	Population status of the jaguar Panthera onca in one of its last strongholds in the Atlantic Forest	2017	2A
50770887	Sritharan (2012)	Protected area gap analysis of important bird areas in Tanzania	2012	2A
50781840	Srivathsa (2014)	On a Dhole Trail: Examining Ecological and Anthropogenic Correlates of Dhole Habitat Occupancy in the Western Ghats of India	2014	2A
50765180	Srivathsa (2020)	Opportunities for prioritizing and expanding conservation enterprise in India using a guild of carnivores as flagships	2020	2B
50781847	Stabach (2016)	Variation in habitat selection by white-bearded wildebeest across different degrees of human disturbance	2016	2B
50774164	Stadler (2000)	Exotic plant species invade diversity hot spots: The alien flora of northwestern Kenya	2000	2B
50773660	Stefanescu (2004)	Butterfly species richness in the north-west Mediterranean Basin: The role of natural and human-induced factors	2004	2B
50771353	Stefanescu (2011)	Determinants of species richness in generalist and specialist Mediterranean butterflies: The negative synergistic forces of climate and habitat change	2011	2B
50767011	Stegner (2017)	Can protected areas really maintain mammalian diversity? Insights from a nestedness analysis of the Colorado Plateau	2017	2A
50794794	Steichen (2012)	Ecosystem under pressure: Ballast water discharge into Galveston Bay, Texas (USA) from 2005 to 2010	2012	1A
50767907	Stein (2016)	Culicidae (Diptera) community structure, spatial and temporal distribution in three environments of the province of Chaco, Argentina	2016	2B
50771885	Steinberg (2010)	Land-use changes and conservation of the hawai'i 'amakihi	2010	2B
50773132	Steinmetz (2006)	Collaborating to conserve large mammals in Southeast Asia	2006	2B
50794795	Steinmetz (2014)	Can community outreach alleviate poaching pressure and recover wildlife in South‐East Asian protected areas?	2014	2B
50772500	Stephens (2008)	Predicting risk of habitat conversion in native temperate grasslands	2008	3B
50792935	Sternberg (2015)	Impacts of climate change on biodiversity in Israel: an expert assessment approach	2015	2B
50770352	Stevens (2013)	Mapping sage-grouse fence-collision risk: Spatially explicit models for targeting conservation implementation	2013	2B
50781904	Steyn (2019)	Notes on the phytogeography and conservation status of the genus Acanthopsis (Acantheae, Acanthaceae)	2019	FullT_NoAccess
50765194	Stoldt (2020)	Transfrontier Conservation Areas and Human-Wildlife Conflict: The Case of the Namibian Component of the Kavango-Zambezi (KAZA) TFCA	2020	2A
50771522	Stoms (2011)	The power of information for targeting cost-effective conservation investments in multifunctional farmlands	2011	2B
50772883	Storch (2007)	Conservation status of grouse worldwide: An update	2007	3A
50766387	Strat (2018)	The occurrence and conservation status of Convolvulus persicus L. (Solanales: Convolvulaceae) on the western Black Sea coast-Romania	2018	2A
50766119	Strindberg (2018)	Guns, germs, and trees determine density and distribution of gorillas and chimpanzees in Western Equatorial Africa	2018	2B
50771311	Su (2011)	Spatial distribution and ecological risk assessment of metals in sediments of Baiyangdian wetland ecosystem	2011	2B
50768141	Suarez-Rubio (2016)	Forest birds respond to the spatial pattern of exurban development in the Mid-Atlantic region, USA	2016	2B
50794798	Sugiura (2009)	Seasonal fluctuation of invasive flatworm predation pressure on land snails: Implications for the range expansion and impacts of invasive species	2009	1A
50769041	Sukumal (2015)	Change in status of green peafowl Pavo muticus (Family Phasianidae) in Southcentral Vietnam: A comparison over 15years	2015	2B
50765208	Sullivan (2019)	Social media as a data resource for #monkseal conservation	2019	2B
50781991	Sun (2017)	Assessment of Wetland Ecosystem Health in the Yangtze and Amazon River Basins	2017	2B
50769676	Sundblad (2014)	Shoreline development and degradation of coastal fish reproduction habitats	2014	2B
50771685	Sunil (2010)	Riparian vegetation assessment of Cauvery River Basin of South India	2010	2B
50770155	Suryawanshi (2013)	People, predators and perceptions: Patterns of livestock depredation by snow leopards and wolves	2013	2A
50765777	Suutarinen (2018)	One way or another: predictors of wolf poaching in a legally harvested wolf population	2018	2B
50767296	Svensson (2017)	Disappearing in the night: An overview on trade and legislation of night monkeys in south and central America	2017	2B
50772194	Swarts (2009)	Terrestrial orchid conservation in the age of extinction	2009	3A
50770368	Syphard (2013)	Does functional type vulnerability to multiple threats depend on spatial context in mediterranean-climate regions?	2013	3B
50768465	Tack (2015)	Landscapes for energy and wildlife: Conservation prioritization for golden eagles across large spatial scales	2015	3B
50795227	Tack (2015)	Guiding conservation of golden eagle populations in light of expanding renewable energy development: A demographic and habitat-based approach	2015	3B
50782049	Takahata (2013)	An evaluation of habitat selection of Asiatic black bears in a season of prevalent conflicts	2013	2A
50773510	Talhouk (2005)	Status and prospects for the conservation of remnant semi-natural carob Ceratonia siliqua L. populations in Lebanon	2005	2A
50773233	Talley (2006)	The effects of dust on the federally threatened Valley elderberry longhorn beetle	2006	2B
50765226	Talukdar (2020)	Parasite commonality at Swamp Deer (Mammalia: Artiodactyla: Cervidae: Rucervus duvaucelii duvaucelii) and livestock interface	2020	2B
50765228	Talukdar (2020)	Mapping and Assessing the Transboundary Elephant Corridor in the Patharia Hills Reserve Forest of Assam, India	2020	FullT_NoAccess
50769283	Tamungang (2014)	Conservation concern for the deteriorating geographical range of the grey parrot in Cameroon	2014	2B
50782063	Tan (2015)	Managing present day large-carnivores in 'island habitats': lessons in memoriam learned from human-tiger interactions in Singapore	2015	2B
50772009	Tanaka (2010)	Eradication of the invasive tree species Bischofia javanica and restoration of native forests on the Ogasawara Islands	2010	3A
50793101	Tanalgo (2018)	Important but not a priority? Conservation concerns &amp; priorities for Philippine bats in the Anthropocene	2018	2B
50765232	Tanalgo (2019)	Priority-setting for philippine bats using practical approach to guide effective species conservation and policy-making in the anthropocene	2019	2B
50768434	Tapia-Armijos (2015)	Deforestation and forest fragmentation in south Ecuador since the 1970s - Losing a hotspot of biodiversity	2015	2B
50770690	Taranto (2012)	An ecosystem evaluation framework for global seamount conservation and management	2012	2B
50773627	Tarr (2004)	The response of Phragmites australis to harvesting pressure in the Muzi Swamp of the Tembe Elephant Park, South Africa	2004	2B
50765239	Taviani (2019)	A unique and threatened deep water coral-bivalve biotope new to the Mediterranean Sea offshore the Naples megalopolis	2019	2A
50769025	Taylor (2015)	Propagule Pressure and Disturbance Drive the Invasion of Perennial False-Brome (Brachypodium sylvaticum)	2015	2B
50771799	Teck (2010)	Using expert judgment to estimate marine ecosystem vulnerability in the California Current	2010	2B
50765243	Tédonzong (2020)	Variation in behavioral traits of two frugivorous mammals may lead to differential responses to human disturbance	2020	2B
50767576	Teichman (2016)	Hunting as a management tool? Cougar-human conflict is positively related to trophy hunting	2016	2B
50769114	Tellería (2014)	Winter distribution of passerine richness in the Maghreb (North Africa): A conservation assessment	2014	2A
50782128	Terlizzi (2008)	Effects of offshore platforms on soft-bottom macro-benthic assemblages: A case study in a Mediterranean gas field	2008	2B
50793185	Tevie (2013)	Biodiversity Risk in the US: Evidence and Implications of Spatial Autocorrelation	2013	FullT_NoAccess
50782137	Thaker (2018)	Wind farms have cascading impacts on ecosystems across trophic levels	2018	FullT_NoAccess
50765251	Thakur (2019)	Monitoring changes in vegetation cover of Bhitarkanika marine National Park region, Odisha, India using vegetation indices of multidate satellite data	2019	2A
50765252	Thakur (2020)	Indicator based integrated vulnerability assessment of community forests in Indian west Himalaya	2020	2A
50795230	Thatte (2019)	Human footprint differentially impacts genetic connectivity of four wide-ranging mammals in a fragmented landscape	2019	2A
50772510	Theuerkauf (2008)	Habitat selection by ungulates in relation to predation risk by wolves and humans in the Białowieża Forest, Poland	2008	2B
50772121	Thibault (2009)	The contribution of newly established populations to the dynamics of range expansion in a one-dimensional fluvial-estuarine system: Rainbow trout (Oncorhynchus mykiss) in Eastern Quebec	2009	2A
50767254	Thibault (2017)	Invasive rodents, an overlooked threat for skinks in a tropical island hotspot of biodiversity	2017	2B
50782157	Thibault (2018)	The invasive Red-vented bulbul (Pycnonotus cafer) outcompetes native birds in a tropical biodiversity hotspot	2018	2B
50772488	Thiemann (2008)	Polar bear Ursus maritimus conservation in Canada: An ecological basis for identifying designatable units	2008	3A
50767804	Thieme (2016)	Freshwater conservation potential of protected areas in the Tennessee and Cumberland River Basins, USA	2016	2A
50774129	Thogmartin (2000)	Landscape attributes associated with mortality events of wild turkeys in Arkansas	2000	2B
50782167	Thomas (2008)	Where within a geographical range do species survive best? A matter of scale	2008	2A
50772321	Thorn (2009)	Ecological niche modelling as a technique for assessing threats and setting conservation priorities for Asian slow lorises (Primates: Nycticebus)	2009	2A
50782182	Thuiller (2005)	Niche properties and geographical extent as predictors of species sensitivity to climate change	2005	3B
50770017	Thulin (2013)	Peltiera (Fabaceae), the coming and going of an "extinct" genus in Madagascar	2013	2A
50782192	Tiberti (2020)	Mountain lakes of Mont Avic Natural Park: ecological features and conservation issues	2020	2A
50772152	Tilbury (2009)	A new species of dwarf chameleon (Sauria; Chamaeleonidae, Bradypodion Fitzinger) from KwaZulu Natal South Africa with notes on recent climatic shifts and their influence on speciation in the genus	2009	FullT_NotFound
50765262	Tilker (2019)	Habitat degradation and indiscriminate hunting differentially impact faunal communities in the Southeast Asian tropical biodiversity hotspot	2019	2B
50795231	Tilker (2019)	Identifying conservation priorities in a defaunated tropical biodiversity hotspot	2019	2B
50767939	Tilley (2016)	Enhancing management effectiveness of invasive lionfish using distance sampling and detection probability	2016	2A
50782204	Timm (2019)	Drones, hydraulics, and climate change: Inferring barriers to steelhead spawning migrations	2019	3B
50772078	Timms (2009)	The biogeography and conservation status of the Australian endemic brine shrimp Parartemia (Crustacea, Anostraca, Parartemiidae)	2009	2A
50770080	Tingley (2013)	Life-history traits and extrinsic threats determine extinction risk in New Zealand lizards	2013	2B
50767667	Tingley (2016)	Threatened and invasive reptiles are not two sides of the same coin	2016	2A
50794810	Tingley (2018)	Integrating transport pressure data and species distribution models to estimate invasion risk for alien stowaways	2018	1A
50767420	Tiquio (2017)	Management frameworks for coastal and marine pollution in the European and South East Asian regions	2017	2B
50770246	Titley-O'Neal (2013)	Gene expression profiling in the ovary of Queen conch (Strombus gigas) exposed to environments with high tributyltin in the British Virgin Islands	2013	2B
50771959	Tockner (2010)	Multiple stressors in coupled river-floodplain ecosystems	2010	3A
50772259	Todd (2009)	Effects of forest removal on amphibian migrations: Implications for habitat and landscape connectivity	2009	2B
50767188	Todd (2017)	Species traits explaining sensitivity of snakes to human land use estimated from citizen science data	2017	2B
50769059	Todorov (2015)	Current breeding distribution and conservation of White-tailed Eagle, Haliaeetus albicilla (L.) in Bulgaria	2015	2A
50767138	Toews (2017)	Mammal responses to human footprint vary with spatial extent but not with spatial grain	2017	2B
50794812	Toews (2018)	Mammal responses to the human footprint vary across species and stressors	2018	2B
50771560	Tognelli (2011)	Assessing conservation priorities of xenarthrans in Argentina	2011	2A
50793281	Tokarska-Guzik (2010)	Alien vascular plants in the Silesian Upland of Poland: distribution, patterns, impacts and threats	2010	1A
50770342	Toke (2013)	Fish species diversity according to spatial habitat degradation of Inle Lake	2013	FullT_NotFound
50773950	Tole (2002)	Habitat loss and anthropogenic disturbance in Jamaica's Hellshire Hills area	2002	2B
50767454	Tolley (2016)	Conservation status and threats for African reptiles	2016	2B
50769926	Toni (2013)	Fragmented populations of leopards in west-central Africa: Facing an uncertain future	2013	2B
50782255	Torres (2011)	Factors affecting roe deer occurrence in a Mediterranean landscape, Northeastern Portugal	2011	2A
50768833	Torres-Romero (2015)	Untangling human and environmental effects on geographical gradients of mammal species richness: A global and regional evaluation	2015	2B
50771192	Tosh (2011)	Does small mammal prey guild affect the exposure of predators to anticoagulant rodenticides?	2011	2B
50770183	Traveset (2013)	Invaders of pollination networks in the Galápagos Islands: Emergence of novel communities	2013	2B
50773703	Treves (2004)	Predicting Human-Carnivore Conflict: A Spatial Model Derived from 25 Years of Data on Wolf Predation on Livestock	2004	2A
50771349	Treves (2011)	Forecasting environmental hazards and the application of risk maps to predator attacks on livestock	2011	2A
50773012	Trevino (2007)	Threats to avifauna on oceanic islands	2007	2B
50765279	Trevizani (2019)	Trophic dynamics in two South American estuaries encompassing industrial development and a biodiversity hotspot	2019	2B
50765280	Trevizani (2019)	Assessment of metal contamination in fish from estuaries of southern and southeastern Brazil	2019	2B
50765284	Trindade-Santos (2020)	Global change in the functional diversity of marine fisheries exploitation over the past 65 years	2020	FullT_NoAccess
50765285	Trinh (2020)	30 years national scale seagrass mapping in Vietnam with Landsat and sentinel imagery on google earth engine	2020	2B
50773131	Trisurat (2006)	Transboundary biodiversity conservation of the Pha Taem Protected Forest Complex: A bioregional approach	2006	2B
50782302	Trisurat (2007)	Applying gap analysis and a comparison index to evaluate protected areas in Thailand	2007	2A
50771761	Trisurat (2010)	Improving the viability of large-mammal populations by using habitat and landscape models to focus conservation planning	2010	FullT_NoAccess
50770091	Trisurat (2013)	An assessment of the distribution and conservation status of hornbill species in Thailand	2013	2A
50768350	Trotta (2015)	Assessing desertification vulnerability on a local scale: the Castelporziano study case (central Italy)	2015	2A
50782315	Trovato (2017)	Landscape Risk Assessment Model and Decision Support System for the Protection of the Natural and Cultural Heritage in the Eastern Mediterranean Area	2017	3B
50782318	Trudelle (2016)	Influence of environmental parameters on movements and habitat utilization of humpback whales (Megaptera novaeangliae) in the Madagascar breeding ground	2016	2A
50794817	Tshisikhawe (2012)	An evaluation of the extent and threat of bark harvesting of medicinal plant species in the Venda Region, Limpopo Province, South Africa	2012	2B
50765294	Tsianou (2020)	Geographical patterns and environmental drivers of functional diversity and trait space of amphibians of Europe	2020	2A
50768390	Tuberville (2015)	Use of the NatureServe Climate Change Vulnerability Index as an Assessment Tool for Reptiles and Amphibians: Lessons Learned	2015	2B
50768750	Tulloch (2015)	Why do We map threats? Linking threat mapping with actions to make better conservation decisions	2015	3A
50767903	Tuma (2016)	Modeling Agassiz's desert tortoise population response to anthropogenic stressors	2016	2B
50782349	Turner (2007)	Habitat mapping and conservation analysis to identify critical streams for Arizona's native fish	2007	2A
50768582	Turner (2015)	Age and residency duration of loggerhead turtles at a North Pacific bycatch hotspot using skeletochronology	2015	2B
50765755	Tyne (2018)	Chronic exposure of Hawaii Island spinner dolphins (Stenella longirostris) to human activities	2018	2B
50768274	Tytar (2015)	Using Ecological Niche Modeling for Biodiversity Conservation Guidance in the Western Podillya (Ukraine): Reptiles	2015	2A
50769447	Tzonev (2014)	Scrub, grassland and rocky habitats in ponor special protection area (natura 2000), Western Bulgaria: Mapping and assessment of conservation status	2014	2B
50769984	Uddin (2013)	Do environmental attributes, disturbances and protection regimes determine the distribution of exotic plant species in Bangladesh forest ecosystem?	2013	2B
50772990	Uehara-Prado (2007)	Urbanization and mismatch with protected areas place the conservation of a threatened species at risk	2007	2B
50773454	Ugarte (2005)	Variation of total mercury concentrations in pig frogs (Rana grylio) across the Florida Everglades, USA	2005	2B
50767336	Ullah (2017)	Challenges of Managing Natural Resources in West Sumatra Indonesia	2017	FullT_NoAccess
50770244	Uniyal (2013)	Bark removal and population structure of Taxus wallichiana Zucc. in a temperate mixed conifer forest of western Himalaya	2013	2B
50782398	Urquiza-Haas (2009)	Regional scale effects of human density and forest disturbance on large-bodied vertebrates throughout the Yucatan Peninsula, Mexico	2009	2B
50771357	Urquiza-Haas (2011)	Large vertebrate responses to forest cover and hunting pressure in communal landholdings and protected areas of the Yucatan Peninsula, Mexico	2011	2B
50767322	Valdazo (2017)	Massive decline of Cystoseira abies-marina forests in Gran Canaria island (Canary islands, eastern Atlantic)	2017	2A
50770105	Vale (2013)	Distribution, habitat disturbance and pollination of the endangered orchid Broughtonia cubensis (Epidendrae: Laeliinae)	2013	2A
50767356	Valentová (2017)	Abundance and threats to the survival of the snow leopard - A review	2017	3A
50765316	Valerio-Vargas (2019)	A beacon of hope: Distribution and current status of the largetooth sawfish in Costa Rica	2019	2B
50768855	Valero (2015)	Road and traffic factors correlated to wildlife-vehicle collisions in Galicia (Spain)	2015	FullT_NoAccess
50770269	Van Balen (2013)	Biology, taxonomy and conservation status of the Short-tailed Green Magpie Cissa [t.] thalassina from Java	2013	2B
50773376	Van Bernem (2005)	Environmental oil sensitivity of the German North Sea coast	2005	FullT_NotFound
50782431	van Biervliet (2009)	Effects of Tea Plantations on Stream Invertebrates in a Global Biodiversity Hotspot in Africa	2009	2B
50768871	van de Crommenacker (2015)	Using molecular tools to guide management of invasive alien species: Assessing the genetic impact of a recently introduced island bird population	2015	2B
50765320	Van den Berg (2020)	Potential impact of chemical stress on freshwater invertebrates: A sensitivity assessment on continental and national scale based on distribution patterns, biological traits, and relatedness	2020	3B
50770384	van Dongen (2013)	Behavioural and genetic interactions between an endangered and a recently-arrived hummingbird	2013	2B
50765324	Van Echelpoel (2019)	Spatial characteristics and temporal evolution of chemical and biological freshwater status as baseline assessment on the tropical Island San Cristóbal (Galapagos, Ecuador)	2019	2B
50767443	Van Hooidonk (2016)	Local-scale projections of coral reef futures and implications of the Paris Agreement	2016	3B
50782462	van Putten (2016)	Empirical evidence for different cognitive effects in explaining the attribution of marine range shifts to climate change	2016	2B
50765327	Van Thang (2020)	Managing wetlands in Vietnam: Current practices and future challenges	2020	FullT_NoAccess
50771718	Van Vliet (2010)	Effect of Small-Scale heterogeneity of prey and hunter distributions on the sustainability of bushmeat hunting	2010	2B
50769373	Vanderplank (2014)	Conservation challenges in a threatened hotspot: Agriculture and plant biodiversity losses in Baja California, Mexico	2014	2A
50765334	Varga (2019)	Assessing the spatial distribution of biodiversity in a changing temperature pattern: The case of Catalonia, Spain	2019	3B
50768678	Varghese (2015)	Assessing the effects of multiple stressors on the recruitment of fruit harvested trees in a tropical dry forest, Western Ghats, India	2015	2B
50771374	Vartolomei (2011)	Development of a pilot wetlands area to protect biodiversity in the southern basin of Prut river	2011	2A
50771920	Vasconcelos (2010)	Spatial patterns of surface water quality in the Cértima River basin, central Portugal	2010	1A
50765336	Vasconcelos (2020)	Micro-hotspots for conservation: An umbrella tree species for the unique socotran reptile fauna	2020	2A
50782499	Vasekova (2019)	Mapping Invasive Plants in Riverbank Vegetation	2019	2B
50782511	Veech (2003)	Incorporating socioeconomic factors into the analysis of biodiversity hotspots	2003	2A
50773695	Velázquez-velázquez (2004)	Conservation status of the San Cristóbal pupfish Profundulus hildebrandi Miller (Teleostei: Profundulidae) in the face of urban growth in Chiapas, Mexico	2004	2B
50770086	Velho (2013)	Hunting practices of an Indo-Tibetan Buddhist tribe in Arunachal Pradesh, north-east India	2013	3A
50769414	Velle (2014)	Does prescribed burning result in biotic homogenization of coastal heathlands?	2014	2A
50771421	Velo-Antón (2011)	Native or not? Tracing the origin of wild-caught and captive freshwater turtles in a threatened and widely distributed species (Emys orbicularis)	2011	2B
50765345	Venâncio (2019)	Sensitivity of freshwater species under single and multigenerational exposure to seawater intrusion	2019	2B
50782529	Venegas-Gonzalez (2018)	Drought and climate change incidence on hotspot Cedrela forests from the Mata Atlantica biome in southeastern Brazil	2018	2B
50782535	Verburg (2004)	Landscape level analysis of the spatial and temporal complexity of land-use change	2004	3B
50770854	Verburg (2012)	An assessment of the impact of climate adaptation measures to reduce flood risk on ecosystem services	2012	1A
50773878	Verdonck (2003)	Geo-referencing of probabilistic risk of new chemicals in rivers	2003	3C
50782540	Verhaert (2017)	Persistent organic pollutants in the Olifants River Basin, South Africa: Bioaccumulation and trophic transfer through a subtropical aquatic food web	2017	2B
50771148	Verneau (2011)	Invasive species threat: Parasite phylogenetics reveals patterns and processes of host-switching between non-native and native captive freshwater turtles	2011	2B
50766290	Vetrimurugan (2018)	Metals and their ecological impact on beach sediments near the marine protected sites of Sodwana Bay and St. Lucia, South Africa	2018	1A
50782552	Viaud-Martinez (2008)	Genetic isolation and morphological divergence of Black Sea bottlenose dolphins	2008	2A
50771240	Vibrans (2011)	Structure of mixed ombrophyllous forests with Araucaria angustifolia (Araucariaceae) under external stress in Southern Brazil	2011	2B
50769847	Vicente-Arranz (2013)	Geographic distribution, biology, habitat and conservation of Thecla betulae (Linnaeus 1758), in the Central Mountain System (Iberian Peninsula) (Lepidoptera: Lycaenidae)	2013	FullT_NotFound
50766627	Vieira (2017)	The recurrence of forest fires in the Gorongosa National Park (Mozambique)	2017	3D
50773593	Vieites (2004)	European Atlantic: The hottest oil spill hotspot worldwide	2004	1A
50773419	Vijay (2005)	Mangrove mapping and change detection around Mumbai (Bombay) using remotely sensed data	2005	2A
50765789	Vijayakrishnan (2018)	Physiological stress responses in wild Asian elephants Elephas maximus in a human-dominated landscape in the Western Ghats, southern India	2018	2A
50782571	Villa-Achupallas (2018)	Water quality in the tropical Andes hotspot: The Yacuambi river (southeastern Ecuador)	2018	2A
50768254	Villegas (2016)	Spectral overlap of traffic noise and acoustic signals by birds in an urban forest in Southern Brazil	2016	1A
50767282	Vilmi (2017)	Geography of global change and species richness in the North	2017	FullT_NoAccess
50793610	Virtanen (2018)	Evaluation, Gap Analysis, and Potential Expansion of the Finnish Marine Protected Area Network	2018	2A
50773676	Vischi (2004)	Six endemic plant species from central Argentina: An evaluation of their conservation status	2004	2B
50782588	Visconti (2018)	Use of the native vascular flora for risk assessment and management of an industrial contaminated soil	2018	2B
50766501	Vitorino (2018)	Birds of rural landscape in the Midwest region of the state of Minas Gerais, Brazil	2018	2A
50766879	Vizentin-Bugoni (2017)	Spatial segregation of the endemic versus non-endemic hummingbird on Robinson Crusoe Island, Chile: the effect of competitor abundance but not resources or habitat	2017	2A
50765824	Volf (2018)	Hybrid modeling approach for the northern Adriatic watershed management	2018	1A
50770338	Vorsino (2013)	Modeling the Habitat Retreat of the Rediscovered Endemic Hawaiian Moth Omiodes continuatalis Wallengren (Lepidoptera: Crambidae)	2013	2B
50782616	Vrabec (2018)	The Cucujus cinnaberinus recorded in the mining area of Doly Bilina (Northern Bohemia)	2018	FullT_NotFound
50795256	Waddell (2008)	State of Coral Reef Ecosystems of the United States and Pacific Freely Associated States: 2008	2008	3A
50765363	Wade (2020)	What is threatening forests in protected areas? A global assessment of deforestation in protected areas, 2001-2018	2020	2B
50765805	Wait (2018)	Land-use change structures carnivore communities in remaining tallgrass prairie	2018	2B
50795257	Walden-Schreiner (2017)	Integrating Geospatial Resource Use and Environmental Data at Varying Scales for Protected Area Conservation	2017	1A
50772848	Walker (2007)	Geographical patterns of threat among pigeons and doves (Columbidae)	2007	2A
50772688	Walker (2008)	An index of risk as a measure of biodiversity conservation achieved through land reform	2008	3B
50771627	Walker (2010)	The decline of the critically endangered northern Madagascar spider tortoise (Pyxis arachnoides brygooi)	2010	FullT_NoAccess
50766254	Wall (2018)	Bellwether of the Canaries: anthropogenic effects on the land snail fauna of the Canary Islands	2018	2B
50772554	Wallace (2008)	Impacts of fisheries bycatch on loggerhead turtles worldwide inferred from reproductive value analyses	2008	2B
50771963	Wallace (2010)	Regional Management Units for Marine Turtles: A Novel Framework for Prioritizing Conservation and Research across Multiple Scales	2010	2A
50765371	Wallace (2019)	Aeroconservation – challenges for law and policy	2019	3A
50765574	Walsh (2018)	Climatic influence on anthrax suitability in warming northern latitudes	2018	1A
50765372	Walsh (2019)	Forest loss shapes the landscape suitability of Kyasanur Forest disease in the biodiversity hotspots of the Western Ghats, India	2019	3A
50765375	Walters (2019)	Deciphering African tropical forest dynamics in the Anthropocene: How social and historical sciences can elucidate forest research and management	2019	3A
50765950	Wan (2018)	Expansion risk of invasive plants in regions of high plant diversity: A global assessment using 36 species	2018	2B
50772800	Wang (2007)	A nonlinear model for assessing multiple probabilistic risks: A case study in South five-island of Changdao National Nature Reserve in China	2007	2B
50782714	Wang (2009)	Integrating population size analysis into habitat suitability assessment: implications for giant panda conservation in the Minshan Mountains, China	2009	2B
50782723	Wang (2009)	Earth Observation and Ecological Security: An Integrated Multidisciplinary Approach towards a Regional Inventory and Monitoring	2009	2A
50771264	Wang (2011)	Assessment of the ecological health of wetlands in Honghe supported by RS and GIS techniques	2011	FullT_NoAccess
50770949	Wang (2012)	Land use and land cover Cchange of hulun lake nature reserve in inner Mongolia,China: A Modeling analysis	2012	FullT_NoAccess
50768811	Wang (2015)	Species distribution model for management of an invasive vine in forestlands of eastern Texas	2015	1A
50768323	Wang (2015)	Analysis on the threats and spatiotemporal distribution pattern of security in World Natural Heritage Sites	2015	2B
50767099	Wang (2017)	Unsustainable human-induced injuries to the Critically Endangered Taiwanese humpback dolphins (Sousa chinensis taiwanensis)	2017	2B
50782688	Wang (2017)	Modelling plant invasion pathways in protected areas under climate change: implication for invasion management	2017	3B
50765389	Wang (2019)	Distribution of Botia superciliaris (Günther, 1892) ichthyoplankton in the upper mainstem of the Yangtze River preimpoundment and postimpoundment of the upstream dam cascade	2019	2B
50765392	Ward (2020)	Use of surrogate species to cost-effectively prioritize conservation actions	2020	2A
50768743	Wardle (2015)	Ecosystem risk assessment of Georgina gidgee woodlands in central Australia	2015	3B
50771708	Ward-Paige (2010)	Large-scale absence of sharks on reefs in the greater-caribbean: A footprint of human pressures	2010	2B
50768069	Warne (2016)	Co-infection by chytrid fungus and ranaviruses in wild and harvested frogs in the tropical andes	2016	2B
50767631	Waterson (2016)	Modelling the climatic niche of turtles: A deep-time perspective	2016	3B
50795259	Watson (2018)	Conservation of Ecosystem Services and Biodiversity in Vermont, USA	2018	2B
50772818	Watts (2007)	Ospreys of the Chesapeake Bay: Population recovery, ecological requirements, and current threats	2007	2B
50768042	Wauters (2016)	Habitat association and coexistence of endemic and introduced ant species in the Galápagos Islands	2016	2B
50767263	Wayne (2017)	Recoveries and cascading declines of native mammals associated with control of an introduced predator	2017	2B
50765396	Weekers (2019)	Risky facilities: Analysis of illegal recreational fishing in the Great Barrier Reef Marine Park, Australia	2019	2B
50765399	Weinberger (2019)	Riparian vegetation provides crucial shelter for resting otters in a human-dominated landscape	2019	2B
50765400	Weinzettel (2019)	Potential net primary production footprint of agriculture: A global trade analysis	2019	1A
50772973	Weir (2007)	Nesting and at-sea distribution of marine turtles in Angola, West Africa, 2000-2006: Occurrence, threats and conservation implications	2007	2B
50769056	Weise (2015)	Cheetahs (Acinonyx jubatus) running the gauntlet: An evaluation of translocations into free-range environments in Namibia	2015	2A
50765402	Weiskopf (2020)	Climate change effects on biodiversity, ecosystems, ecosystem services, and natural resource management in the United States	2020	3A
50769807	Welch (2013)	Indigenous burning as conservation practice: Neotropical savanna recovery amid agribusiness deforestation in Central Brazil	2013	2A
50765405	Weng (2020)	Numeric study on the influence of sluice-gate operation on salinity, nutrients and organisms in the Jiaojiang River Estuary, China	2020	3B
50771406	Wernberg (2011)	Impacts of climate change in a global hotspot for temperate marine biodiversity and ocean warming	2011	3A
50782799	West (2020)	Title: Recruitment is key to understanding amphibian's different population-level responses to chytrid fungus infection	2020	2B
50765408	Westwood (2019)	Estimating the conservation value of protected areas in maritime canada for two species at risk: The olive-sided flycatcher (contopus cooperi) and canada warbler (cardellina canadensis)	2019	2A
50771648	Wibisono (2010)	Sumatran tiger (Panthera tigris sumatrae): A review of conservation status	2010	2B
50765412	Wieczynski (2019)	Climate shapes and shifts functional biodiversity in forests worldwide	2019	2B
50771719	Wiederholt (2010)	Modeling the impacts of hunting on the population dynamics of red howler monkeys (Alouatta seniculus)	2010	2B
50772158	Wiens (2009)	Landscape ecology as a foundation for sustainable conservation	2009	3A
50782837	Wiens (2009)	Selecting and conserving lands for biodiversity: The role of remote sensing	2009	2A
50767449	Wiens (2016)	Climate-Related Local Extinctions Are Already Widespread among Plant and Animal Species	2016	2B
50773609	Wiersma (2004)	Models to distinguish effects of landscape patterns and human population pressures associated with species loss in Canadian national parks	2004	2B
50768395	Wilhelm (2015)	Synergies and Conflicts between an Increasingly Widespread Cultivation of Short Rotation Coppice and Nature Conservation at the Landscape Level	2015	3B
50765418	Wilk-Woźniak (2019)	Effects of the environs of waterbodies on aquatic plants in oxbow lakes (habitat 3150)	2019	2B
50773474	Williams (2005)	A comparison of hybridization between mottled ducks (Anas fulvigula)and mallards (A. platyrhynchos) in Florida and South Carolina using microsatellite DNA analysis	2005	2B
50765419	Williams (2020)	Minimising the loss of biodiversity and ecosystem services in an intact landscape under risk of rapid agricultural development	2020	3B
50771296	Willis (2011)	Assessing the physical ecological impact (footprint) of industrial development on landscapes beyond protected areas	2011	FullT_NotFound
50793888	Wilson (2004)	The conservation status of the herpetofauna of Honduras	2004	2B
50772865	Wilson (2007)	Conserving biodiversity efficiently: What to do, where, and when	2007	2B
50772809	Wilson (2007)	Status review of Chesapeake Bay marsh lands and breeding marsh birds	2007	FullT_NoAccess
50772193	Wilson (2009)	Bayesian small area models for assessing wildlife conservation risk in patchy populations	2009	2A
50771907	Wilson (2010)	Habitat degradation and fishing effects on the size structure of coral reef fish communities	2010	2B
50782881	Wilson (2010)	A Hierarchical Bayesian model of wildfire in a Mediterranean biodiversity hotspot: Implications of weather variability and global circulation	2010	2C
50771538	Wilson (2011)	Cane toads a threat to West Indian wildlife: Mortality of Jamaican boas attributable to toad ingestion	2011	2B
50782889	Wilson (2011)	Prioritizing conservation investments for mammal species globally	2011	2A
50770618	Wilson (2012)	Relative and combined effects of habitat and fishing on reef fish communities across a limited fishing gradient at Ningaloo	2012	2B
50765601	Wilson (2018)	Drivers of demographic decline across the annual cycle of a threatened migratory bird	2018	2A
50782898	Wilson (2019)	Prioritize diversity or declining species? Trade-offs and synergies in spatial planning for the conservation of migratory birds in the face of land cover change	2019	2B
50770926	Winder (2012)	Mercury in nelson's sparrow subspecies at breeding sites	2012	2B
50767377	Windsor (2017)	An inter-catchment assessment of macroinvertebrate communities across groundwater-fed streams within Denali National Park, interior Alaska	2017	2A
50772522	Winfield (2008)	The Arctic charr (Salvelinus alpinus) populations of Windermere, UK: Population trends associated with eutrophication, climate change and increased abundance of roach (Rutilus rutilus)	2008	2B
50771352	Winqvist (2011)	Mixed effects of organic farming and landscape complexity on farmland biodiversity and biological control potential across Europe	2011	2B
50765425	Winter (2019)	Feasibility of applying the biodiversity impact assessment method BIA+: A case study on freshwater biodiversity impacts resulting from phosphorus and 1,4-DCB emitted during the biodiesel production	2019	2B
[truncated: 88 more rows]
[truncated: 1 more columns]
