# Supplementary material for: The scope and extent of literature that maps threats to species globally: a systematic map
Source: Environ Evid. 2022 Jul 9;11:26. doi: 10.1186/s13750-022-00279-7 (PMC11378821; doi:10.1186/s13750-022-00279-7)
Supplement: Supplementary file 6 — Additional file 6. Geographic distribution tables: Details of the number of relevant threat mapping articles found for each land area and marine territory. [file 13750_2022_279_MOESM6_ESM.xlsx]

## Sheet: README
README: Additional File 6.xls: Geographic distribution tables: Details of the number of relevant threat mapping studies found for each land area and marine territory.

## Sheet: Marine
shape	Number of studies
United States	36
Italy	28
Spain	23
Canada	21
Australia	20
France	20
United Kingdom	16
Greece	12
Tunisia	12
Croatia	11
Morocco	10
Cyprus	10
Turkey	10
Albania	10
Bosnia and Herzegovina	10
Slovenia	10
Lebanon	9
Israel	9
Algeria	9
Russia	9
Egypt	8
Libya	8
Malta	8
Syria	8
Monaco	8
Montenegro	8
Brazil	8
South Africa	7
Mozambique	7
Germany	7
Malaysia	7
Madagascar	6
Mexico	6
Philippines	6
Thailand	6
Denmark	5
Portugal	4
Myanmar	4
Indonesia	4
Greenland	4
Chile	3
Comoros	3
Tanzania	3
Anguilla	3
British Virgin Islands	3
Cayman Islands	3
Montserrat	3
Turks and Caicos Islands	3
United States Virgin Islands	3
Belize	3
Iran	3
Vietnam	3
Netherlands	3
New Zealand	3
Chagos Archipelago	3
South Georgia and the South Sandwich Islands	3
Mayotte	2
Oecusse	2
Angola	2
Kenya	2
Papua New Guinea	2
Solomon Islands	2
Seychelles	2
Europa Island	2
Juan de Nova Island	2
Bassas da India	2
East Timor	2
Antigua and Barbuda	2
Aruba	2
Bahamas	2
Barbados	2
Bonaire	2
Panama	2
Costa Rica	2
Curaçao	2
Dominica	2
Dominican Republic	2
Grenada	2
Guadeloupe	2
Sierra Leone	2
Jamaica	2
Puerto Rico	2
Saba	2
Saint-Barthélemy	2
Saint Kitts and Nevis	2
Saint Lucia	2
Collectivity of Saint Martin	2
Saint Vincent and the Grenadines	2
Trinidad and Tobago	2
Cuba	2
Haiti	2
Martinique	2
Senegal	2
Nicaragua	2
Ireland	2
Honduras	2
Georgia	2
Bulgaria	2
Bangladesh	2
Palau	2
Singapore	2
Brunei	2
Cambodia	2
Estonia	2
Finland	2
Norway	2
Ukraine	2
Romania	2
Turkmenistan	2
Azerbaijan	2
Kazakhstan	2
Poland	2
India	2
Hawaii	2
Alaska	2
American Samoa	1
Ascension	1
Cook Islands	1
Falkland / Malvinas Islands	1
French Polynesia	1
Pitcairn	1
Saint Helena	1
Tristan da Cunha	1
Ile Tromelin	1
New Caledonia	1
Republic of Mauritius	1
Réunion	1
Namibia	1
Macquarie Island	1
Cape Verde	1
Canary Islands	1
Faeroe	1
Gambia	1
Gibraltar	1
Iceland	1
Mauritania	1
Navassa Island	1
Sint-Eustatius	1
Venezuela	1
Colombia	1
Guinea-Bissau	1
Guinea	1
Liberia	1
Western Sahara	1
Sri Lanka	1
Nigeria	1
Guam	1
Northern Mariana Islands	1
South Korea	1
Taiwan	1
Sweden	1
Lithuania	1
Belgium	1
Latvia	1
Japan	1
Antarctica	1
Equatorial Guinea	1
Maldives	1
Ghana	1
Bermuda	1
Samoa	0
Tonga	0
Niue	0
Uruguay	0
Peru	0
Tokelau	0
Islas San Félix and San Ambrosio	0
Easter Island	0
Trindade	0
Phoenix Group	0
Argentina	0
Amsterdam and Saint Paul Islands	0
Christmas Island	0
Cocos Islands	0
Crozet Islands	0
Heard and McDonald Islands	0
Kerguélen	0
Norfolk Island	0
Vanuatu	0
Republic of the Congo	0
Prince Edward Islands	0
Glorioso Islands	0
Matthew and Hunter Islands	0
Democratic Republic of the Congo	0
Azores	0
Clipperton Island	0
Guatemala	0
Madeira	0
Palmyra Atoll	0
Saint-Pierre and Miquelon	0
Sint-Maarten	0
El Salvador	0
Guyana	0
Guernsey	0
Jersey	0
Ivory Coast	0
Ecuador	0
Suriname	0
French Guiana	0
Johnston Atoll	0
Serrana Bank	0
Quitasueño Bank	0
Serranilla Bank	0
Bajo Nuevo Bank	0
Melilla	0
Alhucemas Islands	0
Perejil Island	0
Ceuta	0
Peñón de Vélez de la Gomera	0
Chafarinas Islands	0
United Arab Emirates	0
Doumeira Islands	0
Eritrea	0
Oman	0
Saudi Arabia	0
Sudan	0
Togo	0
Palestine	0
Kuwait	0
Iraq	0
Bahrain	0
Qatar	0
Yemen	0
Jordan	0
Djibouti	0
Cameroon	0
Sao Tome and Principe	0
Marshall Islands	0
Senkaku Islands	0
Wake Island	0
North Korea	0
China	0
Kuril Islands	0
Andaman and Nicobar	0
Pakistan	0
Benin	0
Liancourt Rocks	0
Jarvis Island	0
Tuvalu	0
Wallis and Futuna	0
Howland and Baker islands	0
Fiji	0
Line Group	0
Gilbert Islands	0
Galapagos	0
Micronesia	0
Federal Republic of Somalia	0
Nauru	0
Gabon	0
Svalbard	0
Jan Mayen	0

## Sheet: Terrestrial & Freshwater
shape	Number of studies
United States	124
Brazil	52
China	51
India	47
Spain	36
Canada	30
Australia	27
Italy	26
Indonesia	25
South Africa	25
Colombia	21
France	17
Malaysia	17
Tanzania	16
Bolivia	15
Ecuador	15
United Kingdom	14
Argentina	13
Kenya	13
Peru	13
Portugal	13
Thailand	13
Myanmar	12
DRC	11
Cameroon	11
Laos	11
Nepal	11
Iran	10
Mexico	10
Uganda	10
Vietnam	10
Cambodia	9
Rwanda	9
Burkina Faso	9
Congo	8
Greece	8
Nigeria	8
Zimbabwe	8
Ethiopia	7
Gabon	7
Germany	7
Niger	7
Algeria	6
Benin	6
Burundi	6
Central African Republic	6
Equatorial Guinea	6
Madagascar	6
Philippines	6
Sudan	6
Namibia	6
Botswana	5
Belgium	5
Bangladesh	5
Chad	5
French Guiana	5
Ghana	5
Ivory Coast	5
Malawi	5
Mali	5
Romania	5
Sweden	5
Togo	5
Turkey	5
Albania	4
Angola	4
Czech Republic	4
Guinea	4
Croatia	4
Lesotho	4
Suriname	4
Russia	4
Sierra Leone	4
Tunisia	4
Uzbekistan	4
Venezuela	4
Swaziland	4
Zambia	4
Bhutan	3
Brunei	3
Sri Lanka	3
Chile	3
Finland	3
Guyana	3
Kyrgyzstan	3
Liberia	3
Macedonia	3
Morocco	3
Montenegro	3
Mozambique	3
Netherlands	3
Paraguay	3
Pakistan	3
Senegal	3
Singapore	3
Bosnia and Herzegovina	2
Bulgaria	2
Djibouti	2
Eritrea	2
Gambia	2
Japan	2
South Korea	2
Lebanon	2
Mauritius	2
Mauritania	2
Poland	2
Slovenia	2
Switzerland	2
Tajikistan	2
Taiwan	2
Ukraine	2
Afghanistan	1
Azerbaijan	1
Andorra	1
Austria	1
Antarctica	1
Bermuda	1
Belize	1
Comoros	1
Costa Rica	1
Cyprus	1
Denmark	1
Egypt	1
Ireland	1
Guatemala	1
Honduras	1
Hungary	1
North Korea	1
Kazakhstan	1
Latvia	1
Slovakia	1
Libya	1
Mongolia	1
Monaco	1
New Caledonia	1
Norway	1
Palau	1
Guinea-Bissau	1
Reunion	1
Saudi Arabia	1
San Marino	1
Turkmenistan	1
Uruguay	1
Western Sahara	1
Aruba	0
Antigua and Barbuda	0
Armenia	0
American Samoa	0
Anguilla	0
Bahrain	0
Barbados	0
Bahamas, The	0
Byelarus	0
Solomon Islands	0
Bouvet Island	0
Cayman Islands	0
Cocos (Keeling) Islands	0
Northern Mariana Islands	0
Cuba	0
Cape Verde	0
Cook Islands	0
Dominica	0
Jarvis Island	0
Dominican Republic	0
Estonia	0
El Salvador	0
Fiji	0
Falkland Islands (Islas Malvinas)	0
Federated States of Micronesia	0
Faroe Islands	0
French Polynesia	0
Baker Island	0
French Southern & Antarctic Lands	0
Georgia	0
Gibraltar	0
Grenada	0
Guernsey	0
Greenland	0
Glorioso Islands	0
Guadeloupe	0
Guam	0
Gaza Strip	0
Haiti	0
Heard Island & McDonald Islands	0
Howland Island	0
Iceland	0
Man, Isle of	0
British Indian Ocean Territory	0
Israel	0
Iraq	0
Jersey	0
Jamaica	0
Jan Mayen	0
Jordan	0
Johnston Atoll	0
Juan De Nova Island	0
Kiribati	0
Christmas Island	0
Kuwait	0
Lithuania	0
Liechtenstein	0
Luxembourg	0
Martinique	0
Macau	0
Moldova	0
Mayotte	0
Montserrat	0
Midway Islands	0
Malta	0
Oman	0
Maldives	0
Niue	0
Norfolk Island	0
Vanuatu	0
Nauru	0
Netherlands Antilles	0
Nicaragua	0
New Zealand	0
Pitcairn Islands	0
Paracel Islands	0
Spratly Islands	0
Panama	0
Papua New Guinea	0
Qatar	0
Marshall Islands	0
Puerto Rico	0
St. Pierre and Miquelon	0
St. Kitts and Nevis	0
Seychelles	0
St. Helena	0
Somalia	0
Serbia	0
St. Lucia	0
Svalbard	0
South Georgia and the South Sandwich Is	0
Syria	0
United Arab Emirates	0
Trinidad and Tobago	0
Turks and Caicos Islands	0
Tokelau	0
Tonga	0
Sao Tome and Principe	0
Tuvalu	0
St. Vincent and the Grenadines	0
British Virgin Islands	0
Virgin Islands	0
West Bank	0
Wallis and Futuna	0
Wake Island	0
Western Samoa	0
Yemen	0
